# Supplementary material for: Pan-Parastagonospora Comparative Genome Analysis—Effector Prediction and Genome Evolution
Source: Genome Biol Evol. 2018 Sep 4;10(9):2443–57. doi: 10.1093/gbe/evy192 (PMC6152946; doi:10.1093/gbe/evy192)
Supplement: Supplementary Data [file evy192_supp.zip]

Archive with 7 entries (7 files):
- S2 Table.docx
- S4 Fig.docx
- Supporting Information Legends.docx
- S1 File.tar.gz
- S3 Table.tar.gz
- S6 Table.tsv
- S5 Table.txt
