# Supplementary material for: Pan-Parastagonospora Comparative Genome Analysis—Effector Prediction and Genome Evolution
Source: Genome Biol Evol. 2018 Sep 4;10(9):2443–57. doi: 10.1093/gbe/evy192 (PMC6152946; doi:10.1093/gbe/evy192)
Supplement: Supplementary Data [file evy192_supp.zip › S6 Table.tsv]

gene.name	82-4841	83-6011-2	A1 3.1a	AR1-1	B2.1b	BRSn9870	C1.2a	FIN-2	GA9-1	H6.2b	Hartney99	IR10_5.2b	IR10_9.1a	Jansen 4_55	MD4-1	Mt.Baker	OH03 Sn-1501	s258	Sn Cp2052	SN11IR_2_1.1	SN11IR_6_1.1	SN11IR_7_2.3	SN15	SN4	SN79	Sn99CH 1A7a	SnChi01 40a	SnOre11-1	SNOV92X D1.3	SnSA95.103	SWE-3	VA 5-2	WAC8410
Pnod_SN15.SNOR_00004	ctg01304.g13782.t1	ctg00529.g10604.t1	scf00062.g3952.t1	ctg00304.g13593.t1	ctg00508.g12803.t1	ctg00453.g11785.t1	ctg00310.g11745.t1	ctg00265.g12488.t1	ctg00182.g13236.t1	scf00294.g10596.t1	ctg01169.g12287.t1	ctg00921.g13391.t1	ctg01299.g11819.t1	ctg02254.g6450.t1	ctg00233.g13714.t1	ctg03135.g9881.t1	ctg00410.g13042.t1	ctg00747.g11184.t1	ctg00577.g11013.t1	ctg00519.g10630.t1	ctg00026.g2582.t1	ctg00051.g2258.t1	SNOR_00004	mRNA927	mRNA894	ctg00201.g13387.t1	ctg00191.g13526.t1	ctg00206.g13786.t1	ctg00067.g6494.t1	ctg00092.g995.t1	ctg00396.g11312.t1	ctg00369.g12732.t1	ctg00088.g11890.t1
Pnod_SN15.SNOR_00005	ctg00441.g10551.t1	ctg00529.g10605.t1	scf00062.g3951.t1	ctg00304.g13592.t1	ctg00508.g12804.t1	ctg00453.g11786.t1	ctg00310.g11744.t1	ctg00265.g12489.t1	ctg00182.g13235.t1	scf00294.g10595.t1	ctg01169.g12286.t1	ctg00987.g13472.t1	ctg00746.g9053.t1	ctg05568.g11286.t1	ctg00233.g13713.t1	ctg08238.g14335.t1	ctg00410.g13041.t1	ctg00747.g11185.t1	ctg00577.g11012.t1	ctg00519.g10629.t1	ctg00026.g2581.t1	ctg00051.g2257.t1	SNOR_00005	mRNA926	mRNA893	ctg00201.g13388.t1	ctg00191.g13527.t1	ctg00206.g13785.t1	ctg00067.g6495.t1	ctg00092.g994.t1	ctg00396.g11311.t1	ctg00369.g12731.t1	ctg00088.g11889.t1
Pnod_SN15.SNOR_00006	ctg00441.g10552.t1	ctg00529.g10606.t1	scf00062.g3949.t1	ctg00304.g13590.t1	ctg00508.g12806.t1	ctg00453.g11787.t1	ctg00310.g11742.t1	ctg00265.g12491.t1	ctg00182.g13234.t1	scf00294.g10593.t1	ctg00826.g10658.t1	ctg00150.g6151.t1	ctg00746.g9051.t1	ctg09257.g14403.t1	ctg00233.g13712.t1	ctg01798.g7133.t1	ctg00410.g13039.t1	ctg00747.g11187.t1	ctg00577.g11011.t1	ctg00519.g10627.t1	ctg00026.g2579.t1	ctg00051.g2255.t1	SNOR_00006	mRNA924	mRNA892	ctg00201.g13390.t1	ctg00191.g13528.t1	ctg00206.g13783.t1	ctg00067.g6497.t1	ctg00092.g992.t1	ctg00396.g11310.t1	ctg00369.g12729.t1	ctg00088.g11887.t1
Pnod_SN15.SNOR_00010	ctg00441.g10555.t1	ctg00529.g10609.t1	scf00062.g3946.t1	ctg00304.g13588.t1	ctg00508.g12809.t1	ctg00453.g11790.t1	ctg00310.g11739.t1	ctg00265.g12493.t1	ctg00182.g13232.t1	scf00294.g10590.t1	ctg00826.g10653.t1	ctg00150.g6156.t1	ctg00746.g9048.t1	ctg01443.g4768.t1	ctg00233.g13710.t1	ctg05778.g12947.t1	ctg00410.g13037.t1	ctg00747.g11190.t1	ctg00577.g11008.t1	ctg00519.g10625.t1	ctg00026.g2576.t1	ctg00051.g2252.t1	SNOR_00010	mRNA922	mRNA889	ctg00201.g13392.t1	ctg00191.g13531.t1	ctg00206.g13781.t1	ctg00067.g6499.t1	ctg00092.g989.t1	ctg00396.g11308.t1	ctg00369.g12727.t1	ctg00088.g11884.t1
Pnod_SN15.SNOR_00011	ctg00441.g10556.t1	ctg00529.g10610.t1,ctg02819.g13852.t1	scf00062.g3947.t1	ctg00304.g13587.t1	ctg00985.g14124.t1	ctg00453.g11791.t1	ctg00310.g11738.t1	ctg00265.g12494.t1	ctg00182.g13231.t1	scf00294.g10591.t1	ctg00826.g10652.t1	ctg00150.g6157.t1	ctg00746.g9047.t1	ctg01443.g4769.t1,ctg08444.g13858.t1	ctg00233.g13709.t1	ctg05841.g13006.t1,ctg10583.g14703.t1	ctg00410.g13036.t1	ctg01668.g13455.t1	ctg00577.g11007.t1	ctg00283.g7696.t1,ctg00519.g10624.t1	ctg00026.g2575.t1	ctg00051.g2251.t1,ctg00581.g10480.t1	SNOR_00011	mRNA921	mRNA888	ctg00201.g13393.t1	ctg00191.g13532.t1	ctg00206.g13780.t1	ctg00067.g6500.t1	ctg04773.g12252.t1,ctg06762.g14110.t1	ctg00396.g11307.t1	ctg00369.g12726.t1	ctg00088.g11883.t1
Pnod_SN15.SNOR_00015	ctg00441.g10558.t1	ctg00308.g7983.t1	scf00722.g13950.t1	ctg00343.g13849.t1	ctg00558.g13199.t1	ctg00536.g12411.t1	ctg00310.g11737.t1	ctg00265.g12495.t1	ctg00240.g13703.t1	scf00642.g13916.t1	ctg00752.g10220.t1	ctg00150.g6159.t1	ctg01034.g10680.t1	ctg00350.g1626.t1	ctg00250.g13789.t1	ctg00231.g1599.t1	ctg00474.g13491.t1	ctg00861.g11818.t1	ctg00710.g12111.t1	ctg00283.g7698.t1	ctg00026.g2573.t1	ctg00581.g10482.t1	SNOR_00015	mRNA920	mRNA887	ctg00201.g13394.t1	ctg00191.g13533.t1	ctg00233.g13868.t1	ctg00067.g6501.t1	ctg00748.g4886.t1	ctg00591.g13211.t1	ctg00454.g13482.t1	ctg00088.g11882.t1
Pnod_SN15.SNOR_00016	ctg00441.g10559.t1	ctg00308.g7982.t1	scf00062.g3939.t1	ctg00343.g13848.t1	ctg00558.g13198.t1	ctg00536.g12410.t1	ctg00310.g11736.t1	ctg00265.g12496.t1	ctg00240.g13704.t1	scf00546.g13435.t1	ctg00752.g10219.t1	ctg00150.g6160.t1	ctg01034.g10679.t1	ctg00350.g1627.t1	ctg00250.g13788.t1	ctg00231.g1600.t1	ctg00474.g13490.t1	ctg00861.g11817.t1	ctg00710.g12112.t1	ctg00283.g7699.t1	ctg00026.g2572.t1	ctg00581.g10483.t1	SNOR_00016	mRNA919	mRNA886	ctg00201.g13395.t1	ctg00191.g13534.t1	ctg00233.g13867.t1	ctg00067.g6502.t1	ctg00748.g4887.t1	ctg00591.g13212.t1	ctg00454.g13483.t1	ctg00088.g11881.t1
Pnod_SN15.SNOR_00017	NA	NA	scf00062.g3940.t1,scf00085.g4861.t1	ctg00068.g6883.t1	ctg00252.g9304.t1	ctg00235.g8906.t1	ctg00029.g2470.t1	ctg00068.g6036.t1	ctg00043.g6070.t1	scf00091.g5513.t1,scf00546.g13436.t1	ctg00965.g11401.t1	ctg00150.g6161.t1	ctg01149.g11222.t1	ctg01856.g5655.t1,ctg04335.g9831.t1,ctg11906.g15315.t1	ctg00091.g9441.t1	NA	ctg00751.g14017.t1	NA	ctg01331.g14082.t1	ctg00151.g5143.t1	ctg00352.g11610.t1	ctg00363.g8422.t1	SNOR_00017	mRNA918	mRNA885	ctg00078.g8710.t1	ctg00020.g4012.t1	ctg00085.g10100.t1	ctg00067.g6503.t1	ctg06209.g13673.t1,ctg08033.g14966.t1	ctg00595.g13236.t1	ctg00518.g13745.t1	ctg00087.g11880.t1
Pnod_SN15.SNOR_00019	ctg00058.g2781.t1	ctg00540.g10703.t1	scf00062.g3941.t1	ctg00068.g6882.t1	ctg00252.g9303.t1	ctg00235.g8907.t1	ctg00029.g2471.t1	ctg00068.g6035.t1	ctg00043.g6069.t1	scf00546.g13437.t1	ctg00965.g11400.t1	ctg00150.g6162.t1	ctg01149.g11221.t1	ctg06652.g12392.t1	ctg00091.g9440.t1	ctg01214.g5515.t1	ctg00073.g4980.t1	ctg00091.g2950.t1	ctg01100.g13803.t1	ctg00020.g1001.t1	ctg00352.g11609.t1	ctg00363.g8421.t1	SNOR_00019	mRNA917	mRNA884	ctg00078.g8711.t1	ctg00020.g4013.t1	ctg00085.g10101.t1	ctg00067.g6504.t1	ctg00246.g2166.t1	ctg00595.g13235.t1	ctg00518.g13746.t1	ctg00087.g11879.t1
Pnod_SN15.SNOR_00021	ctg00058.g2782.t1	ctg00540.g10704.t1	scf00148.g6978.t1	ctg00068.g6881.t1	ctg00252.g9302.t1	ctg00235.g8908.t1	ctg00029.g2472.t1	ctg00068.g6034.t1	ctg00043.g6068.t1	scf00084.g5230.t1	ctg00965.g11399.t1	ctg00150.g6163.t1	ctg01149.g11220.t1,ctg01514.g12521.t1	ctg03443.g8551.t1,ctg03445.g8554.t1	ctg00091.g9439.t1	ctg01214.g5516.t1,ctg05344.g12597.t1	ctg00073.g4981.t1	ctg00091.g2949.t1	ctg00369.g8605.t1,ctg01100.g13804.t1	ctg00020.g1000.t1	ctg00352.g11608.t1	ctg00363.g8420.t1	SNOR_00021	mRNA916	mRNA883	ctg00078.g8712.t1	ctg00020.g4014.t1	ctg00085.g10102.t1	ctg00067.g6505.t1	ctg00246.g2165.t1	ctg00595.g13234.t1	ctg00129.g7498.t1,ctg00518.g13747.t1	ctg00087.g11878.t1
Pnod_SN15.SNOR_00022	ctg00058.g2783.t1	ctg00540.g10705.t1	scf00148.g6975.t1	ctg00068.g6880.t1	ctg00252.g9301.t1	ctg00235.g8909.t1	ctg00029.g2473.t1	ctg00068.g6033.t1	ctg00043.g6067.t1	scf00084.g5227.t1	ctg01586.g13353.t1	ctg00150.g6164.t1	ctg01514.g12522.t1	ctg04372.g9872.t1	ctg00091.g9438.t1	ctg03913.g11004.t1	ctg00073.g4982.t1	ctg00091.g2948.t1	ctg00369.g8606.t1	ctg00020.g999.t1	ctg00352.g11607.t1	ctg00363.g8419.t1	SNOR_00022	mRNA915	mRNA882	ctg00078.g8713.t1	ctg00020.g4015.t1	ctg00085.g10103.t1	ctg00067.g6506.t1	ctg00246.g2164.t1	ctg00070.g4013.t1,ctg00595.g13233.t1	ctg00129.g7497.t1	ctg00087.g11877.t1
Pnod_SN15.SNOR_00024	ctg00498.g11181.t1	ctg00321.g8168.t1	scf00417.g11698.t1	ctg00068.g6879.t1	ctg00252.g9300.t1	ctg00235.g8910.t1	ctg00029.g2474.t1	ctg00068.g6032.t1	ctg00043.g6066.t1	scf00084.g5235.t1	ctg00200.g4668.t1	ctg00150.g6165.t1	ctg00513.g7275.t1	ctg03355.g8415.t1,ctg09154.g14333.t1	ctg00091.g9437.t1	ctg02278.g8234.t1	ctg00073.g4983.t1	ctg00091.g2947.t1	ctg00369.g8607.t1	ctg00560.g10985.t1	ctg00503.g11970.t1	ctg00363.g8418.t1	SNOR_00024	mRNA914	mRNA881	ctg00078.g8714.t1	ctg00020.g4016.t1	ctg00085.g10104.t1	ctg00067.g6507.t1	ctg06286.g13747.t1	ctg00070.g4012.t1	ctg00129.g7496.t1	ctg00087.g11876.t1
Pnod_SN15.SNOR_00026	ctg00498.g11183.t1	ctg00321.g8170.t1	scf00417.g11701.t1	ctg00068.g6877.t1	ctg00252.g9298.t1	ctg00235.g8912.t1	ctg00029.g2476.t1	ctg00068.g6030.t1	ctg00043.g6064.t1	scf00084.g5238.t1	ctg00200.g4666.t1	ctg00150.g6167.t1	ctg00536.g7502.t1	ctg01016.g3699.t1	ctg00091.g9435.t1	ctg01817.g7174.t1	ctg00073.g4985.t1	ctg00091.g2945.t1	ctg00369.g8609.t1	ctg00560.g10986.t1	NA	NA	SNOR_00026	mRNA912	mRNA880	ctg00078.g8716.t1	ctg00020.g4018.t1	ctg00085.g10106.t1	ctg00067.g6509.t1	ctg06590.g13980.t1	ctg00070.g4010.t1	ctg00129.g7494.t1	ctg00087.g11874.t1
Pnod_SN15.SNOR_00031	ctg00498.g11186.t1	ctg00321.g8174.t1	scf00473.g12296.t1	ctg00068.g6871.t1	ctg00252.g9292.t1	ctg00235.g8918.t1	ctg00029.g2482.t1	ctg00068.g6024.t1	ctg00043.g6058.t1	scf00072.g4775.t1	ctg00200.g4663.t1	ctg00227.g7936.t1	ctg00536.g7496.t1	ctg00016.g126.t1	ctg00091.g9429.t1	ctg01832.g7211.t1	ctg00073.g4991.t1	ctg00091.g2942.t1	ctg00369.g8615.t1	ctg00560.g10987.t1	ctg00320.g11366.t1	ctg00363.g8417.t1	SNOR_00031	mRNA907	mRNA878	ctg00078.g8722.t1	ctg00020.g4024.t1	ctg00085.g10112.t1	ctg00067.g6515.t1	ctg00534.g3867.t1	ctg00070.g4004.t1	ctg00129.g7488.t1	ctg00087.g11868.t1
Pnod_SN15.SNOR_00032	ctg00498.g11187.t1	ctg00321.g8175.t1	scf00473.g12295.t1	ctg00068.g6870.t1	ctg00252.g9291.t1	ctg00235.g8919.t1	ctg00029.g2483.t1	ctg00068.g6023.t1	ctg00043.g6057.t1	scf00072.g4776.t1	ctg00200.g4662.t1	ctg00227.g7935.t1	ctg00536.g7495.t1	ctg00016.g125.t1	ctg00091.g9428.t1	ctg01832.g7212.t1	ctg00073.g4992.t1	ctg00091.g2941.t1	ctg00369.g8616.t1	ctg00560.g10988.t1	ctg00320.g11365.t1	ctg00520.g9990.t1	SNOR_00032	mRNA906	mRNA877	ctg00078.g8723.t1	ctg00020.g4025.t1	ctg00085.g10113.t1	ctg00067.g6516.t1	ctg00534.g3866.t1	ctg00070.g4003.t1	ctg00129.g7487.t1	ctg00087.g11867.t1
Pnod_SN15.SNOR_00033	ctg00498.g11188.t1	ctg00321.g8176.t1	scf00473.g12294.t1	ctg00068.g6869.t1	ctg00252.g9290.t1	ctg00235.g8920.t1	ctg00029.g2484.t1	ctg00068.g6022.t1	ctg00043.g6056.t1	scf00224.g9291.t1	ctg00200.g4661.t1	ctg00227.g7934.t1	ctg00536.g7494.t1	ctg00016.g124.t1	ctg00091.g9427.t1	NA	ctg00073.g4993.t1	ctg00091.g2940.t1	ctg00369.g8617.t1	ctg00560.g10989.t1	ctg00320.g11364.t1	ctg00520.g9989.t1	SNOR_00033	mRNA905	mRNA876	ctg00078.g8724.t1	ctg00020.g4026.t1	ctg00085.g10114.t1	ctg00067.g6517.t1	ctg00534.g3865.t1,ctg05215.g12753.t1	ctg00070.g4002.t1	ctg00129.g7486.t1	ctg00087.g11866.t1
Pnod_SN15.SNOR_00035	ctg00764.g12982.t1	ctg00321.g8177.t1	scf00691.g13814.t1	ctg00068.g6868.t1	ctg00525.g12962.t1	ctg00111.g5809.t1	ctg00029.g2485.t1	ctg00068.g6021.t1	ctg00043.g6055.t1	scf00224.g9290.t1	ctg00200.g4660.t1	ctg00227.g7933.t1	ctg02009.g13630.t1	ctg00016.g123.t1	ctg00091.g9426.t1	NA	ctg00073.g4994.t1	ctg00091.g2939.t1	ctg00134.g4485.t1	ctg00904.g12887.t1	ctg00320.g11363.t1	ctg00520.g9988.t1	SNOR_00035	mRNA904	mRNA875	ctg00078.g8725.t1	ctg00020.g4027.t1	ctg00085.g10115.t1	ctg00067.g6518.t1	ctg06297.g13755.t1,ctg09207.g15528.t1	ctg00070.g4001.t1	ctg00129.g7485.t1	ctg00087.g11865.t1
Pnod_SN15.SNOR_00037	ctg00764.g12981.t1	ctg00321.g8178.t1	scf00691.g13813.t1	ctg00068.g6867.t1	ctg00525.g12961.t1	ctg00111.g5808.t1	ctg00029.g2486.t1	ctg00068.g6020.t1	ctg00043.g6054.t1	scf00224.g9289.t1	ctg00200.g4659.t1	ctg00227.g7932.t1	ctg00361.g5795.t1	ctg00016.g122.t1	ctg00091.g9425.t1	ctg05077.g12343.t1	ctg00073.g4995.t1	ctg00091.g2938.t1	ctg00134.g4484.t1	ctg00904.g12888.t1	ctg00320.g11362.t1	ctg00520.g9987.t1	SNOR_00037	mRNA903	mRNA874	ctg00078.g8726.t1	ctg00020.g4028.t1	ctg00085.g10116.t1	ctg00067.g6519.t1	ctg00089.g973.t1	ctg00070.g4000.t1	ctg00129.g7484.t1	ctg00087.g11864.t1
Pnod_SN15.SNOR_00038	ctg00764.g12980.t1	ctg00321.g8179.t1	scf00691.g13812.t1	ctg00068.g6866.t1	ctg00525.g12960.t1	ctg00111.g5807.t1	ctg00029.g2487.t1	ctg00068.g6019.t1	ctg00043.g6053.t1	scf00224.g9288.t1	ctg00200.g4658.t1	ctg00227.g7931.t1	ctg00361.g5796.t1	ctg00016.g121.t1	ctg00091.g9424.t1	ctg02680.g9054.t1	ctg00073.g4996.t1	ctg00091.g2937.t1	ctg00134.g4483.t1	ctg00904.g12889.t1	ctg00381.g11760.t1	ctg00520.g9986.t1	SNOR_00038	mRNA902	mRNA873	ctg00078.g8727.t1	ctg00020.g4029.t1	ctg00085.g10117.t1	ctg00067.g6520.t1	ctg00089.g972.t1	ctg00070.g3999.t1	ctg00129.g7483.t1	ctg00087.g11863.t1
Pnod_SN15.SNOR_00039	ctg00536.g11601.t1,ctg00764.g12979.t1	ctg00321.g8180.t1,ctg00537.g10673.t1	scf00691.g13811.t1	ctg00068.g6865.t1	ctg00525.g12959.t1	ctg00111.g5806.t1	ctg00029.g2488.t1	ctg00068.g6018.t1	ctg00043.g6052.t1	scf00224.g9287.t1	ctg00200.g4657.t1	ctg00227.g7930.t1	ctg00361.g5797.t1	ctg04545.g10078.t1	ctg00091.g9423.t1	ctg05133.g12403.t1,ctg06841.g13688.t1	ctg00073.g4997.t1	ctg00091.g2936.t1,ctg00576.g9875.t1	ctg00134.g4482.t1	ctg00071.g3005.t1,ctg00904.g12890.t1	ctg00381.g11761.t1	ctg00520.g9985.t1	SNOR_00039	mRNA901	mRNA872	ctg00078.g8728.t1	ctg00020.g4030.t1	ctg00085.g10118.t1	ctg00067.g6521.t1	ctg00089.g971.t1	ctg00070.g3998.t1	ctg00129.g7482.t1	ctg00087.g11862.t1
Pnod_SN15.SNOR_00040	ctg00536.g11599.t1	ctg00537.g10675.t1	scf00018.g1631.t1	ctg00068.g6864.t1	ctg00525.g12958.t1	ctg00111.g5805.t1	ctg00029.g2489.t1	ctg00068.g6017.t1	ctg00043.g6051.t1	scf00071.g4712.t1	ctg00770.g10330.t1	ctg00227.g7928.t1	ctg00361.g5798.t1	NA	ctg00091.g9422.t1	ctg01210.g5505.t1	ctg00073.g4998.t1	ctg00576.g9877.t1	ctg00134.g4481.t1	ctg00071.g3007.t1	ctg00260.g10584.t1	ctg00520.g9984.t1	SNOR_00040	mRNA900	mRNA871	ctg00078.g8729.t1	ctg00020.g4031.t1	ctg00085.g10119.t1	ctg00067.g6522.t1	ctg00089.g970.t1	ctg00070.g3997.t1	ctg00129.g7481.t1	ctg00087.g11861.t1
Pnod_SN15.SNOR_00042	ctg00536.g11598.t1	ctg00537.g10676.t1	scf00018.g1630.t1	ctg00068.g6863.t1	ctg00525.g12957.t1	ctg00111.g5804.t1	ctg00029.g2490.t1	ctg00068.g6016.t1	ctg00043.g6050.t1	scf00071.g4713.t1	ctg00770.g10329.t1	ctg00227.g7927.t1	ctg00361.g5799.t1	ctg02948.g7760.t1	ctg00091.g9421.t1	ctg01210.g5504.t1	ctg00073.g4999.t1	ctg00576.g9878.t1	ctg00134.g4480.t1	ctg00071.g3008.t1	ctg00260.g10583.t1	ctg00520.g9983.t1	SNOR_00042	mRNA899	mRNA870	ctg00078.g8730.t1	ctg00020.g4032.t1	ctg00085.g10120.t1	ctg00067.g6523.t1	ctg00089.g969.t1	ctg00070.g3996.t1	ctg00129.g7480.t1	ctg00087.g11860.t1
Pnod_SN15.SNOR_00043	ctg00536.g11597.t1	ctg00537.g10677.t1	scf00018.g1629.t1	ctg00068.g6862.t1	ctg00525.g12956.t1	ctg00111.g5803.t1	ctg00029.g2491.t1	ctg00068.g6015.t1	ctg00043.g6049.t1	scf00071.g4714.t1	ctg00770.g10328.t1	ctg00227.g7925.t1	ctg00361.g5800.t1	ctg02948.g7761.t1	ctg00091.g9420.t1	ctg01210.g5503.t1	ctg00073.g5000.t1	ctg00576.g9879.t1	ctg00134.g4479.t1	ctg00071.g3009.t1	NA	NA	SNOR_00043	mRNA897	mRNA869	ctg00078.g8731.t1	ctg00020.g4033.t1	ctg00085.g10121.t1	ctg00067.g6524.t1	ctg00089.g968.t1	ctg00070.g3995.t1	ctg00129.g7479.t1	ctg00087.g11859.t1
Pnod_SN15.SNOR_00044	ctg00536.g11596.t1	ctg00537.g10678.t1	scf00018.g1628.t1	ctg00068.g6861.t1	ctg00113.g5879.t1	ctg00111.g5802.t1	ctg00029.g2492.t1	ctg00068.g6014.t1	ctg00043.g6048.t1	scf00071.g4715.t1	ctg00770.g10327.t1	ctg00227.g7924.t1	ctg00361.g5801.t1	ctg02238.g6422.t1	ctg00091.g9419.t1	ctg01210.g5502.t1	ctg00073.g5001.t1	ctg00576.g9880.t1	ctg00134.g4478.t1	ctg00071.g3010.t1	ctg00260.g10582.t1	ctg00520.g9982.t1	SNOR_00044	mRNA896	mRNA868	ctg00078.g8732.t1	ctg00020.g4034.t1	ctg00085.g10122.t1	ctg00067.g6525.t1	ctg00089.g967.t1	ctg00070.g3994.t1	ctg00129.g7478.t1	ctg00087.g11858.t1
Pnod_SN15.SNOR_00046	NA	NA	scf00111.g5801.t1,scf00476.g12334.t1,scf00560.g13063.t1	ctg00068.g6859.t1	ctg00113.g5877.t1	ctg00111.g5800.t1	ctg00029.g2494.t1	ctg00068.g6013.t1	ctg00043.g6046.t1	scf00118.g6474.t1,scf00355.g11533.t1	ctg00280.g5839.t1,ctg00747.g10183.t1,ctg01425.g13019.t1,ctg01684.g13502.t1,ctg03039.g14204.t1	ctg00210.g7567.t1,ctg00251.g8340.t1	ctg00361.g5803.t1	ctg00783.g3040.t1,ctg02208.g6367.t1,ctg04012.g9383.t1,ctg09492.g14548.t1	ctg00091.g9417.t1	NA	ctg00073.g5003.t1	NA	ctg00134.g4476.t1	NA	NA	NA	SNOR_00046	mRNA895	mRNA4837,mRNA867	ctg00078.g8734.t1	ctg00020.g4036.t1	ctg00085.g10124.t1	ctg00067.g6527.t1	ctg00089.g965.t1	ctg00070.g3992.t1	ctg00129.g7476.t1	ctg00087.g11856.t1,ctg00162.g14096.t1
Pnod_SN15.SNOR_00048	ctg00086.g3719.t1	ctg00058.g2518.t1	scf00115.g5950.t1	ctg00068.g6858.t1	ctg00113.g5876.t1	ctg00111.g5799.t1	ctg00029.g2495.t1	ctg00068.g6012.t1	ctg00043.g6045.t1	scf00409.g12222.t1	ctg00386.g7126.t1	ctg00118.g5281.t1	ctg00361.g5804.t1	ctg09156.g14335.t1	ctg00091.g9416.t1	ctg02174.g8009.t1	ctg00073.g5004.t1	ctg03195.g13634.t1	ctg00134.g4475.t1	ctg00174.g5664.t1	ctg00260.g10573.t1	ctg00249.g6816.t1	SNOR_00048	mRNA894	mRNA866	ctg00078.g8735.t1	ctg00020.g4037.t1	ctg00085.g10125.t1	ctg00067.g6528.t1	ctg04573.g12021.t1	ctg00070.g3991.t1	ctg00129.g7475.t1	ctg00087.g11855.t1
Pnod_SN15.SNOR_00049	ctg00086.g3718.t1	ctg00058.g2519.t1	scf00115.g5946.t1	ctg00068.g6857.t1	ctg00113.g5875.t1	ctg00111.g5798.t1	ctg00029.g2496.t1	ctg00068.g6011.t1	ctg00043.g6044.t1	scf00577.g13604.t1	ctg00386.g7125.t1	ctg00118.g5280.t1	ctg00361.g5805.t1	ctg00182.g970.t1	ctg00091.g9415.t1	ctg02174.g8008.t1	ctg00073.g5005.t1	ctg00060.g2151.t1	ctg00134.g4474.t1	ctg00174.g5663.t1	ctg00260.g10572.t1	ctg00249.g6815.t1	SNOR_00049	mRNA893	mRNA865	ctg00078.g8736.t1	ctg00020.g4038.t1	ctg00085.g10126.t1	ctg00067.g6529.t1	ctg04573.g12020.t1	ctg00070.g3990.t1	ctg00129.g7474.t1	ctg00087.g11854.t1
Pnod_SN15.SNOR_00050	ctg00086.g3717.t1	ctg00058.g2520.t1	scf00115.g5947.t1	ctg00068.g6856.t1	ctg00113.g5874.t1	ctg00111.g5797.t1	ctg00029.g2497.t1	ctg00068.g6010.t1	ctg00043.g6043.t1	scf00577.g13605.t1	ctg00386.g7124.t1	ctg00118.g5279.t1	ctg02407.g14140.t1	ctg00182.g969.t1	ctg00091.g9414.t1	ctg02174.g8007.t1	ctg00073.g5006.t1	ctg00060.g2152.t1	ctg00134.g4473.t1	ctg00174.g5662.t1	ctg00260.g10571.t1	ctg00249.g6814.t1	SNOR_00050	mRNA892	mRNA864	ctg00078.g8737.t1	ctg00020.g4039.t1	ctg00085.g10127.t1	ctg00067.g6530.t1	ctg06464.g13884.t1	ctg00070.g3989.t1	ctg00129.g7473.t1	ctg00087.g11853.t1
Pnod_SN15.SNOR_00051	ctg00086.g3716.t1	ctg00058.g2521.t1	scf00115.g5948.t1	ctg00068.g6855.t1	ctg00113.g5873.t1	ctg00111.g5796.t1	ctg00029.g2498.t1	ctg00068.g6009.t1	ctg00043.g6042.t1	scf00409.g12224.t1,scf00577.g13606.t1	ctg00386.g7123.t1	ctg00118.g5278.t1	ctg00553.g7638.t1,ctg02407.g14139.t1	ctg00182.g968.t1	ctg00091.g9413.t1	ctg00527.g3069.t1,ctg02174.g8006.t1	ctg00073.g5007.t1	ctg00060.g2153.t1	ctg00134.g4472.t1	ctg00174.g5661.t1	ctg00260.g10570.t1	ctg00249.g6813.t1	SNOR_00051	mRNA891	mRNA863	ctg00078.g8738.t1	ctg00020.g4040.t1	ctg00085.g10128.t1	ctg00067.g6531.t1	ctg03324.g10383.t1,ctg06464.g13885.t1	ctg00070.g3988.t1	ctg00129.g7472.t1	ctg00087.g11852.t1
Pnod_SN15.SNOR_00052	ctg00086.g3715.t1	ctg00058.g2522.t1	scf00115.g5949.t1	ctg00068.g6854.t1	ctg00113.g5872.t1	ctg00111.g5795.t1	ctg00029.g2499.t1	ctg00068.g6008.t1	ctg00043.g6041.t1	scf00409.g12223.t1	ctg00386.g7122.t1	ctg00118.g5277.t1	ctg00553.g7637.t1	ctg00182.g967.t1	ctg00091.g9412.t1	ctg00527.g3070.t1	ctg00073.g5008.t1	ctg00060.g2154.t1	ctg00134.g4471.t1	ctg00174.g5660.t1	ctg00260.g10569.t1	ctg00249.g6812.t1	SNOR_00052	mRNA890	mRNA862	ctg00078.g8739.t1	ctg00020.g4041.t1	ctg00085.g10129.t1	ctg00067.g6532.t1	ctg03324.g10382.t1	ctg00070.g3987.t1	ctg00129.g7471.t1	ctg00087.g11851.t1
Pnod_SN15.SNOR_00053	ctg00086.g3714.t1	ctg00058.g2523.t1	scf00115.g5945.t1	ctg00068.g6853.t1	ctg00113.g5871.t1	ctg00111.g5794.t1	ctg00029.g2500.t1	ctg00068.g6007.t1	ctg00043.g6040.t1	scf00577.g13603.t1	ctg00386.g7121.t1	ctg00118.g5276.t1	ctg00553.g7636.t1	ctg00182.g966.t1	ctg00091.g9411.t1	ctg00527.g3071.t1,ctg01091.g5130.t1	ctg00073.g5009.t1	ctg00060.g2155.t1	ctg00134.g4470.t1	ctg00174.g5659.t1	ctg00260.g10568.t1	ctg00249.g6811.t1	SNOR_00053	mRNA889	mRNA861	ctg00078.g8740.t1	ctg00020.g4042.t1	ctg00085.g10130.t1	ctg00067.g6533.t1	ctg03324.g10381.t1	ctg00070.g3986.t1	ctg00129.g7470.t1	ctg00087.g11850.t1
Pnod_SN15.SNOR_00057	NA	NA	NA	NA	NA	NA	NA	NA	NA	NA	NA	NA	NA	NA	NA	NA	NA	NA	NA	NA	NA	NA	SNOR_00057	NA	NA	NA	NA	NA	NA	NA	NA	NA	NA
Pnod_SN15.SNOR_00058	ctg00483.g11030.t1	ctg00418.g9453.t1	scf00018.g1601.t1	ctg00068.g6852.t1	ctg00113.g5870.t1	ctg00111.g5793.t1	ctg00029.g2501.t1	ctg00068.g6006.t1	ctg00043.g6039.t1	scf00142.g7250.t1	ctg00037.g1349.t1	ctg00151.g6182.t1	ctg00553.g7635.t1,ctg01634.g12843.t1	ctg00306.g1466.t1,ctg03391.g8470.t1	ctg00091.g9410.t1	ctg01061.g5030.t1	ctg00073.g5010.t1	ctg00032.g1313.t1	ctg00134.g4469.t1	NA	ctg00085.g5801.t1	ctg00049.g2210.t1	SNOR_00058	mRNA888	mRNA860	ctg00078.g8741.t1	ctg00020.g4043.t1	ctg00085.g10131.t1	ctg00067.g6534.t1	ctg01763.g7915.t1	ctg00070.g3985.t1	ctg00129.g7469.t1	ctg00087.g11849.t1
Pnod_SN15.SNOR_00060	ctg00483.g11029.t1	ctg00418.g9454.t1	scf00018.g1602.t1	ctg00068.g6851.t1	ctg00113.g5869.t1	ctg00111.g5792.t1	ctg00029.g2502.t1	ctg00068.g6005.t1	ctg00043.g6038.t1	scf00071.g4740.t1	ctg00037.g1350.t1	ctg00151.g6183.t1	ctg00553.g7634.t1	ctg03391.g8469.t1	ctg00091.g9409.t1	ctg03825.g10898.t1	ctg00073.g5011.t1	ctg00032.g1312.t1	ctg00134.g4468.t1	ctg00480.g10250.t1	ctg00085.g5800.t1	ctg00049.g2209.t1	SNOR_00060	mRNA887	mRNA859	ctg00078.g8742.t1	ctg00020.g4044.t1	ctg00085.g10132.t1	ctg00067.g6535.t1	ctg01763.g7914.t1	ctg00070.g3984.t1	ctg00129.g7468.t1	ctg00087.g11848.t1
Pnod_SN15.SNOR_00061	ctg00483.g11028.t1	ctg00418.g9455.t1	scf00018.g1611.t1	ctg00068.g6850.t1	ctg00113.g5868.t1	ctg00111.g5791.t1	ctg00029.g2503.t1	ctg00068.g6004.t1	ctg00043.g6037.t1	scf00071.g4732.t1	ctg00037.g1351.t1	ctg00151.g6184.t1	ctg00553.g7633.t1	ctg04613.g10167.t1	ctg00091.g9408.t1	ctg01822.g7186.t1,ctg06295.g13347.t1	ctg00073.g5012.t1	ctg00032.g1311.t1	ctg00134.g4467.t1	ctg00480.g10249.t1	ctg00085.g5799.t1	ctg00049.g2208.t1	SNOR_00061	mRNA886	mRNA858	ctg00078.g8743.t1	ctg00020.g4045.t1	ctg00085.g10133.t1	ctg00067.g6536.t1	ctg01763.g7913.t1	ctg00070.g3983.t1	ctg00129.g7467.t1	ctg00087.g11847.t1
Pnod_SN15.SNOR_00062	ctg00483.g11027.t1	ctg00532.g10637.t1	scf00018.g1612.t1	ctg00068.g6849.t1	ctg00113.g5867.t1	ctg00111.g5790.t1	ctg00029.g2504.t1	ctg00068.g6003.t1	ctg00043.g6036.t1	scf00071.g4731.t1	ctg00037.g1352.t1	ctg00151.g6185.t1	ctg00553.g7632.t1	ctg00728.g2864.t1	ctg00091.g9407.t1	ctg01822.g7187.t1	ctg00073.g5013.t1	ctg00032.g1310.t1	ctg01534.g14178.t1	ctg00480.g10248.t1	ctg00085.g5798.t1	ctg00049.g2207.t1	SNOR_00062	mRNA885	mRNA857	ctg00078.g8744.t1	ctg00020.g4046.t1	ctg00085.g10134.t1	ctg00067.g6537.t1	ctg06686.g14053.t1	ctg00070.g3982.t1	ctg00129.g7466.t1	ctg00087.g11846.t1
Pnod_SN15.SNOR_00063	ctg00366.g9630.t1	ctg00532.g10636.t1	scf00018.g1613.t1	ctg00068.g6848.t1	ctg00113.g5866.t1	ctg00111.g5789.t1	ctg00029.g2505.t1	ctg00068.g6002.t1	ctg00043.g6035.t1	scf00071.g4730.t1	ctg00037.g1353.t1	ctg00151.g6186.t1	ctg02278.g14015.t1	ctg00728.g2865.t1	ctg00091.g9406.t1	ctg01822.g7188.t1	ctg00073.g5014.t1	ctg00032.g1309.t1	ctg00432.g9458.t1	ctg00480.g10247.t1	ctg00085.g5797.t1	ctg00049.g2206.t1	SNOR_00063	mRNA884	mRNA856	ctg00078.g8745.t1	ctg00020.g4047.t1	ctg00085.g10135.t1	ctg00067.g6538.t1	ctg01216.g6783.t1	ctg00070.g3981.t1	ctg00089.g5937.t1	ctg00087.g11845.t1
Pnod_SN15.SNOR_00064	ctg00366.g9631.t1	ctg00532.g10635.t1	NA	ctg00068.g6847.t1	ctg00113.g5865.t1	ctg00111.g5788.t1	ctg00029.g2506.t1	ctg00068.g6001.t1	ctg00043.g6034.t1	NA	ctg00037.g1354.t1	ctg00151.g6187.t1	ctg02278.g14014.t1	ctg00728.g2866.t1	ctg00091.g9405.t1	ctg01822.g7189.t1	ctg00073.g5015.t1	ctg00032.g1308.t1	ctg00432.g9457.t1	ctg00480.g10246.t1	ctg00085.g5796.t1	ctg00049.g2205.t1	SNOR_00064	mRNA883	mRNA855	ctg00078.g8746.t1	ctg00020.g4048.t1	ctg00085.g10136.t1	ctg00067.g6539.t1	ctg01216.g6782.t1	ctg00070.g3980.t1	ctg00089.g5936.t1	ctg00087.g11844.t1
Pnod_SN15.SNOR_00067	ctg00366.g9632.t1	ctg00532.g10634.t1	scf00018.g1614.t1	ctg00068.g6846.t1	ctg00113.g5864.t1	ctg00111.g5787.t1	ctg00029.g2507.t1	ctg00068.g6000.t1	ctg00043.g6033.t1	scf00071.g4729.t1	ctg00037.g1355.t1	ctg00151.g6188.t1	ctg01885.g13414.t1	ctg00728.g2867.t1,ctg00767.g2987.t1	ctg00091.g9404.t1	ctg04211.g11396.t1	ctg00073.g5016.t1	ctg00032.g1307.t1	ctg00432.g9456.t1	ctg00480.g10245.t1	ctg00085.g5794.t1	ctg00049.g2203.t1	SNOR_00067	mRNA882	mRNA854	ctg00078.g8747.t1	ctg00020.g4049.t1	ctg00085.g10137.t1	ctg00067.g6540.t1	ctg01216.g6781.t1	ctg00070.g3979.t1	ctg00089.g5935.t1	ctg00087.g11843.t1
Pnod_SN15.SNOR_00068	ctg00366.g9633.t1	ctg00532.g10633.t1	scf00018.g1616.t1	ctg00068.g6845.t1	ctg00113.g5863.t1	ctg00111.g5786.t1	ctg00029.g2508.t1	ctg00068.g5999.t1	ctg00043.g6032.t1	scf00071.g4727.t1	ctg00037.g1356.t1	ctg00151.g6189.t1	ctg01885.g13415.t1	ctg00767.g2986.t1	ctg00091.g9403.t1	ctg05240.g12497.t1	ctg00073.g5017.t1	ctg00032.g1306.t1	ctg00432.g9455.t1	ctg00001.g80.t1	ctg00085.g5793.t1	ctg00049.g2202.t1	SNOR_00068	mRNA881	mRNA853	ctg00078.g8748.t1	ctg00020.g4050.t1	ctg00085.g10138.t1	ctg00067.g6541.t1	ctg01216.g6780.t1	ctg00070.g3978.t1	ctg00089.g5934.t1	ctg00087.g11842.t1
Pnod_SN15.SNOR_00069	ctg00366.g9634.t1	ctg00532.g10632.t1	scf00018.g1617.t1	ctg00068.g6844.t1	ctg00113.g5862.t1	ctg00111.g5785.t1	ctg00029.g2509.t1	ctg00068.g5998.t1	ctg00043.g6031.t1	scf00071.g4726.t1	ctg00037.g1357.t1	ctg00151.g6190.t1	ctg00217.g4078.t1	ctg00767.g2985.t1	ctg00091.g9402.t1	ctg05006.g12265.t1	ctg00073.g5018.t1	NA	ctg00432.g9454.t1	ctg00001.g79.t1	ctg00085.g5792.t1	ctg00049.g2201.t1	SNOR_00069	mRNA880	mRNA852	ctg00078.g8749.t1	ctg00020.g4051.t1	ctg00085.g10139.t1	ctg00067.g6542.t1	ctg02857.g9665.t1	ctg00070.g3977.t1	ctg00089.g5933.t1	ctg00087.g11841.t1
Pnod_SN15.SNOR_00070	ctg00366.g9635.t1	ctg00532.g10631.t1	NA	ctg00068.g6843.t1	ctg00113.g5861.t1	ctg00111.g5784.t1	ctg00029.g2510.t1	ctg00068.g5997.t1	ctg00043.g6030.t1	NA	ctg00037.g1358.t1	ctg00151.g6191.t1	ctg00217.g4079.t1	NA	ctg00091.g9401.t1	NA	ctg00073.g5019.t1	ctg00032.g1305.t1	ctg00432.g9453.t1	ctg00001.g78.t1	NA	NA	SNOR_00070	mRNA879	mRNA851	ctg00078.g8750.t1	ctg00020.g4052.t1	ctg00085.g10140.t1	ctg00067.g6543.t1	ctg02857.g9666.t1	ctg00070.g3976.t1	ctg00089.g5932.t1	ctg00087.g11840.t1
Pnod_SN15.SNOR_00071	ctg00366.g9636.t1	ctg00532.g10630.t1	scf00422.g11760.t1	ctg00068.g6842.t1	ctg00113.g5860.t1	ctg00111.g5783.t1	ctg00029.g2511.t1	ctg00068.g5996.t1	ctg00043.g6029.t1	scf00240.g9619.t1	ctg00037.g1359.t1	ctg00151.g6192.t1	ctg00217.g4080.t1	ctg04622.g10176.t1,ctg07289.g12958.t1,ctg08204.g13689.t1	ctg00091.g9400.t1	ctg03483.g10415.t1	ctg00073.g5020.t1	ctg00032.g1304.t1	ctg00432.g9452.t1	ctg00001.g77.t1	ctg00085.g5791.t1	ctg00049.g2200.t1	SNOR_00071	mRNA878	mRNA850	ctg00078.g8751.t1	ctg00020.g4053.t1	ctg00085.g10141.t1	ctg00067.g6544.t1	ctg02857.g9667.t1	ctg00070.g3975.t1	ctg00089.g5931.t1	ctg00087.g11839.t1
Pnod_SN15.SNOR_00072	ctg00366.g9637.t1	ctg00532.g10629.t1	scf00422.g11761.t1	ctg00068.g6841.t1	ctg00113.g5859.t1	ctg00111.g5782.t1	ctg00029.g2512.t1	ctg00068.g5995.t1	ctg00043.g6028.t1	scf00240.g9620.t1	ctg00037.g1360.t1	ctg00151.g6193.t1	ctg00217.g4081.t1	ctg01747.g5428.t1	ctg00091.g9399.t1	ctg03554.g10524.t1	ctg00073.g5021.t1	ctg00032.g1303.t1	ctg00432.g9451.t1	ctg00001.g76.t1	ctg00085.g5790.t1	ctg00049.g2199.t1	SNOR_00072	mRNA877	mRNA849	ctg00078.g8752.t1	ctg00020.g4054.t1	ctg00085.g10142.t1	ctg00076.g7138.t1	ctg06160.g13636.t1	ctg00070.g3974.t1	ctg00089.g5930.t1	ctg00087.g11838.t1
Pnod_SN15.SNOR_00073	ctg00366.g9638.t1	ctg00532.g10628.t1	scf00422.g11762.t1	ctg00068.g6840.t1	ctg00113.g5858.t1	ctg00111.g5781.t1	ctg00029.g2513.t1	ctg00068.g5994.t1	ctg00043.g6027.t1	scf00240.g9621.t1	ctg00037.g1361.t1	ctg00151.g6194.t1	ctg00217.g4082.t1	ctg01747.g5427.t1	ctg00091.g9398.t1	ctg03554.g10523.t1	ctg00073.g5022.t1	ctg00032.g1302.t1	ctg00432.g9450.t1	ctg00001.g75.t1	ctg00085.g5789.t1	ctg00049.g2198.t1	SNOR_00073	mRNA876	mRNA848	ctg00078.g8753.t1	ctg00020.g4055.t1	ctg00085.g10143.t1	ctg00076.g7137.t1	ctg06160.g13637.t1	ctg00070.g3973.t1	ctg00089.g5929.t1	ctg00087.g11837.t1
Pnod_SN15.SNOR_00074	ctg00366.g9639.t1	ctg00532.g10627.t1	scf00422.g11763.t1	ctg00068.g6839.t1	ctg00113.g5857.t1	ctg00111.g5780.t1	ctg00029.g2514.t1	ctg00068.g5993.t1	ctg00043.g6026.t1	scf00240.g9622.t1	ctg00037.g1362.t1	ctg00562.g12010.t1	ctg00217.g4083.t1	ctg03501.g8634.t1	ctg00091.g9397.t1	ctg03554.g10522.t1	ctg00073.g5023.t1	ctg00032.g1301.t1	ctg00432.g9449.t1	ctg00001.g74.t1	ctg00085.g5788.t1	ctg00049.g2197.t1	SNOR_00074	mRNA875	mRNA847	ctg00078.g8754.t1	ctg00020.g4056.t1	ctg00085.g10144.t1	ctg00076.g7136.t1	ctg01289.g7027.t1	ctg00070.g3972.t1	ctg00089.g5928.t1	ctg00087.g11836.t1
Pnod_SN15.SNOR_00075	ctg00366.g9640.t1	ctg00638.g11514.t1	scf00422.g11764.t1	ctg00068.g6838.t1	ctg00113.g5856.t1	ctg00111.g5779.t1	ctg00029.g2515.t1	ctg00068.g5992.t1	ctg00043.g6025.t1	scf00240.g9623.t1	ctg00037.g1363.t1	ctg00562.g12009.t1	ctg00217.g4084.t1	ctg03501.g8633.t1	ctg00091.g9396.t1	ctg04945.g12205.t1	ctg00073.g5024.t1	ctg00032.g1300.t1	ctg00432.g9448.t1	ctg00001.g73.t1	ctg00085.g5787.t1	ctg00049.g2196.t1	SNOR_00075	mRNA874	mRNA846	ctg00078.g8755.t1	ctg00020.g4057.t1	ctg00085.g10145.t1	ctg00076.g7135.t1	ctg01289.g7026.t1	ctg00810.g13999.t1	ctg00089.g5927.t1	ctg00087.g11835.t1
Pnod_SN15.SNOR_00076	ctg00366.g9641.t1	ctg00638.g11515.t1	scf00017.g1559.t1	ctg00068.g6837.t1	ctg00113.g5855.t1	ctg00111.g5778.t1	ctg00029.g2516.t1	ctg00068.g5991.t1	ctg00043.g6024.t1	scf00003.g436.t1	ctg00037.g1364.t1	ctg00562.g12008.t1	ctg00217.g4085.t1	ctg04851.g10469.t1	ctg00091.g9395.t1	ctg06261.g13324.t1,ctg08262.g14346.t1	ctg00073.g5025.t1	ctg00032.g1299.t1	ctg00432.g9447.t1	ctg00001.g72.t1	ctg00029.g2798.t1	ctg00012.g706.t1	SNOR_00076	mRNA873	mRNA845	ctg00078.g8756.t1	ctg00020.g4058.t1	ctg00085.g10146.t1	ctg00076.g7134.t1	ctg01289.g7025.t1	ctg00810.g14000.t1	ctg00089.g5926.t1	ctg00087.g11834.t1
Pnod_SN15.SNOR_00078	ctg00366.g9642.t1	ctg00638.g11516.t1	scf00017.g1558.t1	ctg00068.g6836.t1	ctg00113.g5854.t1	ctg00111.g5777.t1	ctg00029.g2517.t1	ctg00068.g5990.t1	ctg00043.g6023.t1	scf00003.g435.t1	ctg00037.g1365.t1	ctg00562.g12007.t1	ctg00217.g4086.t1	ctg03776.g9041.t1	ctg00091.g9394.t1	ctg01130.g5254.t1	ctg00073.g5026.t1	ctg00032.g1298.t1	ctg00432.g9446.t1	ctg00001.g71.t1	ctg00029.g2797.t1	ctg00012.g705.t1	SNOR_00078	NA	mRNA844	ctg00078.g8757.t1	ctg00020.g4059.t1	ctg00085.g10147.t1	ctg00076.g7133.t1	ctg01289.g7024.t1	ctg00810.g14001.t1	ctg00089.g5925.t1	ctg00087.g11833.t1
Pnod_SN15.SNOR_00079	ctg00366.g9643.t1	ctg00638.g11517.t1	scf00017.g1557.t1	ctg00068.g6835.t1	ctg00113.g5853.t1	ctg00758.g13373.t1	ctg00029.g2518.t1	ctg00068.g5989.t1	ctg00043.g6022.t1	scf00003.g434.t1	ctg01862.g13700.t1	ctg00562.g12006.t1	ctg00217.g4087.t1	ctg07327.g12991.t1	ctg00091.g9393.t1	ctg01130.g5253.t1	ctg00264.g10906.t1	ctg00032.g1297.t1	ctg00432.g9445.t1	ctg00001.g70.t1	ctg00029.g2796.t1	ctg00012.g704.t1	SNOR_00079	mRNA872	mRNA843	ctg00078.g8758.t1	ctg00020.g4060.t1	ctg00085.g10148.t1	ctg00076.g7132.t1	ctg07403.g14583.t1	ctg00468.g12189.t1	ctg00089.g5924.t1	ctg00087.g11832.t1
Pnod_SN15.SNOR_00081	ctg00366.g9644.t1	ctg00638.g11518.t1	scf00017.g1556.t1	ctg00068.g6834.t1	ctg00113.g5852.t1	ctg00758.g13374.t1	ctg00029.g2519.t1	ctg00068.g5988.t1	ctg00043.g6021.t1	scf00003.g433.t1	ctg00795.g10474.t1	ctg00562.g12005.t1	ctg00217.g4088.t1	ctg00469.g2042.t1	ctg00091.g9392.t1	ctg01130.g5252.t1	ctg00264.g10907.t1	ctg00032.g1296.t1	ctg00853.g12940.t1	ctg00001.g69.t1	ctg00029.g2795.t1	ctg00012.g703.t1	SNOR_00081	mRNA871	mRNA842	ctg00078.g8759.t1	ctg00020.g4061.t1	ctg00085.g10149.t1	ctg00076.g7131.t1	ctg01009.g6006.t1	ctg00468.g12188.t1	ctg00089.g5923.t1	ctg00087.g11831.t1
Pnod_SN15.SNOR_00082	ctg00366.g9645.t1	ctg00638.g11519.t1	scf00017.g1555.t1	ctg00068.g6833.t1	ctg00113.g5851.t1	ctg00758.g13375.t1	ctg00029.g2520.t1	ctg00068.g5987.t1	ctg00043.g6020.t1	scf00003.g432.t1	ctg00795.g10473.t1	ctg00562.g12004.t1	ctg00217.g4089.t1	ctg00469.g2041.t1	ctg00091.g9391.t1	ctg03864.g10945.t1	ctg00264.g10908.t1	ctg00032.g1295.t1	ctg00853.g12941.t1	ctg00001.g68.t1	ctg00029.g2794.t1	ctg00012.g702.t1	SNOR_00082	mRNA870	mRNA841	ctg00078.g8760.t1	ctg00020.g4062.t1	ctg00085.g10150.t1	ctg00076.g7130.t1	ctg01009.g6005.t1	ctg00468.g12187.t1	ctg00089.g5922.t1	ctg00087.g11830.t1
Pnod_SN15.SNOR_00083	ctg00366.g9646.t1,ctg01031.g13628.t1	ctg00638.g11520.t1	scf00017.g1552.t1	ctg00068.g6832.t1	ctg00113.g5850.t1	ctg00528.g12363.t1	ctg00029.g2521.t1	ctg00068.g5986.t1	ctg00043.g6019.t1	scf00003.g429.t1	ctg00795.g10472.t1	ctg00788.g13122.t1	ctg00217.g4090.t1	ctg00469.g2040.t1,ctg02488.g6909.t1,ctg05209.g10873.t1	ctg00091.g9390.t1	ctg02746.g9178.t1,ctg05250.g12507.t1	ctg00264.g10909.t1	ctg00032.g1294.t1	ctg00853.g12942.t1	ctg00001.g67.t1	ctg00029.g2793.t1	ctg00012.g701.t1	SNOR_00083	mRNA869	mRNA840	ctg00078.g8761.t1	ctg00020.g4063.t1	ctg00085.g10151.t1	ctg00076.g7129.t1	ctg01009.g6004.t1,ctg04470.g11905.t1	ctg00468.g12186.t1	ctg00089.g5921.t1	ctg00087.g11829.t1
Pnod_SN15.SNOR_00084	ctg01031.g13627.t1	ctg00802.g12570.t1	scf00017.g1551.t1	ctg00068.g6831.t1	ctg00113.g5849.t1	ctg00528.g12362.t1	ctg00029.g2522.t1	ctg00068.g5985.t1	ctg00043.g6018.t1	scf00003.g428.t1	ctg00795.g10471.t1	ctg00788.g13123.t1	ctg00217.g4091.t1	ctg02488.g6908.t1	ctg00091.g9389.t1	ctg02746.g9177.t1	ctg00264.g10910.t1	ctg00032.g1293.t1	ctg00853.g12943.t1	ctg00001.g66.t1	ctg00029.g2792.t1	ctg00012.g700.t1	SNOR_00084	mRNA868	mRNA839	ctg00078.g8762.t1	ctg00020.g4064.t1	ctg00085.g10152.t1	ctg00076.g7128.t1	ctg04470.g11904.t1	ctg00468.g12185.t1	ctg00089.g5920.t1	ctg00087.g11828.t1
Pnod_SN15.SNOR_00086	ctg00522.g11451.t1	ctg00802.g12569.t1	scf00017.g1550.t1	ctg00068.g6830.t1	ctg00695.g13848.t1	ctg00528.g12361.t1	ctg00029.g2523.t1	ctg00068.g5984.t1	ctg00043.g6017.t1	scf00003.g427.t1	ctg00795.g10470.t1	ctg00788.g13124.t1	ctg01733.g13079.t1	ctg05780.g11517.t1	ctg00091.g9388.t1	ctg02095.g7819.t1	ctg00264.g10911.t1	ctg00286.g6625.t1	ctg00994.g13519.t1	ctg00001.g65.t1	ctg00029.g2791.t1	ctg00012.g699.t1	SNOR_00086	mRNA867	mRNA838	ctg00078.g8763.t1	ctg00020.g4065.t1	ctg00085.g10153.t1	ctg00076.g7127.t1	ctg07235.g14444.t1	ctg00468.g12184.t1	ctg00089.g5919.t1	ctg00087.g11827.t1
Pnod_SN15.SNOR_00087	ctg00522.g11450.t1	ctg00802.g12568.t1	scf00017.g1549.t1	ctg00068.g6829.t1	ctg00695.g13847.t1	ctg00528.g12360.t1	ctg00029.g2524.t1	ctg00068.g5983.t1	ctg00043.g6016.t1	scf00003.g426.t1	ctg01534.g13267.t1	ctg00906.g13366.t1	ctg01733.g13080.t1	ctg04954.g10580.t1,ctg07773.g13347.t1	ctg00091.g9387.t1	ctg02095.g7818.t1	ctg00264.g10912.t1	ctg00286.g6626.t1	ctg00994.g13520.t1	ctg00001.g64.t1	ctg00029.g2790.t1,ctg00350.g11599.t1	ctg00012.g698.t1,ctg00642.g10872.t1	SNOR_00087	mRNA866	mRNA837	ctg00078.g8764.t1	ctg00020.g4066.t1	ctg00085.g10154.t1	ctg00076.g7126.t1	ctg01963.g8236.t1	ctg00468.g12183.t1	ctg00089.g5918.t1	ctg00087.g11826.t1
Pnod_SN15.SNOR_00088	ctg00522.g11449.t1	ctg00802.g12567.t1	scf00017.g1548.t1	ctg00068.g6828.t1	ctg00695.g13846.t1	ctg00528.g12359.t1	ctg00029.g2525.t1	ctg00068.g5982.t1	ctg00043.g6015.t1	scf00003.g425.t1	ctg01534.g13266.t1	ctg00906.g13367.t1	ctg01733.g13081.t1	ctg04954.g10581.t1	ctg00091.g9386.t1	ctg02095.g7817.t1	ctg00264.g10913.t1	ctg00286.g6627.t1	ctg00994.g13521.t1	ctg00001.g63.t1	ctg00350.g11598.t1	ctg00642.g10873.t1	SNOR_00088	mRNA865	mRNA836	ctg00078.g8765.t1	ctg00020.g4067.t1	ctg00085.g10155.t1	ctg00076.g7125.t1	ctg01963.g8235.t1	ctg00468.g12182.t1	ctg00089.g5917.t1	ctg00087.g11825.t1
Pnod_SN15.SNOR_00089	ctg00522.g11448.t1	ctg00802.g12566.t1	scf00017.g1553.t1	ctg00068.g6827.t1	ctg00695.g13845.t1	ctg00528.g12358.t1	ctg00029.g2526.t1	ctg00068.g5981.t1	ctg00043.g6014.t1	scf00003.g430.t1	ctg01534.g13265.t1	ctg00906.g13368.t1	ctg03010.g14491.t1	NA	ctg00091.g9385.t1	ctg05623.g12832.t1	ctg00264.g10914.t1	ctg00286.g6628.t1	ctg00994.g13522.t1	ctg00001.g62.t1	ctg00350.g11597.t1	ctg00642.g10874.t1	SNOR_00089	mRNA864	mRNA835	ctg00078.g8766.t1	ctg00020.g4068.t1	ctg00085.g10156.t1	ctg00076.g7124.t1	ctg01963.g8234.t1	ctg00468.g12181.t1	ctg00089.g5916.t1	ctg00087.g11824.t1
Pnod_SN15.SNOR_00090	ctg00027.g1487.t1	ctg00141.g4838.t1	NA	ctg00068.g6826.t1	ctg00695.g13844.t1	ctg00528.g12357.t1	ctg00029.g2527.t1	ctg00068.g5980.t1	ctg00043.g6013.t1	NA	ctg00023.g921.t1	ctg00037.g2257.t1	ctg02231.g13965.t1,ctg03010.g14492.t1	ctg00641.g2587.t1	ctg00091.g9384.t1	ctg05495.g12715.t1	ctg00264.g10915.t1	ctg00286.g6639.t1	ctg00994.g13523.t1	ctg00001.g50.t1	ctg00471.g11946.t1	ctg00541.g10156.t1	SNOR_00090	mRNA863	mRNA834	ctg00078.g8767.t1	ctg00020.g4069.t1	ctg00085.g10157.t1	ctg00076.g7123.t1	ctg01963.g8233.t1	ctg00468.g12180.t1	ctg00089.g5915.t1	ctg00087.g11823.t1
Pnod_SN15.SNOR_00092	ctg00027.g1488.t1	ctg00141.g4839.t1	scf00002.g306.t1	ctg00120.g9408.t1	ctg00062.g3909.t1	ctg00744.g13328.t1	ctg00091.g5769.t1	ctg00120.g8659.t1	ctg00043.g6012.t1	scf00046.g3603.t1	ctg00023.g922.t1	ctg00037.g2256.t1	ctg02231.g13964.t1	ctg00641.g2586.t1	ctg00005.g1061.t1	ctg06333.g13373.t1,ctg08480.g14406.t1	ctg00264.g10916.t1	ctg00286.g6638.t1	ctg00915.g13227.t1	ctg00001.g51.t1	ctg00471.g11947.t1	ctg00541.g10157.t1	SNOR_00092	mRNA862	mRNA833	ctg00286.g13879.t1	ctg00020.g4070.t1	ctg00063.g8520.t1	ctg00076.g7122.t1	ctg02150.g8542.t1	ctg00749.g13873.t1	ctg00089.g5914.t1	ctg00037.g7505.t1
Pnod_SN15.SNOR_00093	ctg00027.g1489.t1	ctg00141.g4840.t1	scf00002.g305.t1	ctg00120.g9406.t1	ctg00062.g3907.t1	ctg00744.g13326.t1	ctg00091.g5771.t1	ctg00120.g8657.t1	ctg00043.g6010.t1	scf00046.g3602.t1	ctg00023.g923.t1	ctg00037.g2255.t1	ctg01947.g13525.t1	ctg02026.g6009.t1	ctg00005.g1063.t1	ctg01871.g7302.t1	ctg00264.g10918.t1	ctg00286.g6637.t1	ctg00915.g13225.t1	ctg00001.g52.t1	ctg00329.g11444.t1	ctg00541.g10158.t1	SNOR_00093	mRNA861	mRNA832	ctg00286.g13877.t1	ctg00020.g4072.t1	ctg00063.g8522.t1	ctg00076.g7120.t1	ctg02150.g8540.t1	ctg00749.g13871.t1	ctg00089.g5912.t1	ctg00037.g7503.t1
Pnod_SN15.SNOR_00094	ctg00027.g1490.t1	ctg00141.g4841.t1	scf00002.g304.t1	ctg00120.g9405.t1	ctg00062.g3906.t1	ctg00744.g13325.t1	ctg00091.g5772.t1	ctg00120.g8656.t1	ctg00043.g6009.t1	scf00046.g3601.t1	ctg00023.g924.t1	ctg00037.g2254.t1	ctg01947.g13524.t1	ctg02026.g6008.t1	ctg00005.g1064.t1	ctg01871.g7301.t1	ctg00264.g10919.t1	ctg00286.g6636.t1	ctg00915.g13224.t1	ctg00001.g53.t1	ctg00329.g11443.t1	ctg00541.g10159.t1	SNOR_00094	mRNA860	mRNA831	ctg00286.g13876.t1	ctg00020.g4073.t1	ctg00063.g8523.t1	ctg00076.g7119.t1	ctg09492.g15639.t1	ctg00749.g13870.t1	ctg00089.g5911.t1	ctg00037.g7502.t1
Pnod_SN15.SNOR_00096	ctg00168.g5981.t1	ctg00552.g10817.t1	scf00272.g9768.t1	ctg00120.g9404.t1	ctg00062.g3905.t1	ctg00744.g13324.t1	ctg00091.g5773.t1	ctg00120.g8655.t1	ctg00043.g6008.t1	scf00274.g10254.t1	NA	NA	ctg02653.g14322.t1	NA	ctg00005.g1065.t1	ctg01237.g5587.t1	ctg00264.g10920.t1	ctg00296.g6780.t1	ctg00915.g13223.t1	ctg00896.g12872.t1	ctg00002.g435.t1	ctg00336.g8097.t1	SNOR_00096	mRNA859	mRNA830	ctg00286.g13875.t1	ctg00020.g4074.t1	ctg00063.g8524.t1	ctg00076.g7118.t1	ctg08167.g15038.t1,ctg11555.g16222.t1	ctg01191.g14310.t1	ctg00089.g5910.t1	ctg00037.g7501.t1
Pnod_SN15.SNOR_00097	ctg00027.g1491.t1	ctg00141.g4842.t1	scf00002.g303.t1	ctg00120.g9403.t1	ctg00062.g3904.t1	ctg00044.g3033.t1	ctg00091.g5774.t1	ctg00120.g8654.t1	ctg00043.g6007.t1	scf00046.g3600.t1	ctg00023.g925.t1	ctg00037.g2253.t1	ctg02280.g14019.t1	ctg07895.g13437.t1	ctg00352.g13989.t1	ctg01871.g7300.t1	ctg00264.g10921.t1	ctg00286.g6635.t1	ctg00548.g10730.t1	ctg00001.g54.t1	ctg00329.g11442.t1	ctg00541.g10160.t1	SNOR_00097	mRNA858	mRNA829	ctg00138.g11789.t1	ctg00020.g4075.t1	ctg00063.g8525.t1	ctg00076.g7117.t1	ctg05188.g12724.t1	ctg00084.g4495.t1	ctg00089.g5909.t1	ctg00037.g7500.t1
Pnod_SN15.SNOR_00098	ctg00027.g1492.t1	NA	scf00002.g302.t1	ctg00120.g9402.t1	ctg00337.g10795.t1	ctg00044.g3034.t1	ctg00091.g5775.t1	ctg00120.g8653.t1	ctg00043.g6006.t1	scf00046.g3599.t1	NA	ctg00037.g2252.t1	ctg02136.g13833.t1	ctg10314.g14983.t1	ctg00352.g13988.t1	NA	ctg00264.g10922.t1	NA	ctg00548.g10729.t1	ctg00001.g55.t1	ctg00329.g11441.t1	ctg00541.g10161.t1	SNOR_00098	mRNA857	mRNA828	ctg00138.g11788.t1	ctg00020.g4076.t1	ctg00063.g8526.t1	ctg00076.g7116.t1	ctg12218.g16290.t1	ctg00084.g4496.t1	ctg00089.g5908.t1	ctg00037.g7499.t1
Pnod_SN15.SNOR_00099	ctg00522.g11442.t1	ctg00784.g12461.t1	scf00002.g301.t1	ctg00120.g9401.t1	ctg00337.g10796.t1	ctg00044.g3035.t1	ctg00091.g5776.t1	ctg00120.g8652.t1	ctg00043.g6005.t1	scf00046.g3598.t1	ctg00726.g10067.t1	ctg00037.g2251.t1	ctg02136.g13832.t1	ctg08389.g13818.t1	ctg00352.g13987.t1	ctg02664.g9014.t1	ctg00264.g10923.t1	ctg00286.g6634.t1	ctg00548.g10728.t1	ctg00001.g56.t1	ctg00329.g11440.t1	ctg00541.g10162.t1	SNOR_00099	mRNA856	mRNA827	ctg00138.g11787.t1	ctg00020.g4077.t1	ctg00063.g8527.t1	ctg00076.g7115.t1	ctg04899.g12402.t1	ctg00084.g4497.t1	ctg00089.g5907.t1	ctg00037.g7498.t1
Pnod_SN15.SNOR_00100	ctg00522.g11443.t1	ctg00784.g12462.t1	scf00002.g300.t1	ctg00120.g9400.t1	ctg00337.g10797.t1	ctg00044.g3036.t1	ctg00091.g5777.t1	ctg00120.g8651.t1	ctg00043.g6004.t1	scf00046.g3597.t1	ctg00726.g10066.t1	ctg00037.g2250.t1	ctg00540.g7542.t1,ctg02136.g13831.t1	ctg07395.g13040.t1,ctg10054.g14875.t1	ctg00267.g13847.t1	ctg02664.g9015.t1	ctg00264.g10924.t1	ctg00286.g6633.t1	ctg00548.g10727.t1	ctg00001.g57.t1	ctg00329.g11439.t1	ctg00541.g10163.t1	SNOR_00100	mRNA854	mRNA826	ctg00138.g11786.t1	ctg00020.g4078.t1	ctg00063.g8528.t1	ctg00076.g7114.t1	ctg04899.g12403.t1,ctg08393.g15143.t1	ctg00084.g4498.t1	ctg00089.g5906.t1	ctg00037.g7497.t1
Pnod_SN15.SNOR_00101	ctg00522.g11444.t1	ctg00784.g12463.t1	scf00002.g299.t1	ctg00120.g9399.t1	ctg00337.g10798.t1	ctg00044.g3037.t1	ctg00091.g5778.t1	ctg00120.g8650.t1	ctg00043.g6003.t1	scf00046.g3596.t1	ctg00726.g10065.t1	ctg00037.g2249.t1	ctg00540.g7541.t1	ctg07395.g13039.t1	ctg00267.g13846.t1	NA	ctg00393.g12867.t1	ctg00286.g6632.t1	ctg00548.g10726.t1	ctg00001.g58.t1	ctg00329.g11438.t1	ctg00541.g10164.t1	SNOR_00101	mRNA855	mRNA825	ctg00138.g11785.t1	ctg00020.g4079.t1	ctg00063.g8529.t1	ctg00076.g7113.t1	ctg08393.g15144.t1	ctg00084.g4499.t1	ctg00089.g5905.t1	ctg00037.g7496.t1
Pnod_SN15.SNOR_00102	ctg00522.g11445.t1	ctg00784.g12464.t1	NA	ctg00120.g9398.t1	ctg00337.g10799.t1	ctg00044.g3038.t1	ctg00091.g5779.t1	ctg00120.g8649.t1	ctg00043.g6002.t1	NA	ctg00726.g10064.t1	ctg00037.g2248.t1	ctg00540.g7540.t1	ctg02925.g7715.t1	ctg00267.g13845.t1	ctg04400.g11605.t1	ctg00393.g12868.t1	ctg00286.g6631.t1	ctg00548.g10725.t1	ctg00001.g59.t1	NA	NA	SNOR_00102	mRNA853	mRNA824	ctg00138.g11784.t1	ctg00020.g4080.t1	ctg00063.g8530.t1	ctg00076.g7112.t1	ctg03122.g10049.t1	ctg00084.g4500.t1	ctg00089.g5904.t1	ctg00037.g7495.t1
Pnod_SN15.SNOR_00104	ctg00522.g11446.t1	ctg00784.g12465.t1	scf00017.g1546.t1	ctg00120.g9397.t1	ctg00337.g10800.t1	ctg00044.g3039.t1	ctg00091.g5780.t1	ctg00120.g8648.t1	ctg00043.g6001.t1	scf00003.g423.t1	ctg00726.g10063.t1	ctg00037.g2247.t1	ctg00540.g7539.t1	ctg02925.g7714.t1	ctg00267.g13844.t1	ctg06739.g13620.t1	ctg00393.g12869.t1	ctg00286.g6630.t1	ctg00548.g10724.t1	ctg00001.g60.t1	NA	NA	SNOR_00104	NA	mRNA823	ctg00138.g11783.t1	ctg00020.g4081.t1	ctg00063.g8531.t1	ctg00076.g7111.t1	ctg03122.g10050.t1	ctg00084.g4501.t1	ctg00089.g5903.t1	ctg00037.g7494.t1
Pnod_SN15.SNOR_00105	ctg00522.g11447.t1	ctg00784.g12466.t1,ctg00802.g12565.t1	scf00017.g1547.t1	ctg00120.g9395.t1	ctg00337.g10802.t1	ctg00044.g3041.t1	ctg00091.g5782.t1	ctg00120.g8646.t1	ctg00043.g5999.t1	scf00003.g424.t1	ctg00726.g10062.t1	ctg00037.g2246.t1	ctg00540.g7537.t1	ctg04118.g9536.t1,ctg07082.g12780.t1	ctg00176.g12888.t1,ctg00267.g13842.t1	ctg01411.g6095.t1,ctg05623.g12831.t1	ctg00393.g12871.t1	ctg00286.g6629.t1	ctg00548.g10722.t1	ctg00001.g61.t1	ctg00350.g11596.t1	ctg00642.g10875.t1	SNOR_00105	mRNA851	mRNA821	ctg00138.g11781.t1	ctg00020.g4083.t1	ctg00063.g8533.t1	ctg00076.g7109.t1	ctg03340.g10409.t1,ctg06490.g13902.t1	ctg00084.g4503.t1	ctg00089.g5901.t1	ctg00037.g7492.t1
Pnod_SN15.SNOR_00107	ctg00027.g1486.t1	ctg00141.g4837.t1	scf00002.g307.t1	ctg00120.g9394.t1	ctg00337.g10803.t1	ctg00044.g3042.t1	ctg00091.g5783.t1	ctg00120.g8645.t1	ctg00043.g5998.t1	scf00046.g3604.t1	ctg00023.g920.t1	ctg00037.g2258.t1	ctg00540.g7536.t1	ctg00641.g2588.t1	ctg00176.g12887.t1	ctg06938.g13741.t1	ctg00393.g12872.t1	ctg00286.g6640.t1	ctg00548.g10721.t1	ctg00001.g49.t1	ctg00471.g11945.t1	ctg00541.g10155.t1	SNOR_00107	mRNA849	mRNA820	ctg00138.g11780.t1	ctg00020.g4084.t1	ctg00063.g8534.t1	ctg00076.g7108.t1	ctg03340.g10410.t1	ctg00084.g4504.t1	ctg00089.g5900.t1	ctg00037.g7491.t1
Pnod_SN15.SNOR_00108	ctg00027.g1485.t1	ctg00141.g4836.t1	scf00002.g308.t1	ctg00120.g9393.t1	ctg00337.g10804.t1	ctg00044.g3043.t1	ctg00091.g5784.t1	ctg00120.g8644.t1	ctg00043.g5997.t1	scf00046.g3605.t1	ctg00023.g919.t1	ctg00037.g2259.t1	ctg00540.g7535.t1	ctg00641.g2589.t1	ctg00176.g12886.t1	ctg04521.g11758.t1,ctg07535.g14033.t1	ctg00393.g12873.t1	ctg00286.g6641.t1	ctg00548.g10720.t1,ctg00740.g12309.t1	ctg00001.g48.t1	ctg00371.g11709.t1	ctg00064.g2723.t1	SNOR_00108	mRNA848	mRNA819	ctg00138.g11779.t1	ctg00020.g4085.t1	ctg00063.g8535.t1	ctg00076.g7107.t1	ctg04858.g12352.t1	ctg00084.g4505.t1	ctg00089.g5899.t1	ctg00037.g7490.t1
Pnod_SN15.SNOR_00111	NA	NA	NA	NA	NA	NA	NA	NA	NA	NA	NA	NA	NA	NA	NA	NA	NA	NA	NA	NA	NA	NA	SNOR_00111	NA	NA	NA	NA	NA	NA	NA	NA	NA	NA
Pnod_SN15.SNOR_00112	ctg00027.g1484.t1	ctg00141.g4835.t1,ctg00284.g7592.t1	scf00331.g10658.t1,scf00480.g12380.t1	ctg00120.g9390.t1	ctg00337.g10807.t1	ctg00044.g3046.t1	ctg00091.g5787.t1	ctg00120.g8641.t1	ctg00043.g5994.t1	scf00358.g11579.t1,scf00815.g14307.t1	ctg00023.g916.t1,ctg00104.g2974.t1	ctg00019.g1286.t1,ctg00037.g2262.t1	ctg01192.g11420.t1	ctg02231.g6411.t1,ctg04528.g10058.t1,ctg06717.g12451.t1	ctg00176.g12883.t1	ctg00028.g244.t1,ctg00585.g3316.t1	ctg00393.g12876.t1	ctg00097.g3090.t1,ctg00197.g5233.t1	ctg00740.g12306.t1	ctg00001.g26.t1,ctg00001.g45.t1,ctg00001.g46.t1	ctg00371.g11711.t1	ctg00064.g2720.t1	SNOR_00112	mRNA846	mRNA817	ctg00138.g11776.t1	ctg00020.g4088.t1	ctg00063.g8538.t1	ctg00076.g7104.t1	ctg06166.g13641.t1	ctg00084.g4508.t1	ctg00089.g5896.t1	ctg00037.g7487.t1
Pnod_SN15.SNOR_00113	ctg00027.g1483.t1	ctg00141.g4834.t1	NA	ctg00120.g9389.t1	ctg00337.g10808.t1	ctg00044.g3047.t1	ctg00091.g5788.t1	ctg00120.g8640.t1	ctg00043.g5993.t1	NA	ctg00023.g915.t1	ctg00037.g2263.t1	ctg01192.g11419.t1	ctg04528.g10059.t1	ctg00176.g12882.t1	ctg00585.g3317.t1	ctg00393.g12877.t1	ctg00197.g5232.t1	ctg00740.g12305.t1	ctg00001.g44.t1	NA	NA	SNOR_00113	mRNA845	mRNA816	ctg00138.g11775.t1	ctg00020.g4089.t1	ctg00063.g8539.t1	ctg00076.g7103.t1	ctg01554.g7546.t1	ctg00084.g4509.t1	ctg00089.g5895.t1	ctg00037.g7486.t1
Pnod_SN15.SNOR_00114	NA	NA	NA	ctg00120.g9388.t1	ctg00337.g10809.t1	ctg00044.g3048.t1	ctg00091.g5789.t1	ctg00120.g8639.t1	ctg00043.g5992.t1	NA	NA	NA	ctg01192.g11418.t1	NA	ctg00176.g12881.t1	NA	ctg00393.g12878.t1	NA	ctg00740.g12304.t1	NA	NA	NA	SNOR_00114	mRNA844	mRNA815	ctg00138.g11774.t1	ctg00020.g4090.t1	ctg00063.g8540.t1	ctg00076.g7102.t1	ctg01554.g7545.t1	ctg00084.g4510.t1	ctg00089.g5894.t1	ctg00037.g7485.t1
Pnod_SN15.SNOR_00115	ctg00057.g2728.t1	ctg00903.g13000.t1	scf00003.g335.t1	ctg00120.g9387.t1	ctg00337.g10810.t1	ctg00044.g3049.t1	ctg00091.g5790.t1	ctg00120.g8638.t1	ctg00043.g5991.t1	scf00186.g8391.t1	ctg00045.g1567.t1	ctg00130.g5621.t1	ctg01192.g11417.t1	ctg10680.g15092.t1	ctg00176.g12880.t1	ctg00150.g1145.t1	ctg00393.g12879.t1	ctg00995.g12369.t1,ctg01184.g12909.t1	ctg00740.g12303.t1	ctg00142.g4936.t1	NA	NA	SNOR_00115	mRNA843	mRNA814	ctg00138.g11773.t1	ctg00020.g4091.t1	ctg00063.g8541.t1	ctg00076.g7101.t1	ctg01554.g7544.t1	ctg00084.g4511.t1	ctg00089.g5893.t1	ctg00037.g7484.t1
Pnod_SN15.SNOR_00116	ctg00057.g2727.t1	ctg00903.g13001.t1	scf00226.g8891.t1	ctg00120.g9386.t1	ctg00337.g10811.t1	ctg00044.g3050.t1	ctg00091.g5791.t1	ctg00120.g8637.t1	ctg00043.g5990.t1	scf00336.g11240.t1	ctg00045.g1568.t1	ctg00130.g5622.t1	ctg01192.g11416.t1	ctg01121.g3967.t1	ctg00176.g12879.t1	ctg04897.g12158.t1	ctg00046.g3629.t1	ctg01184.g12908.t1	ctg00740.g12302.t1	ctg00142.g4937.t1	ctg00371.g11713.t1	ctg00064.g2718.t1	SNOR_00116	mRNA842	mRNA813	ctg00138.g11772.t1	ctg00020.g4092.t1	ctg00063.g8542.t1	ctg00076.g7100.t1	ctg01554.g7543.t1	ctg00084.g4512.t1	ctg00089.g5892.t1	ctg00037.g7483.t1
Pnod_SN15.SNOR_00117	ctg00057.g2726.t1	ctg00903.g13002.t1	scf00226.g8890.t1	ctg00120.g9385.t1	ctg00337.g10812.t1	ctg00044.g3051.t1	ctg00091.g5792.t1	ctg00120.g8636.t1	ctg00043.g5989.t1	scf00336.g11241.t1	ctg00045.g1569.t1	ctg00130.g5623.t1	ctg00830.g9577.t1	ctg01121.g3968.t1	ctg00176.g12878.t1	ctg04479.g11706.t1	ctg00046.g3628.t1	ctg01184.g12907.t1	ctg00740.g12301.t1	ctg00142.g4938.t1	ctg00371.g11714.t1	ctg00064.g2717.t1	SNOR_00117	mRNA841	mRNA812	ctg00138.g11771.t1	ctg00020.g4093.t1	ctg00063.g8543.t1	ctg00076.g7099.t1	ctg07191.g14406.t1	ctg00084.g4513.t1	ctg00349.g12495.t1	ctg00037.g7482.t1
Pnod_SN15.SNOR_00118	ctg00057.g2725.t1	ctg00903.g13003.t1	scf00226.g8889.t1	ctg00120.g9384.t1	ctg00337.g10813.t1,ctg00467.g12446.t1	ctg00044.g3052.t1	ctg00091.g5793.t1	ctg00120.g8635.t1	ctg00043.g5988.t1	scf00336.g11242.t1	ctg00045.g1570.t1	ctg00130.g5624.t1	ctg00830.g9578.t1	ctg01121.g3969.t1	ctg00176.g12877.t1	ctg04479.g11705.t1	ctg00046.g3627.t1	ctg01184.g12906.t1	ctg00090.g3327.t1,ctg00740.g12300.t1	ctg00142.g4939.t1	ctg00371.g11715.t1	ctg00064.g2716.t1	SNOR_00118	mRNA840	mRNA811	ctg00138.g11770.t1	ctg00020.g4094.t1	ctg00063.g8544.t1	ctg00076.g7098.t1	ctg07191.g14407.t1	ctg00084.g4514.t1	ctg00349.g12494.t1	ctg00037.g7481.t1
Pnod_SN15.SNOR_00119	ctg00057.g2724.t1	ctg00398.g9207.t1,ctg00903.g13004.t1	scf00226.g8875.t1	ctg00120.g9383.t1	ctg00467.g12447.t1	ctg00044.g3053.t1	ctg00091.g5794.t1	ctg00120.g8634.t1	ctg00043.g5987.t1	scf00382.g11881.t1	ctg00045.g1571.t1	ctg00130.g5625.t1	ctg00830.g9579.t1	ctg08333.g13780.t1	ctg00176.g12876.t1	ctg00914.g4546.t1,ctg08427.g14393.t1	ctg00046.g3626.t1	ctg00915.g12058.t1,ctg01184.g12905.t1	ctg00090.g3328.t1	ctg00142.g4940.t1	ctg00174.g8730.t1	ctg00064.g2715.t1	SNOR_00119	mRNA839	mRNA810	ctg00138.g11769.t1	ctg00020.g4095.t1	ctg00063.g8545.t1	ctg00076.g7097.t1	ctg08364.g15131.t1,ctg09660.g15716.t1	ctg00084.g4515.t1	ctg00349.g12493.t1	ctg00037.g7480.t1
Pnod_SN15.SNOR_00120	ctg00057.g2723.t1	ctg00398.g9208.t1	scf00226.g8874.t1	ctg00120.g9382.t1	ctg00467.g12448.t1	ctg00044.g3054.t1	ctg00091.g5795.t1	ctg00120.g8633.t1	ctg00043.g5986.t1	scf00382.g11882.t1	ctg00045.g1572.t1	ctg00130.g5626.t1	ctg00830.g9580.t1	ctg01442.g4766.t1	ctg00176.g12875.t1	ctg00914.g4545.t1	ctg00046.g3625.t1	ctg00915.g12059.t1	ctg00090.g3329.t1	ctg00142.g4941.t1	ctg00174.g8731.t1	ctg00064.g2714.t1	SNOR_00120	mRNA838	mRNA809	ctg00138.g11768.t1	ctg00020.g4096.t1	ctg00063.g8546.t1	ctg00076.g7096.t1	ctg02375.g8910.t1	ctg00084.g4516.t1	ctg00349.g12492.t1	ctg00037.g7479.t1
Pnod_SN15.SNOR_00122	ctg00057.g2722.t1	ctg00398.g9209.t1	scf00321.g10501.t1	ctg00120.g9381.t1	ctg00467.g12449.t1	ctg00044.g3055.t1	ctg00091.g5796.t1	ctg00120.g8632.t1	ctg00043.g5985.t1	scf00257.g9949.t1	ctg00045.g1573.t1	ctg00130.g5627.t1	ctg00830.g9581.t1	ctg01442.g4767.t1	ctg00176.g12874.t1	ctg00914.g4544.t1	ctg00046.g3624.t1	ctg00915.g12060.t1	ctg00090.g3330.t1	ctg00142.g4942.t1	ctg00174.g8732.t1	ctg00064.g2713.t1	SNOR_00122	mRNA837	mRNA808	ctg00138.g11767.t1	ctg00020.g4097.t1	ctg00063.g8547.t1	ctg00076.g7095.t1	ctg02375.g8911.t1	ctg00084.g4517.t1	ctg00349.g12491.t1	ctg00037.g7478.t1
Pnod_SN15.SNOR_00126	ctg00057.g2720.t1	ctg00398.g9211.t1	scf00321.g10496.t1	ctg00120.g9379.t1	ctg00467.g12451.t1	ctg00044.g3057.t1	ctg00091.g5798.t1	ctg00120.g8630.t1	ctg00043.g5983.t1	scf00257.g9944.t1	ctg00045.g1575.t1	ctg00130.g5629.t1	ctg00830.g9583.t1	ctg02049.g6049.t1	ctg00176.g12872.t1	ctg04389.g11596.t1	ctg00046.g3622.t1	ctg00915.g12062.t1	ctg00090.g3332.t1	ctg00142.g4944.t1	ctg00174.g8733.t1	ctg00064.g2712.t1	SNOR_00126	mRNA836	mRNA807	ctg00138.g11766.t1	ctg00020.g4099.t1	ctg00063.g8549.t1	ctg00076.g7093.t1	ctg03270.g10286.t1	ctg00084.g4519.t1	ctg00349.g12489.t1	ctg00037.g7476.t1
Pnod_SN15.SNOR_00127	ctg00057.g2719.t1	ctg00398.g9212.t1	scf00321.g10497.t1	ctg00120.g9378.t1	ctg00467.g12452.t1	ctg00044.g3058.t1	ctg00091.g5799.t1	ctg00120.g8629.t1	ctg00043.g5982.t1	scf00257.g9945.t1	ctg00045.g1576.t1	ctg00130.g5630.t1	ctg02681.g14344.t1	ctg02049.g6050.t1	ctg00176.g12871.t1	NA	ctg00046.g3621.t1	ctg00915.g12063.t1	ctg00090.g3333.t1	ctg00142.g4945.t1	ctg00174.g8734.t1	ctg00064.g2711.t1	SNOR_00127	mRNA834	mRNA806	ctg00138.g11765.t1	ctg00020.g4100.t1	ctg00063.g8550.t1	ctg00076.g7092.t1	ctg03270.g10287.t1	ctg00084.g4520.t1	ctg00349.g12488.t1	ctg00037.g7475.t1
Pnod_SN15.SNOR_00128	ctg00057.g2718.t1	ctg00398.g9213.t1	scf00321.g10498.t1	ctg00120.g9377.t1	ctg00467.g12453.t1	ctg00044.g3059.t1	ctg00091.g5800.t1	ctg00120.g8628.t1	ctg00043.g5981.t1	scf00257.g9946.t1	ctg00045.g1577.t1	ctg00130.g5631.t1	ctg00266.g4717.t1,ctg02681.g14345.t1	ctg06737.g12472.t1	ctg00176.g12870.t1	ctg00723.g3847.t1	ctg00046.g3620.t1	ctg00517.g9362.t1	ctg00090.g3334.t1	ctg00142.g4946.t1	ctg00174.g8735.t1	ctg00064.g2710.t1	SNOR_00128	mRNA835	mRNA805	ctg00138.g11764.t1	ctg00020.g4101.t1	ctg00063.g8551.t1	ctg00076.g7091.t1	ctg01691.g7784.t1	ctg00084.g4521.t1	ctg00349.g12487.t1	ctg00037.g7474.t1
Pnod_SN15.SNOR_00129	ctg00057.g2717.t1	ctg00398.g9214.t1	scf00321.g10500.t1	ctg00120.g9376.t1	ctg00467.g12454.t1	ctg00044.g3060.t1	ctg00091.g5801.t1	ctg00120.g8627.t1	ctg00043.g5980.t1	scf00257.g9948.t1	ctg00045.g1578.t1	ctg00130.g5632.t1	ctg00266.g4716.t1	ctg04838.g10450.t1	ctg00176.g12869.t1	ctg00723.g3848.t1	ctg00046.g3619.t1	ctg00517.g9361.t1	ctg00090.g3335.t1	ctg00142.g4947.t1	NA	ctg00064.g2709.t1	SNOR_00129	mRNA833	mRNA804	ctg00138.g11763.t1	ctg00020.g4102.t1	ctg00063.g8552.t1	ctg00076.g7090.t1	ctg01691.g7783.t1	ctg00084.g4522.t1	ctg00349.g12486.t1	ctg00037.g7473.t1
Pnod_SN15.SNOR_00131	ctg00057.g2716.t1	ctg00398.g9215.t1	scf00321.g10499.t1	ctg00120.g9375.t1	ctg00467.g12455.t1	ctg00044.g3061.t1	ctg00091.g5802.t1	ctg00120.g8626.t1	ctg00043.g5979.t1	scf00257.g9947.t1	ctg00045.g1579.t1	ctg00130.g5633.t1	ctg00266.g4715.t1	ctg03922.g9257.t1	ctg00176.g12868.t1	ctg00723.g3849.t1	ctg00046.g3618.t1	ctg00517.g9360.t1	ctg00090.g3336.t1	ctg00142.g4948.t1	ctg00174.g8736.t1	ctg00064.g2708.t1	SNOR_00131	mRNA832	mRNA803	ctg00138.g11762.t1	ctg00020.g4103.t1	ctg00063.g8553.t1	ctg00076.g7089.t1	ctg01691.g7782.t1	ctg00084.g4523.t1	ctg00349.g12485.t1	ctg00037.g7472.t1
Pnod_SN15.SNOR_00132	ctg00057.g2715.t1	ctg00398.g9216.t1	scf00226.g8888.t1	ctg00120.g9374.t1	ctg00467.g12456.t1	ctg00044.g3062.t1	ctg00091.g5803.t1	ctg00120.g8625.t1	ctg00043.g5978.t1	scf00336.g11243.t1	ctg00045.g1580.t1	ctg00130.g5634.t1	ctg00266.g4714.t1	ctg03922.g9256.t1	ctg00176.g12867.t1	ctg00723.g3850.t1	ctg00046.g3617.t1	ctg00517.g9359.t1	ctg00090.g3337.t1	ctg00142.g4949.t1	ctg00174.g8737.t1	ctg00064.g2707.t1	SNOR_00132	mRNA831	mRNA802	ctg00138.g11761.t1	ctg00020.g4104.t1	ctg00063.g8554.t1	ctg00076.g7088.t1	ctg01691.g7781.t1	ctg00084.g4524.t1	ctg00349.g12484.t1	ctg00037.g7471.t1
Pnod_SN15.SNOR_00133	ctg00057.g2714.t1	ctg00398.g9217.t1	scf00226.g8887.t1	ctg00120.g9373.t1	ctg00467.g12457.t1	ctg00044.g3063.t1	ctg00091.g5804.t1	ctg00120.g8624.t1	ctg00043.g5977.t1	scf00336.g11244.t1	ctg00045.g1581.t1	ctg00130.g5635.t1	ctg00266.g4713.t1	ctg05014.g10652.t1	ctg00176.g12866.t1	ctg00723.g3851.t1	ctg00046.g3616.t1	ctg00517.g9358.t1	ctg00090.g3338.t1	ctg00142.g4950.t1	ctg00174.g8738.t1	ctg00064.g2706.t1	SNOR_00133	mRNA830	mRNA801	ctg00138.g11760.t1	ctg00020.g4105.t1	ctg00063.g8555.t1	ctg00076.g7087.t1	ctg01856.g8064.t1	ctg00084.g4525.t1	ctg00349.g12483.t1	ctg00037.g7470.t1
Pnod_SN15.SNOR_00134	ctg00057.g2713.t1	ctg00398.g9218.t1	scf00226.g8886.t1	ctg00120.g9372.t1	ctg00467.g12458.t1	ctg00044.g3064.t1	ctg00091.g5805.t1	ctg00120.g8623.t1	ctg00043.g5976.t1	scf00336.g11245.t1	ctg00045.g1582.t1	ctg00130.g5636.t1	ctg00266.g4712.t1	ctg05014.g10651.t1	ctg00176.g12865.t1	ctg00723.g3852.t1	ctg00046.g3615.t1	ctg00517.g9357.t1	ctg00090.g3339.t1	ctg00142.g4951.t1	ctg00174.g8739.t1	ctg00064.g2705.t1	SNOR_00134	mRNA829	mRNA800	ctg00138.g11759.t1	ctg00020.g4106.t1	ctg00063.g8556.t1	ctg00076.g7086.t1	ctg01856.g8063.t1	ctg00084.g4526.t1	ctg00349.g12482.t1	ctg00037.g7469.t1
Pnod_SN15.SNOR_00135	ctg00057.g2712.t1	ctg00398.g9219.t1	scf00196.g8195.t1,scf00508.g12644.t1	ctg00120.g9371.t1	ctg00327.g10634.t1	ctg00044.g3065.t1	ctg00091.g5806.t1	ctg00120.g8622.t1	ctg00043.g5975.t1	scf00209.g8948.t1,scf00418.g12328.t1	ctg00045.g1583.t1	ctg00130.g5637.t1	ctg00266.g4711.t1	ctg02396.g6738.t1	ctg00176.g12864.t1	ctg03747.g10783.t1	ctg00046.g3614.t1	ctg00517.g9356.t1	ctg00090.g3340.t1	ctg00142.g4952.t1	NA	NA	SNOR_00135	mRNA828	mRNA799	ctg00138.g11758.t1	ctg00020.g4107.t1	ctg00063.g8557.t1	ctg00076.g7085.t1	ctg01856.g8062.t1	ctg00084.g4527.t1	ctg00349.g12481.t1	ctg00037.g7468.t1
Pnod_SN15.SNOR_00136	ctg00057.g2711.t1	ctg00398.g9220.t1	scf00196.g8194.t1	ctg00120.g9370.t1	ctg00327.g10635.t1	ctg00044.g3066.t1	ctg00091.g5807.t1	ctg00120.g8621.t1	ctg00043.g5974.t1	scf00209.g8949.t1	ctg00045.g1584.t1	ctg00130.g5638.t1	ctg00266.g4710.t1	ctg02396.g6739.t1	ctg00176.g12863.t1	ctg03747.g10784.t1	ctg00046.g3613.t1	ctg00517.g9355.t1	ctg00090.g3341.t1	ctg00142.g4953.t1	ctg00235.g10130.t1	ctg00250.g6830.t1	SNOR_00136	mRNA827	mRNA798	ctg00138.g11757.t1	ctg00020.g4108.t1	ctg00063.g8558.t1	ctg00076.g7084.t1	ctg01856.g8061.t1	ctg00084.g4528.t1	ctg00349.g12480.t1	ctg00037.g7467.t1
Pnod_SN15.SNOR_00137	ctg00057.g2709.t1	ctg00398.g9222.t1	NA	ctg00120.g9369.t1	ctg00327.g10636.t1	ctg00044.g3067.t1	ctg00091.g5808.t1	ctg00120.g8620.t1	ctg00043.g5973.t1	NA	ctg00045.g1586.t1	ctg00130.g5640.t1	ctg00266.g4709.t1	NA	ctg00176.g12862.t1	ctg01854.g7261.t1	ctg00046.g3612.t1	ctg00517.g9352.t1	ctg00090.g3342.t1	ctg00142.g4954.t1	ctg00235.g10131.t1	ctg00250.g6831.t1	SNOR_00137	mRNA825	mRNA797	ctg00138.g11756.t1	ctg00020.g4109.t1	ctg00063.g8559.t1	ctg00076.g7083.t1	ctg05156.g12684.t1	ctg00084.g4529.t1	NA	ctg00037.g7466.t1
Pnod_SN15.SNOR_00138	ctg00057.g2708.t1	ctg00398.g9223.t1	scf00196.g8193.t1	ctg00120.g9368.t1	ctg00327.g10637.t1	ctg00044.g3068.t1	ctg00091.g5809.t1	ctg00120.g8619.t1	ctg00043.g5972.t1	scf00209.g8950.t1	ctg00098.g2839.t1	ctg00689.g12748.t1	ctg00266.g4708.t1	ctg04459.g9977.t1	ctg00176.g12861.t1	ctg01854.g7260.t1	ctg00046.g3611.t1	ctg00517.g9351.t1	ctg00090.g3343.t1	ctg00142.g4955.t1	ctg00235.g10132.t1	ctg00250.g6832.t1	SNOR_00138	mRNA824	mRNA796	ctg00138.g11755.t1	ctg00020.g4110.t1	ctg00063.g8560.t1	ctg00076.g7082.t1	ctg05156.g12685.t1	ctg00084.g4530.t1	ctg00582.g13860.t1	ctg00037.g7465.t1
Pnod_SN15.SNOR_00139	ctg00793.g13077.t1	ctg00720.g12054.t1	scf00196.g8189.t1,scf00368.g11147.t1	ctg00120.g9367.t1	ctg00327.g10638.t1	ctg00044.g3069.t1	ctg00091.g5810.t1	ctg00120.g8618.t1	ctg00097.g10044.t1	scf00209.g8954.t1,scf00211.g8991.t1	ctg00098.g2840.t1	ctg00689.g12749.t1	ctg00266.g4707.t1	ctg06548.g12291.t1	ctg00240.g13743.t1	ctg05178.g12445.t1	ctg00046.g3610.t1	ctg00517.g9350.t1	ctg00090.g3344.t1	ctg00142.g4956.t1	ctg00235.g10133.t1	ctg00250.g6833.t1	SNOR_00139	mRNA823	mRNA795	ctg00138.g11754.t1	ctg00020.g4111.t1	ctg00063.g8561.t1	ctg00076.g7081.t1	ctg00257.g2236.t1	ctg00084.g4531.t1	ctg00438.g13389.t1	ctg00037.g7464.t1
Pnod_SN15.SNOR_00140	ctg00793.g13078.t1	ctg00720.g12055.t1	scf00009.g910.t1	ctg00120.g9366.t1	ctg00327.g10639.t1	ctg00044.g3070.t1	ctg00091.g5811.t1	ctg00120.g8617.t1	ctg00097.g10043.t1	scf00053.g3931.t1	ctg00098.g2841.t1	ctg00689.g12750.t1	ctg00266.g4706.t1	ctg09150.g14330.t1	ctg00240.g13744.t1	ctg04508.g11744.t1	ctg00046.g3609.t1	ctg00517.g9349.t1	ctg00090.g3345.t1	ctg00142.g4957.t1	ctg00235.g10134.t1	ctg00250.g6834.t1	SNOR_00140	mRNA822	mRNA794	ctg00138.g11753.t1	ctg00020.g4112.t1	ctg00063.g8562.t1	ctg00076.g7080.t1	ctg00257.g2235.t1	ctg00084.g4532.t1	ctg00438.g13388.t1	ctg00037.g7463.t1
Pnod_SN15.SNOR_00141	ctg00793.g13079.t1	ctg00720.g12056.t1	scf00009.g911.t1	ctg00120.g9365.t1	ctg00327.g10640.t1	ctg00044.g3071.t1	ctg00091.g5812.t1	ctg00120.g8616.t1	ctg00097.g10042.t1	scf00053.g3930.t1	ctg00098.g2842.t1	ctg00689.g12751.t1	ctg00266.g4705.t1	ctg01488.g4875.t1	ctg00240.g13745.t1	NA	ctg00046.g3608.t1	NA	ctg00090.g3346.t1	NA	ctg00235.g10135.t1	ctg00250.g6835.t1	SNOR_00141	mRNA821	mRNA793	ctg00138.g11752.t1	ctg00020.g4113.t1	ctg00063.g8563.t1	ctg00076.g7079.t1	ctg00257.g2234.t1	ctg00084.g4533.t1	ctg00438.g13387.t1	ctg00037.g7462.t1
Pnod_SN15.SNOR_00142	ctg00793.g13080.t1	ctg00720.g12057.t1,ctg00720.g12058.t1	scf00009.g912.t1	ctg00120.g9364.t1	ctg00327.g10641.t1	ctg00044.g3072.t1	ctg00091.g5813.t1	ctg00120.g8615.t1	ctg00097.g10041.t1	scf00053.g3929.t1	ctg00098.g2843.t1	ctg00689.g12752.t1	ctg00266.g4704.t1	ctg01488.g4876.t1	ctg00240.g13746.t1	ctg07656.g14095.t1	ctg00046.g3607.t1	ctg01169.g12868.t1	ctg00090.g3347.t1	ctg00142.g4958.t1	ctg00235.g10136.t1	ctg00250.g6836.t1	SNOR_00142	mRNA820	mRNA792	ctg00138.g11751.t1	ctg00020.g4114.t1	ctg00063.g8564.t1	ctg00076.g7078.t1	ctg00257.g2233.t1	ctg00084.g4534.t1	ctg00438.g13386.t1	ctg00037.g7461.t1
Pnod_SN15.SNOR_00143	ctg00793.g13081.t1	ctg00720.g12059.t1	scf00301.g10211.t1	ctg00120.g9363.t1	ctg00327.g10642.t1	ctg00044.g3073.t1	ctg00091.g5814.t1	ctg00120.g8614.t1	ctg00097.g10040.t1	scf00228.g9364.t1	ctg00098.g2844.t1	ctg00689.g12753.t1	NA	ctg01488.g4877.t1	ctg00240.g13747.t1	ctg05073.g12338.t1	ctg00046.g3606.t1	ctg01169.g12869.t1	ctg00090.g3348.t1	ctg00142.g4959.t1	ctg00235.g10137.t1	ctg00250.g6837.t1	SNOR_00143	mRNA818	mRNA791	NA	ctg00020.g4115.t1	ctg00063.g8565.t1	ctg00076.g7077.t1	ctg00257.g2232.t1	ctg00084.g4535.t1	ctg00438.g13385.t1	ctg00037.g7460.t1
Pnod_SN15.SNOR_00144	NA	NA	NA	ctg00120.g9362.t1	ctg00327.g10643.t1	ctg00044.g3074.t1	ctg00091.g5815.t1	ctg00120.g8613.t1	ctg00097.g10039.t1	NA	NA	NA	ctg00266.g4703.t1	NA	ctg00240.g13748.t1	NA	ctg00046.g3605.t1	NA	ctg00090.g3349.t1	ctg00649.g11672.t1	NA	NA	SNOR_00144	mRNA819	mRNA790	ctg00138.g11750.t1	ctg00020.g4116.t1	ctg00063.g8566.t1	ctg00076.g7076.t1	ctg00257.g2231.t1	ctg00084.g4536.t1	ctg00438.g13384.t1	ctg00037.g7459.t1
Pnod_SN15.SNOR_00147	ctg01038.g13634.t1	ctg00720.g12062.t1	scf00117.g6003.t1	ctg00120.g9360.t1	ctg00327.g10645.t1	ctg00044.g3076.t1	ctg00091.g5817.t1	ctg00120.g8611.t1	ctg00097.g10037.t1	scf00139.g7131.t1	ctg01011.g11629.t1	ctg00551.g11924.t1	NA	ctg06783.g12516.t1	ctg00240.g13750.t1	ctg07098.g13827.t1	ctg00046.g3603.t1	ctg01169.g12871.t1	ctg00090.g3351.t1	ctg00799.g12498.t1	ctg00263.g10630.t1	ctg01149.g12043.t1	SNOR_00147	mRNA816	mRNA788	NA	ctg00020.g4118.t1	ctg00063.g8568.t1	ctg00076.g7074.t1	ctg08410.g15155.t1	ctg00084.g4538.t1	ctg00438.g13382.t1	ctg00037.g7457.t1
Pnod_SN15.SNOR_00148	NA	NA	NA	NA	NA	NA	NA	NA	NA	NA	NA	NA	NA	NA	NA	NA	NA	NA	NA	NA	NA	NA	SNOR_00148	NA	NA	NA	NA	NA	NA	NA	NA	NA	NA
Pnod_SN15.SNOR_00149	ctg00308.g8747.t1,ctg00699.g12682.t1	ctg00274.g7417.t1,ctg00722.g12072.t1	scf00301.g10215.t1	ctg00069.g6891.t1,ctg00135.g10000.t1	ctg00282.g9865.t1,ctg00327.g10647.t1	ctg00044.g3078.t1,ctg00635.g12944.t1	ctg00196.g9333.t1,ctg00467.g13463.t1	ctg00038.g3990.t1,ctg00395.g13810.t1	ctg00020.g3410.t1,ctg00084.g9204.t1	scf00228.g9360.t1	ctg00431.g7613.t1,ctg00713.g9981.t1	ctg00166.g6555.t1,ctg00551.g11926.t1	ctg00171.g3397.t1,ctg00996.g10482.t1	ctg00208.g1077.t1	ctg00011.g1963.t1,ctg00083.g8939.t1	ctg00457.g2759.t1	ctg00046.g3601.t1,ctg00294.g11510.t1	ctg00088.g2867.t1	ctg00090.g3353.t1,ctg00501.g10235.t1	ctg00649.g11670.t1	ctg00235.g10144.t1	ctg00722.g11256.t1	SNOR_00149,SNOR_05517	mRNA3281,mRNA814	mRNA4028,mRNA786	ctg00168.g12711.t1,ctg00200.g13383.t1	ctg00020.g4120.t1,ctg00164.g12993.t1	ctg00063.g8570.t1,ctg00099.g10955.t1	ctg00010.g1517.t1,ctg00060.g6103.t1	ctg00758.g4931.t1,ctg07038.g14305.t1	ctg00014.g1153.t1,ctg00692.g13682.t1	ctg00451.g13459.t1,ctg00588.g13870.t1	ctg00024.g5626.t1,ctg00037.g7455.t1
Pnod_SN15.SNOR_00150	ctg00699.g12683.t1	ctg00722.g12073.t1	scf00301.g10214.t1	ctg00135.g9999.t1	ctg00327.g10648.t1	ctg00044.g3079.t1	ctg00467.g13464.t1	ctg00395.g13809.t1	ctg00084.g9205.t1	scf00228.g9361.t1	ctg00713.g9982.t1	ctg00551.g11927.t1	ctg00996.g10481.t1	ctg05162.g10815.t1	ctg00083.g8938.t1	ctg00457.g2758.t1	ctg00046.g3600.t1	ctg00088.g2868.t1	ctg00090.g3354.t1	ctg00649.g11671.t1	ctg00235.g10143.t1	ctg00722.g11257.t1	SNOR_00150	mRNA812	mRNA785	ctg00200.g13382.t1	ctg00020.g4121.t1	ctg00063.g8571.t1	ctg00060.g6102.t1	ctg00758.g4930.t1	ctg00692.g13683.t1	ctg00451.g13460.t1	ctg00037.g7454.t1
Pnod_SN15.SNOR_00151	ctg00699.g12684.t1	ctg00722.g12074.t1	scf00301.g10213.t1	ctg00135.g9998.t1	ctg00327.g10649.t1	ctg00044.g3080.t1	ctg00467.g13465.t1	ctg00395.g13808.t1	ctg00084.g9206.t1	scf00228.g9362.t1	ctg00713.g9983.t1	ctg00551.g11928.t1	ctg00996.g10480.t1	ctg05162.g10814.t1,ctg05415.g11116.t1	ctg00083.g8937.t1	ctg00457.g2757.t1	ctg00046.g3599.t1	ctg00088.g2869.t1	ctg00090.g3355.t1	ctg00649.g11673.t1	ctg00235.g10142.t1	ctg00722.g11258.t1	SNOR_00151	mRNA813	mRNA784	ctg00200.g13381.t1	ctg00020.g4122.t1	ctg00063.g8572.t1	ctg00060.g6101.t1	ctg00758.g4929.t1	ctg00692.g13684.t1	ctg00451.g13461.t1	ctg00037.g7453.t1
Pnod_SN15.SNOR_00152	ctg00699.g12685.t1	ctg00722.g12075.t1	scf00301.g10212.t1	ctg00135.g9997.t1	ctg00327.g10650.t1	ctg00044.g3081.t1	ctg00467.g13466.t1	ctg00395.g13807.t1	ctg00084.g9207.t1	scf00228.g9363.t1	ctg00713.g9984.t1	ctg00551.g11929.t1	ctg02839.g14424.t1	ctg05415.g11115.t1	ctg00083.g8936.t1	ctg00457.g2756.t1	ctg00046.g3598.t1	ctg00088.g2870.t1	ctg00090.g3356.t1	ctg00649.g11674.t1	ctg00235.g10141.t1	ctg00722.g11259.t1	SNOR_00152	NA	mRNA783	ctg00200.g13380.t1	ctg00020.g4123.t1	ctg00063.g8573.t1	ctg00060.g6100.t1	ctg00758.g4928.t1	ctg00692.g13685.t1	ctg00451.g13462.t1	ctg00037.g7452.t1
Pnod_SN15.SNOR_00153	ctg00699.g12686.t1	ctg00722.g12076.t1	scf00508.g12640.t1	ctg00135.g9996.t1	ctg00327.g10651.t1	ctg00044.g3082.t1	ctg00467.g13467.t1	ctg00395.g13806.t1	ctg00084.g9208.t1	scf00418.g12332.t1	ctg01518.g13235.t1	NA	NA	NA	ctg00083.g8935.t1	ctg00457.g2755.t1	ctg00046.g3597.t1	ctg00088.g2871.t1	ctg00090.g3357.t1	ctg00649.g11675.t1	NA	NA	SNOR_00153	mRNA811	mRNA782	ctg00200.g13379.t1	NA	ctg00063.g8574.t1	ctg00060.g6099.t1	ctg00758.g4927.t1	ctg00692.g13686.t1	ctg00451.g13463.t1	ctg00037.g7451.t1
Pnod_SN15.SNOR_00155	ctg00699.g12688.t1	ctg00722.g12078.t1	scf00196.g8206.t1	ctg00135.g9994.t1	ctg00055.g3602.t1,ctg00327.g10653.t1	ctg00044.g3084.t1	ctg00467.g13469.t1	ctg00395.g13804.t1	ctg00084.g9210.t1	scf00209.g8937.t1	ctg00713.g9986.t1	ctg00820.g13200.t1	ctg01324.g11906.t1	ctg04208.g9664.t1	ctg00083.g8933.t1	ctg07644.g14089.t1	ctg00046.g3595.t1	ctg00088.g2873.t1	ctg00090.g3359.t1	ctg00649.g11677.t1	ctg00235.g10140.t1	ctg00722.g11260.t1	SNOR_00155	mRNA809	mRNA780	ctg00200.g13377.t1	ctg00020.g4125.t1	ctg00063.g8576.t1	ctg00060.g6097.t1	ctg04387.g11794.t1	ctg00400.g11368.t1	ctg00451.g13465.t1	ctg00037.g7449.t1
Pnod_SN15.SNOR_00156	ctg00699.g12689.t1	ctg00722.g12079.t1	scf00196.g8205.t1	ctg00135.g9993.t1	ctg00055.g3601.t1	ctg00044.g3085.t1	ctg00467.g13470.t1	ctg00395.g13803.t1	ctg00084.g9211.t1	scf00209.g8938.t1	ctg00713.g9987.t1	ctg00820.g13201.t1	ctg01324.g11905.t1	ctg04208.g9663.t1	ctg00083.g8932.t1	ctg06656.g13566.t1	ctg00046.g3594.t1	ctg00088.g2874.t1	ctg00090.g3360.t1	ctg00649.g11678.t1	ctg00235.g10139.t1	ctg00722.g11261.t1	SNOR_00156	mRNA808	mRNA779	ctg00200.g13376.t1	ctg00020.g4126.t1	ctg00063.g8577.t1	ctg00060.g6096.t1	ctg04387.g11795.t1	ctg00400.g11367.t1	ctg00451.g13466.t1	ctg00037.g7448.t1
Pnod_SN15.SNOR_00157	ctg01132.g13714.t1	ctg00238.g6836.t1	scf00196.g8204.t1	ctg00135.g9992.t1	ctg00055.g3600.t1	ctg00044.g3086.t1	ctg00640.g14005.t1	ctg00379.g13739.t1	ctg00084.g9212.t1	scf00209.g8939.t1	ctg01281.g12632.t1	ctg00672.g12672.t1	ctg01054.g10790.t1	ctg02059.g6071.t1	ctg00083.g8931.t1	ctg02857.g9382.t1	ctg00046.g3593.t1	ctg00088.g2875.t1	ctg00444.g9616.t1	ctg00922.g12931.t1	ctg00235.g10138.t1	ctg00250.g6838.t1	SNOR_00157	mRNA807	mRNA778	ctg00200.g13375.t1	ctg00020.g4127.t1	ctg00063.g8578.t1	ctg00060.g6095.t1	ctg06052.g13549.t1	ctg00400.g11366.t1	ctg00122.g7224.t1	ctg00037.g7447.t1
Pnod_SN15.SNOR_00158	ctg01132.g13713.t1	ctg00238.g6835.t1	scf00196.g8203.t1	ctg00135.g9991.t1	ctg00055.g3599.t1	ctg00044.g3087.t1	ctg00640.g14004.t1	ctg00379.g13740.t1	ctg00084.g9213.t1	scf00209.g8940.t1	ctg01281.g12631.t1	ctg00672.g12671.t1	ctg01054.g10789.t1	ctg02059.g6070.t1	ctg00083.g8930.t1	ctg02857.g9381.t1	ctg00046.g3592.t1	ctg00088.g2876.t1	ctg00444.g9615.t1	ctg00922.g12930.t1	ctg00263.g10623.t1	ctg00078.g3136.t1	SNOR_00158	NA	mRNA777	ctg00200.g13374.t1	ctg00020.g4128.t1	ctg00063.g8579.t1	ctg00060.g6094.t1	ctg06052.g13550.t1	ctg00400.g11365.t1	ctg00122.g7225.t1	ctg00037.g7446.t1
Pnod_SN15.SNOR_00159	ctg00027.g1440.t1,ctg01132.g13712.t1	ctg00238.g6834.t1	scf00196.g8202.t1	ctg00135.g9990.t1	ctg00055.g3598.t1	ctg00044.g3088.t1	ctg00640.g14003.t1	ctg00379.g13741.t1	ctg00084.g9214.t1	scf00209.g8941.t1	ctg01281.g12630.t1	ctg00672.g12670.t1	ctg01054.g10788.t1	ctg02059.g6069.t1	ctg00083.g8929.t1	ctg01900.g7369.t1,ctg02857.g9380.t1	ctg00046.g3591.t1	ctg00088.g2877.t1	ctg00444.g9614.t1	ctg00922.g12929.t1	ctg00263.g10624.t1	ctg00078.g3137.t1	SNOR_00159	mRNA806	mRNA776	ctg00200.g13373.t1	ctg00020.g4129.t1	ctg00063.g8580.t1	ctg00060.g6093.t1	ctg04388.g11796.t1	ctg00400.g11364.t1	ctg00122.g7226.t1	ctg00037.g7445.t1
Pnod_SN15.SNOR_00160	ctg00027.g1441.t1	ctg00238.g6833.t1	scf00301.g10206.t1	ctg00135.g9989.t1	ctg00055.g3597.t1	ctg00044.g3089.t1	ctg00640.g14002.t1	ctg00379.g13742.t1	ctg00084.g9215.t1	scf00580.g13623.t1	ctg01281.g12629.t1	ctg00672.g12669.t1	ctg01054.g10787.t1	ctg05248.g10923.t1	ctg00083.g8928.t1	ctg01900.g7370.t1	ctg00046.g3590.t1	ctg00088.g2878.t1	ctg00444.g9613.t1	ctg00922.g12928.t1	ctg00263.g10625.t1	ctg00078.g3138.t1	SNOR_00160	mRNA805	mRNA775	ctg00200.g13372.t1	ctg00020.g4130.t1	ctg00063.g8581.t1	ctg00060.g6092.t1	ctg04388.g11797.t1	ctg00400.g11363.t1	ctg00122.g7227.t1	ctg00037.g7444.t1
Pnod_SN15.SNOR_00161	ctg00027.g1442.t1	ctg00238.g6832.t1	NA	ctg00135.g9988.t1	ctg00055.g3596.t1	ctg00044.g3090.t1	ctg00653.g14012.t1	ctg00379.g13743.t1	ctg00084.g9216.t1	NA	ctg00673.g9705.t1,ctg01281.g12628.t1	ctg00672.g12668.t1	ctg01054.g10786.t1	ctg08819.g14116.t1,ctg11227.g15226.t1	ctg00083.g8927.t1	ctg01900.g7371.t1	ctg00046.g3589.t1	ctg00088.g2879.t1	ctg00444.g9612.t1	ctg00190.g5990.t1,ctg00922.g12927.t1	ctg00263.g10626.t1	ctg00078.g3139.t1	SNOR_00161	mRNA803	mRNA773	ctg00200.g13371.t1	ctg00020.g4131.t1	ctg00063.g8582.t1	ctg00060.g6091.t1	ctg07098.g14342.t1	ctg00400.g11362.t1	ctg00122.g7228.t1	ctg00037.g7443.t1
Pnod_SN15.SNOR_00162	ctg00027.g1443.t1	ctg00238.g6831.t1	scf00301.g10207.t1	ctg00135.g9987.t1	ctg00055.g3595.t1	ctg00044.g3091.t1	ctg00653.g14013.t1	ctg00379.g13744.t1	ctg00084.g9217.t1	scf00580.g13622.t1	ctg00673.g9706.t1	ctg00672.g12667.t1	ctg01054.g10785.t1	ctg08819.g14115.t1	ctg00083.g8926.t1	ctg01900.g7372.t1	ctg00046.g3588.t1	ctg00088.g2880.t1	ctg00444.g9611.t1	NA	ctg00263.g10627.t1	ctg00078.g3140.t1	SNOR_00162	mRNA802	mRNA772	ctg00200.g13370.t1	ctg00020.g4132.t1	ctg00063.g8583.t1	ctg00060.g6090.t1	ctg02574.g9267.t1	ctg00400.g11361.t1	ctg00122.g7229.t1	ctg00037.g7442.t1
Pnod_SN15.SNOR_00164	ctg00027.g1444.t1	ctg00238.g6830.t1	scf00301.g10208.t1	ctg00135.g9986.t1	ctg00055.g3594.t1	ctg00044.g3092.t1	ctg00653.g14014.t1	ctg00379.g13745.t1	ctg00084.g9218.t1	scf00580.g13621.t1	ctg00673.g9707.t1	ctg00672.g12666.t1	ctg01054.g10784.t1	ctg01871.g5689.t1	ctg00083.g8925.t1	ctg04381.g11592.t1	ctg00046.g3587.t1	ctg00088.g2881.t1	ctg00444.g9610.t1	ctg00190.g5991.t1	ctg00263.g10628.t1	ctg00078.g3141.t1	SNOR_00164	mRNA801	mRNA771	ctg00200.g13369.t1	ctg00020.g4133.t1	ctg00063.g8584.t1	ctg00060.g6089.t1	ctg02574.g9266.t1	ctg00400.g11360.t1	ctg00122.g7230.t1	ctg00037.g7441.t1
Pnod_SN15.SNOR_00165	ctg00027.g1445.t1	ctg00238.g6829.t1	scf00301.g10209.t1	ctg00135.g9985.t1	ctg00055.g3593.t1	ctg00044.g3093.t1	ctg00424.g13200.t1	ctg00379.g13746.t1	ctg00084.g9219.t1	scf00228.g9366.t1	ctg00673.g9708.t1	ctg00711.g12844.t1	ctg00923.g10091.t1	ctg01871.g5690.t1	ctg00083.g8924.t1	ctg01624.g6687.t1	ctg00046.g3586.t1	ctg00088.g2882.t1	ctg00444.g9609.t1	ctg00190.g5992.t1	ctg00263.g10629.t1	ctg01149.g12042.t1	SNOR_00165	mRNA800	mRNA770	ctg00200.g13368.t1	ctg00020.g4134.t1	ctg00063.g8585.t1	ctg00060.g6088.t1	ctg02574.g9265.t1	ctg00400.g11359.t1	ctg00122.g7231.t1	ctg00037.g7440.t1
Pnod_SN15.SNOR_00166	ctg00027.g1446.t1	ctg00238.g6828.t1	scf00301.g10210.t1	ctg00135.g9984.t1	ctg00055.g3592.t1	ctg00044.g3094.t1	ctg00424.g13199.t1	ctg00379.g13747.t1	ctg00084.g9220.t1	scf00228.g9365.t1	ctg00673.g9709.t1	ctg00711.g12845.t1	ctg00923.g10092.t1	NA	ctg00083.g8923.t1	ctg01624.g6686.t1	ctg00046.g3585.t1	ctg00088.g2883.t1	ctg00444.g9608.t1	ctg00190.g5993.t1	ctg00263.g10622.t1	ctg00078.g3135.t1	SNOR_00166	mRNA799	mRNA769	ctg00200.g13367.t1	ctg00020.g4135.t1	ctg00063.g8586.t1	ctg00060.g6087.t1	ctg02574.g9264.t1	ctg00400.g11358.t1	ctg00122.g7232.t1	ctg00037.g7439.t1
Pnod_SN15.SNOR_00167	ctg00027.g1447.t1	ctg00238.g6827.t1	scf00210.g8532.t1	ctg00002.g483.t1,ctg00135.g9983.t1	ctg00055.g3591.t1,ctg00378.g11381.t1	ctg00118.g5998.t1,ctg00980.g13748.t1,ctg01640.g14139.t1,ctg01739.g14164.t1	ctg00424.g13198.t1	ctg00037.g3895.t1,ctg00379.g13748.t1	ctg00084.g9221.t1,ctg00175.g13111.t1	scf00063.g4366.t1	ctg00673.g9710.t1	ctg00711.g12846.t1	ctg00923.g10093.t1,ctg01290.g11791.t1	ctg01827.g5595.t1	ctg00083.g8922.t1,ctg00185.g13075.t1	ctg01624.g6685.t1	ctg00046.g3584.t1,ctg00141.g7696.t1	ctg00088.g2884.t1	ctg00444.g9607.t1,ctg01132.g13869.t1	ctg00190.g5994.t1	ctg00263.g10621.t1	ctg00078.g3134.t1	SNOR_00167,SNOR_06101	mRNA6474,mRNA798	mRNA5447,mRNA768	ctg00176.g12886.t1,ctg00200.g13366.t1	ctg00001.g499.t1,ctg00020.g4136.t1	ctg00009.g1842.t1,ctg00063.g8587.t1	ctg00060.g6086.t1,ctg00173.g11254.t1	ctg00242.g2139.t1,ctg00941.g5753.t1	ctg00400.g11357.t1,ctg00858.g14070.t1	ctg00043.g3709.t1,ctg00122.g7233.t1	ctg00021.g5035.t1,ctg00037.g7438.t1
Pnod_SN15.SNOR_00169	NA	NA	NA	ctg00135.g9980.t1	ctg00055.g3588.t1	ctg00499.g12157.t1	ctg00424.g13197.t1	ctg00217.g11576.t1	ctg00084.g9224.t1	NA	NA	NA	ctg00923.g10094.t1	NA	ctg00083.g8919.t1	NA	ctg00046.g3583.t1	NA	ctg02017.g14283.t1	NA	NA	NA	SNOR_00169	mRNA795	mRNA767	NA	ctg00020.g4137.t1	ctg00063.g8590.t1	ctg00060.g6083.t1	ctg00242.g2138.t1	ctg00400.g11356.t1	ctg00122.g7236.t1	ctg00037.g7437.t1
Pnod_SN15.SNOR_00170	ctg00027.g1449.t1	ctg00238.g6825.t1	scf00483.g12401.t1	ctg00135.g9979.t1	ctg00055.g3587.t1	ctg00499.g12158.t1	ctg00424.g13196.t1	ctg00217.g11575.t1	ctg00084.g9225.t1	scf00228.g9356.t1	ctg01226.g12464.t1	ctg00580.g12127.t1	ctg00923.g10095.t1	ctg05911.g11651.t1	ctg00083.g8918.t1	ctg02251.g8169.t1	ctg00046.g3582.t1	ctg00088.g2886.t1	ctg00444.g9606.t1	ctg00190.g5996.t1	ctg00263.g10617.t1	ctg00078.g3130.t1	SNOR_00170	mRNA794	mRNA766	ctg00012.g2018.t1	ctg00020.g4138.t1	ctg00063.g8591.t1	ctg00060.g6082.t1	ctg00242.g2137.t1	ctg00400.g11355.t1	ctg00122.g7237.t1	ctg00037.g7436.t1
Pnod_SN15.SNOR_00171	ctg00027.g1450.t1	ctg00238.g6824.t1	scf00483.g12402.t1	ctg00135.g9978.t1	ctg00055.g3586.t1	ctg00499.g12159.t1	ctg00424.g13195.t1	ctg00217.g11574.t1	ctg00084.g9226.t1	scf00228.g9355.t1	ctg01226.g12465.t1	ctg00580.g12126.t1	ctg00923.g10096.t1	ctg03068.g7959.t1	ctg00083.g8917.t1	ctg00385.g2399.t1	ctg00046.g3581.t1	ctg00088.g2887.t1	ctg00444.g9605.t1	ctg00190.g5997.t1	ctg00263.g10616.t1	ctg00078.g3129.t1	SNOR_00171	mRNA793	mRNA765	ctg00012.g2019.t1	ctg00020.g4139.t1	ctg00063.g8592.t1	ctg00060.g6081.t1	ctg00242.g2136.t1	ctg00400.g11354.t1	ctg00122.g7238.t1	ctg00037.g7435.t1
Pnod_SN15.SNOR_00172	ctg00027.g1451.t1	ctg00238.g6823.t1	scf00483.g12403.t1	ctg00135.g9977.t1	ctg00055.g3585.t1	ctg00499.g12160.t1	ctg00424.g13194.t1	ctg00217.g11573.t1	ctg00084.g9227.t1	scf00228.g9354.t1	ctg01226.g12466.t1	ctg00580.g12125.t1	ctg00923.g10097.t1	ctg03068.g7960.t1	ctg00083.g8916.t1	ctg00385.g2398.t1	ctg00046.g3580.t1	ctg00088.g2888.t1	ctg00444.g9604.t1	ctg00190.g5998.t1	ctg00263.g10615.t1	ctg00078.g3128.t1	SNOR_00172	mRNA792	mRNA764	ctg00012.g2020.t1	ctg00020.g4140.t1	ctg00063.g8593.t1	ctg00060.g6080.t1	ctg00242.g2135.t1	ctg00400.g11353.t1	ctg00122.g7239.t1	ctg00037.g7434.t1
Pnod_SN15.SNOR_00174	ctg00027.g1452.t1	ctg00238.g6822.t1	scf00483.g12404.t1	ctg00135.g9976.t1	ctg00055.g3584.t1	ctg00499.g12161.t1	ctg00424.g13193.t1	ctg00217.g11572.t1	ctg00084.g9228.t1	scf00228.g9353.t1	ctg01260.g12563.t1	ctg00580.g12124.t1	ctg00184.g3596.t1	ctg00963.g3555.t1	ctg00083.g8915.t1	ctg00385.g2397.t1	ctg00046.g3579.t1	ctg00088.g2889.t1	ctg00248.g6779.t1	ctg00190.g5999.t1	ctg00263.g10614.t1	ctg00078.g3127.t1	SNOR_00174	mRNA791	mRNA763	ctg00012.g2021.t1	ctg00020.g4141.t1	ctg00063.g8594.t1	ctg00060.g6079.t1	ctg00242.g2134.t1	ctg00305.g9973.t1	ctg00122.g7240.t1	ctg00037.g7433.t1
Pnod_SN15.SNOR_00175	ctg00027.g1453.t1	ctg00238.g6821.t1	scf00483.g12405.t1	ctg00135.g9975.t1	ctg00055.g3583.t1	ctg00499.g12162.t1	ctg00424.g13192.t1	ctg00217.g11571.t1	ctg00084.g9229.t1	scf00228.g9352.t1	ctg01260.g12562.t1	ctg00580.g12123.t1	ctg00184.g3597.t1	ctg00963.g3556.t1	ctg00083.g8914.t1	ctg00385.g2396.t1	ctg00046.g3578.t1	ctg00088.g2890.t1	ctg00248.g6778.t1	ctg00190.g6000.t1	ctg00263.g10613.t1	ctg00078.g3126.t1	SNOR_00175	mRNA790	mRNA762	ctg00012.g2022.t1	ctg00020.g4142.t1	ctg00063.g8595.t1	ctg00060.g6078.t1	ctg04321.g11709.t1	ctg00305.g9972.t1	ctg00122.g7241.t1	ctg00037.g7432.t1
Pnod_SN15.SNOR_00176	ctg00027.g1454.t1	ctg00238.g6819.t1	scf00871.g14358.t1	ctg00135.g9974.t1	ctg00055.g3582.t1	ctg00499.g12163.t1,ctg01340.g13993.t1,ctg03580.g14696.t1	ctg00352.g12402.t1	ctg00217.g11570.t1	ctg00084.g9230.t1	scf00759.g14215.t1	ctg01178.g12319.t1	ctg00731.g12917.t1	ctg00184.g3600.t1	NA	ctg00083.g8913.t1	ctg01719.g6935.t1	ctg00046.g3577.t1	ctg00639.g10393.t1	ctg00248.g6777.t1	ctg00190.g6001.t1	ctg00219.g9823.t1	ctg00078.g3125.t1	SNOR_00176	mRNA789	mRNA761	ctg00012.g2023.t1	ctg00020.g4143.t1	ctg00063.g8596.t1	ctg00060.g6077.t1	ctg00082.g904.t1	ctg00305.g9971.t1	ctg00122.g7242.t1	ctg00037.g7431.t1
Pnod_SN15.SNOR_00177	ctg00027.g1455.t1	ctg00238.g6818.t1	scf00871.g14359.t1	ctg00135.g9973.t1	ctg00055.g3581.t1	ctg01340.g13994.t1	ctg00352.g12401.t1	ctg00217.g11569.t1	ctg00084.g9231.t1	scf00759.g14216.t1	ctg01178.g12318.t1	ctg00731.g12918.t1	ctg00184.g3601.t1	ctg01548.g5012.t1	ctg00083.g8912.t1	ctg01719.g6934.t1	ctg00046.g3576.t1	ctg00639.g10392.t1	ctg00248.g6776.t1	ctg00190.g6002.t1	ctg00219.g9822.t1	ctg00078.g3124.t1	SNOR_00177	mRNA788	mRNA760	ctg00012.g2024.t1	ctg00020.g4144.t1	ctg00063.g8597.t1	ctg00060.g6076.t1	ctg00082.g905.t1	ctg00305.g9970.t1	ctg00122.g7243.t1	ctg00037.g7430.t1
Pnod_SN15.SNOR_00178	ctg00027.g1456.t1	ctg00238.g6817.t1	scf00871.g14360.t1	ctg00135.g9972.t1	ctg00055.g3580.t1	ctg01340.g13995.t1,ctg02343.g14347.t1,ctg02907.g14493.t1,ctg05872.g15069.t1	ctg00352.g12400.t1	ctg00217.g11568.t1	ctg00084.g9232.t1	scf00759.g14217.t1	ctg01178.g12317.t1	ctg00731.g12919.t1	ctg00184.g3602.t1	ctg01548.g5011.t1	ctg00083.g8911.t1	ctg00510.g2991.t1,ctg01719.g6933.t1	ctg00046.g3575.t1	ctg00639.g10391.t1	ctg00248.g6775.t1	ctg00190.g6003.t1	ctg00219.g9821.t1	ctg00078.g3123.t1	SNOR_00178	mRNA787	mRNA759	ctg00012.g2025.t1	ctg00020.g4145.t1	ctg00063.g8598.t1	ctg00060.g6075.t1	ctg00082.g906.t1	ctg00305.g9969.t1	ctg00122.g7244.t1	ctg00037.g7429.t1
Pnod_SN15.SNOR_00179	ctg00027.g1457.t1	ctg00844.g12767.t1	scf00469.g12249.t1	ctg00135.g9971.t1	ctg00055.g3579.t1	ctg00423.g11483.t1	ctg00352.g12399.t1	ctg00217.g11567.t1	ctg00084.g9233.t1	scf00161.g7776.t1	NA	NA	ctg00184.g3603.t1	NA	ctg00083.g8910.t1	NA	ctg00046.g3574.t1	ctg00639.g10390.t1	ctg00248.g6774.t1	NA	NA	NA	SNOR_00179	mRNA786	mRNA758	ctg00012.g2026.t1	ctg00020.g4146.t1	ctg00063.g8599.t1	ctg00060.g6074.t1	ctg00082.g907.t1	ctg00305.g9968.t1	ctg00122.g7245.t1	ctg00037.g7428.t1
Pnod_SN15.SNOR_00180	ctg00027.g1458.t1	ctg00844.g12766.t1	scf00469.g12250.t1	ctg00135.g9970.t1	ctg00055.g3578.t1	ctg00423.g11484.t1	ctg00352.g12398.t1	ctg00217.g11566.t1	ctg00084.g9234.t1	scf00161.g7775.t1	NA	NA	ctg00184.g3604.t1	NA	ctg00083.g8909.t1	ctg00510.g2992.t1	ctg00046.g3573.t1	ctg00639.g10389.t1	ctg00248.g6773.t1	ctg00190.g6004.t1	ctg00219.g9820.t1	ctg00078.g3122.t1	SNOR_00180	mRNA785	mRNA757	ctg00012.g2027.t1	ctg00020.g4147.t1	ctg00063.g8600.t1	ctg00060.g6073.t1	ctg00082.g908.t1	ctg00305.g9967.t1	ctg00122.g7246.t1	ctg00037.g7427.t1
Pnod_SN15.SNOR_00181	ctg00027.g1459.t1	ctg00844.g12765.t1	NA	ctg00135.g9969.t1	ctg00055.g3577.t1	ctg00423.g11485.t1	ctg00352.g12397.t1	ctg00217.g11565.t1	ctg00084.g9235.t1	NA	ctg01352.g12840.t1	ctg00093.g4437.t1	ctg00184.g3605.t1	ctg05765.g11500.t1	ctg00083.g8908.t1	ctg00510.g2993.t1	ctg00046.g3572.t1	ctg00639.g10388.t1	ctg00248.g6772.t1	ctg00190.g6005.t1	ctg00219.g9818.t1	ctg00078.g3121.t1	SNOR_00181	mRNA784	mRNA756	ctg00012.g2028.t1	ctg00020.g4148.t1	ctg00063.g8601.t1	ctg00060.g6072.t1	ctg00082.g909.t1	ctg00305.g9966.t1	ctg00122.g7247.t1	ctg00037.g7426.t1
Pnod_SN15.SNOR_00182	ctg00027.g1460.t1	ctg00844.g12764.t1	NA	ctg00135.g9968.t1	ctg00055.g3576.t1	ctg00423.g11486.t1	ctg00352.g12396.t1	ctg00217.g11564.t1	ctg00084.g9236.t1	NA	ctg01352.g12841.t1	ctg00093.g4438.t1	ctg00184.g3606.t1	ctg04318.g9814.t1	ctg00083.g8907.t1	ctg00510.g2994.t1	ctg00046.g3571.t1	ctg00639.g10387.t1	ctg00248.g6771.t1	ctg00190.g6006.t1	ctg00219.g9817.t1	ctg00078.g3120.t1	SNOR_00182	mRNA783	mRNA755	ctg00012.g2029.t1	ctg00020.g4149.t1	ctg00063.g8602.t1	ctg00060.g6071.t1	ctg00082.g910.t1	ctg00305.g9965.t1	ctg00122.g7248.t1	ctg00037.g7425.t1
Pnod_SN15.SNOR_00183	ctg00027.g1462.t1	ctg00844.g12762.t1	scf00520.g12734.t1	ctg00135.g9967.t1	ctg00055.g3575.t1	ctg00423.g11487.t1	ctg00352.g12395.t1	ctg00217.g11563.t1	ctg00084.g9237.t1	scf00347.g11420.t1	ctg01514.g13222.t1	ctg00093.g4439.t1	ctg00184.g3607.t1	ctg01858.g5658.t1	ctg00083.g8906.t1	ctg00510.g2996.t1	ctg00046.g3570.t1	ctg00639.g10385.t1	ctg00248.g6770.t1	ctg00190.g6008.t1	ctg00219.g9814.t1	ctg00078.g3117.t1	SNOR_00183	mRNA782	mRNA754	ctg00012.g2030.t1	ctg00020.g4150.t1	ctg00063.g8603.t1	ctg00060.g6070.t1	ctg00082.g911.t1	ctg00305.g9964.t1	ctg00122.g7249.t1	ctg00037.g7424.t1
Pnod_SN15.SNOR_00184	ctg00027.g1463.t1	ctg01153.g13600.t1	scf00520.g12735.t1	ctg00135.g9966.t1	ctg00055.g3574.t1	ctg00423.g11488.t1	ctg00352.g12394.t1	ctg00217.g11562.t1	ctg00084.g9238.t1	scf00347.g11419.t1	ctg01111.g12060.t1	ctg00093.g4440.t1	ctg00184.g3608.t1	ctg02450.g6839.t1	ctg00083.g8905.t1	ctg03218.g10017.t1	ctg00046.g3569.t1	ctg00639.g10384.t1	ctg00248.g6769.t1	ctg00190.g6009.t1	ctg00219.g9813.t1	ctg00078.g3116.t1	SNOR_00184	mRNA781	mRNA753	ctg00012.g2031.t1	ctg00020.g4151.t1	ctg00063.g8604.t1	ctg00060.g6069.t1	ctg00082.g912.t1	ctg00305.g9963.t1	ctg00122.g7250.t1	ctg00037.g7423.t1
Pnod_SN15.SNOR_00185	ctg00027.g1464.t1	ctg01153.g13601.t1	scf00520.g12736.t1	ctg00135.g9965.t1	ctg00055.g3573.t1	ctg00423.g11489.t1	ctg00352.g12393.t1	ctg00217.g11561.t1	ctg00084.g9239.t1	scf00347.g11418.t1	ctg01111.g12059.t1	ctg00093.g4441.t1	ctg00184.g3609.t1	ctg02450.g6840.t1	ctg00083.g8904.t1	ctg03218.g10018.t1	ctg00046.g3568.t1	ctg00639.g10383.t1	ctg00248.g6768.t1	ctg00190.g6010.t1	ctg00219.g9812.t1	ctg00078.g3115.t1	SNOR_00185	mRNA780	mRNA752	ctg00012.g2032.t1	ctg00020.g4152.t1	ctg00063.g8605.t1	ctg00060.g6068.t1	NA	ctg00305.g9962.t1	ctg00122.g7251.t1	ctg00037.g7422.t1
Pnod_SN15.SNOR_00186	ctg00027.g1465.t1	ctg01153.g13602.t1	scf00520.g12737.t1	ctg00135.g9964.t1	ctg00055.g3572.t1	ctg00423.g11490.t1	ctg00352.g12392.t1	ctg00217.g11560.t1	ctg00084.g9240.t1	scf00347.g11417.t1	ctg01111.g12058.t1	ctg00093.g4442.t1	ctg01190.g11409.t1	ctg05624.g11354.t1	ctg00083.g8903.t1	ctg00388.g2419.t1	ctg00046.g3567.t1	ctg03057.g13628.t1	ctg00248.g6767.t1	ctg00609.g11373.t1	ctg00219.g9811.t1	ctg00078.g3114.t1	SNOR_00186	mRNA779	mRNA751	ctg00012.g2033.t1	ctg00020.g4153.t1	ctg00063.g8606.t1	ctg00060.g6067.t1	ctg06975.g14264.t1	ctg00305.g9961.t1	ctg00122.g7252.t1	ctg00037.g7421.t1
Pnod_SN15.SNOR_00187	ctg00027.g1466.t1	ctg00141.g4816.t1	scf00617.g13437.t1	ctg00135.g9963.t1	ctg00055.g3571.t1	ctg00423.g11491.t1	ctg00352.g12391.t1	ctg00217.g11559.t1	ctg00084.g9241.t1	scf00347.g11416.t1	ctg01111.g12057.t1	ctg00093.g4443.t1	ctg01190.g11410.t1	ctg07582.g13191.t1	ctg00083.g8902.t1	ctg00388.g2418.t1,ctg01988.g7553.t1	ctg00046.g3566.t1	ctg00197.g5215.t1	ctg00248.g6766.t1	ctg00609.g11374.t1	ctg00219.g9810.t1	ctg00078.g3113.t1	SNOR_00187	mRNA778	mRNA750	ctg00012.g2034.t1	ctg00020.g4154.t1	ctg00063.g8607.t1	ctg00060.g6066.t1	ctg03168.g10121.t1	ctg00305.g9960.t1	ctg00122.g7253.t1	ctg00037.g7420.t1
Pnod_SN15.SNOR_00188	ctg00027.g1467.t1	ctg00141.g4817.t1	scf00617.g13438.t1	ctg00135.g9962.t1	ctg00055.g3570.t1	ctg00423.g11492.t1	ctg00352.g12390.t1	ctg00217.g11558.t1	ctg00084.g9242.t1	scf00347.g11415.t1	NA	ctg00093.g4444.t1	ctg01190.g11411.t1	ctg03285.g8300.t1	ctg00083.g8901.t1	ctg00388.g2417.t1	ctg00046.g3565.t1	ctg00197.g5216.t1	ctg00248.g6765.t1	ctg00609.g11375.t1	ctg00219.g9809.t1	ctg00078.g3112.t1	SNOR_00188	mRNA777	mRNA749	ctg00012.g2035.t1	ctg00020.g4155.t1	ctg00063.g8608.t1	ctg00060.g6065.t1	ctg03168.g10120.t1	ctg00305.g9959.t1	ctg00122.g7254.t1	ctg00037.g7419.t1
Pnod_SN15.SNOR_00190	ctg00027.g1468.t1	ctg00141.g4818.t1	scf00617.g13439.t1	ctg00135.g9961.t1	ctg00055.g3569.t1	ctg00423.g11493.t1	ctg00352.g12389.t1	ctg00217.g11557.t1	ctg00084.g9243.t1	scf00347.g11414.t1	ctg01467.g13118.t1,ctg01467.g13119.t1	ctg00093.g4445.t1,ctg00093.g4446.t1	ctg01190.g11412.t1	ctg03285.g8301.t1	ctg00083.g8900.t1	ctg00388.g2415.t1,ctg00388.g2416.t1	ctg00046.g3564.t1	ctg00197.g5217.t1	ctg00248.g6764.t1	ctg00609.g11376.t1	ctg00219.g9808.t1	ctg00078.g3111.t1	SNOR_00190	mRNA776	mRNA748	ctg00012.g2036.t1	ctg00020.g4156.t1	ctg00063.g8609.t1	ctg00060.g6064.t1	ctg04678.g12135.t1	ctg00305.g9958.t1	ctg00122.g7255.t1	ctg00037.g7418.t1
Pnod_SN15.SNOR_00191	ctg00027.g1469.t1	ctg00141.g4819.t1	scf00422.g11768.t1	ctg00135.g9960.t1	ctg00055.g3568.t1	ctg00423.g11494.t1	ctg00352.g12388.t1	ctg00217.g11556.t1	ctg00084.g9244.t1	scf00240.g9627.t1	ctg01467.g13117.t1	ctg00093.g4447.t1	ctg02725.g14364.t1	ctg03562.g8719.t1	ctg00083.g8899.t1	ctg00388.g2414.t1	ctg00046.g3563.t1	ctg00197.g5218.t1	ctg00248.g6763.t1	ctg00609.g11377.t1	ctg00085.g5784.t1	ctg00049.g2193.t1	SNOR_00191	mRNA775	mRNA747	ctg00012.g2037.t1	ctg00020.g4157.t1	ctg00063.g8610.t1	ctg00060.g6063.t1	ctg04395.g11811.t1	ctg00305.g9957.t1	ctg00122.g7256.t1	ctg00037.g7417.t1
Pnod_SN15.SNOR_00192	ctg00401.g10084.t1,ctg00460.g10760.t1	ctg00384.g9018.t1,ctg00741.g12203.t1	scf00422.g11766.t1	ctg00135.g9959.t1,ctg00164.g10901.t1	ctg00055.g3567.t1	ctg00423.g11495.t1,ctg00680.g13117.t1	ctg00352.g12387.t1,ctg00532.g13787.t1	ctg00195.g11047.t1,ctg00217.g11555.t1	ctg00084.g9245.t1	scf00240.g9625.t1	ctg00989.g11521.t1,ctg01467.g13116.t1	ctg00093.g4448.t1	ctg01470.g12388.t1,ctg02725.g14365.t1	ctg10136.g14915.t1	ctg00083.g8898.t1	ctg01518.g6391.t1	ctg00046.g3562.t1,ctg00362.g12525.t1	ctg00219.g5621.t1	ctg00248.g6762.t1,ctg00770.g12499.t1	ctg00039.g1917.t1	ctg00085.g5785.t1	ctg00049.g2194.t1	SNOR_00192	mRNA774	mRNA746	ctg00012.g2038.t1	ctg00020.g4158.t1	ctg00063.g8611.t1	ctg00060.g6062.t1	ctg04395.g11810.t1	ctg00305.g9956.t1,ctg00647.g13496.t1	ctg00122.g7257.t1	ctg00037.g7416.t1
Pnod_SN15.SNOR_00193	ctg00401.g10083.t1	ctg00384.g9019.t1	scf00422.g11765.t1	ctg00164.g10902.t1	ctg00055.g3566.t1	ctg00680.g13116.t1	ctg00532.g13786.t1	ctg00195.g11048.t1	ctg00084.g9246.t1	scf00240.g9624.t1	ctg00989.g11522.t1	ctg00093.g4449.t1	ctg01470.g12387.t1	ctg05105.g10748.t1,ctg09334.g14454.t1	ctg00083.g8897.t1	ctg01518.g6392.t1	ctg00362.g12524.t1	ctg00219.g5620.t1	ctg00770.g12498.t1	ctg00039.g1918.t1	ctg00085.g5786.t1	ctg00049.g2195.t1	SNOR_00193	mRNA773	mRNA744,mRNA745	ctg00012.g2039.t1	ctg00020.g4159.t1	ctg00063.g8612.t1	ctg00060.g6061.t1	ctg01432.g7333.t1,ctg04395.g11809.t1	ctg00647.g13497.t1	ctg00122.g7258.t1	ctg00037.g7415.t1
Pnod_SN15.SNOR_00194	ctg00401.g10082.t1	ctg00384.g9020.t1	scf00017.g1560.t1,scf00063.g4002.t1	ctg00164.g10903.t1	ctg00055.g3565.t1,ctg01551.g14197.t1	ctg00680.g13115.t1	ctg00532.g13785.t1	ctg00195.g11049.t1	ctg00084.g9247.t1	scf00003.g437.t1,scf00003.g469.t1	ctg00989.g11523.t1	ctg00093.g4450.t1	ctg01470.g12386.t1	ctg02888.g7644.t1	ctg00083.g8896.t1	ctg02242.g8151.t1	ctg00362.g12523.t1	ctg00219.g5619.t1	ctg00770.g12497.t1	ctg00039.g1919.t1	ctg00029.g2799.t1	ctg00012.g707.t1	SNOR_00194	mRNA772	mRNA743	ctg00012.g2040.t1	ctg00020.g4160.t1	ctg00063.g8613.t1	ctg00060.g6060.t1	ctg01432.g7334.t1	ctg00647.g13498.t1	ctg00122.g7259.t1	ctg00037.g7414.t1
Pnod_SN15.SNOR_00195	ctg00401.g10081.t1	ctg00384.g9021.t1	NA	ctg00164.g10904.t1	ctg00055.g3564.t1	ctg00680.g13114.t1	ctg00532.g13784.t1	ctg00195.g11050.t1	ctg00084.g9248.t1	NA	ctg00989.g11524.t1,ctg01455.g13096.t1	ctg00093.g4451.t1,ctg00099.g4653.t1	ctg00433.g6516.t1	ctg01356.g4554.t1,ctg02888.g7643.t1,ctg04511.g10039.t1	ctg00083.g8895.t1	ctg02242.g8150.t1	ctg00362.g12522.t1	ctg00219.g5618.t1	ctg00770.g12496.t1	NA	NA	NA	SNOR_00195	mRNA771	mRNA742	ctg00012.g2041.t1	ctg00020.g4161.t1	ctg00063.g8614.t1	ctg00060.g6059.t1	ctg01432.g7335.t1	ctg00647.g13499.t1	ctg00122.g7260.t1	ctg00037.g7413.t1
Pnod_SN15.SNOR_00196	ctg00401.g10080.t1	ctg00384.g9022.t1	scf00004.g479.t1	ctg00164.g10905.t1	ctg00055.g3563.t1	ctg00604.g12788.t1	ctg00532.g13783.t1	ctg00195.g11051.t1	ctg00084.g9249.t1	scf00004.g498.t1	ctg00787.g10433.t1	ctg00093.g4452.t1	ctg00433.g6515.t1	ctg03539.g8686.t1	ctg00083.g8894.t1	ctg05465.g12690.t1	ctg00362.g12521.t1	ctg00219.g5617.t1	ctg00770.g12495.t1	ctg00039.g1920.t1	ctg00029.g2800.t1	ctg00012.g708.t1	SNOR_00196	mRNA770	mRNA741	ctg00012.g2042.t1	ctg00020.g4162.t1	ctg00063.g8615.t1	ctg00060.g6058.t1	ctg01243.g6869.t1	ctg00647.g13500.t1	ctg00122.g7261.t1	ctg00037.g7412.t1
Pnod_SN15.SNOR_00197	ctg00401.g10079.t1	ctg00384.g9023.t1	scf00004.g480.t1	ctg00164.g10906.t1	ctg00055.g3562.t1	ctg00604.g12787.t1	ctg00271.g11003.t1	ctg00195.g11052.t1	ctg00084.g9250.t1	scf00004.g497.t1	ctg00787.g10432.t1	ctg00093.g4453.t1	ctg00433.g6514.t1	ctg00861.g3268.t1,ctg07485.g13110.t1	ctg00083.g8893.t1	ctg05465.g12691.t1,ctg06652.g13563.t1	ctg00362.g12520.t1	ctg00085.g2822.t1,ctg00219.g5616.t1	ctg00770.g12494.t1	ctg00039.g1921.t1	ctg00029.g2801.t1	ctg00012.g709.t1	SNOR_00197	mRNA769	mRNA740	ctg00012.g2043.t1	ctg00182.g13386.t1	ctg00063.g8616.t1	ctg00060.g6057.t1	ctg01243.g6870.t1	ctg00270.g9358.t1,ctg00647.g13501.t1	ctg00122.g7262.t1	ctg00037.g7411.t1
Pnod_SN15.SNOR_00198	ctg00401.g10078.t1	ctg00384.g9024.t1	scf00004.g481.t1	ctg00164.g10907.t1	ctg00055.g3561.t1	ctg00012.g1074.t1	ctg00271.g11004.t1	ctg00195.g11053.t1	ctg00084.g9251.t1	scf00004.g496.t1	ctg00787.g10431.t1	ctg00093.g4454.t1	ctg00433.g6513.t1	ctg00861.g3267.t1	ctg00083.g8892.t1	ctg02457.g8623.t1	ctg00362.g12519.t1	ctg00085.g2821.t1	ctg00718.g12150.t1	ctg00039.g1922.t1	ctg00029.g2802.t1	ctg00012.g710.t1	SNOR_00198	mRNA768	mRNA739	ctg00012.g2044.t1	ctg00182.g13385.t1	ctg00174.g13447.t1	ctg00060.g6056.t1	ctg01243.g6871.t1	ctg00270.g9357.t1	ctg00226.g10305.t1	ctg00037.g7410.t1
Pnod_SN15.SNOR_00200	ctg00401.g10077.t1	ctg00384.g9025.t1	scf00004.g473.t1	ctg00164.g10908.t1	ctg00055.g3560.t1	ctg00012.g1075.t1	ctg00271.g11005.t1	ctg00195.g11054.t1	ctg00084.g9252.t1	scf00004.g504.t1	ctg00787.g10430.t1	ctg00093.g4455.t1	ctg00433.g6512.t1	ctg00861.g3266.t1	ctg00083.g8891.t1	ctg01631.g6707.t1,ctg02457.g8622.t1	ctg00362.g12518.t1	ctg00085.g2820.t1	ctg00718.g12151.t1	ctg00040.g1966.t1	ctg00029.g2803.t1	ctg00012.g711.t1	SNOR_00200	mRNA767	mRNA738	ctg00012.g2045.t1	ctg00182.g13384.t1	ctg00174.g13448.t1	ctg00060.g6055.t1	ctg04158.g11498.t1	ctg00270.g9356.t1	ctg00226.g10306.t1	ctg00037.g7409.t1
Pnod_SN15.SNOR_00201	ctg00401.g10076.t1	ctg00384.g9026.t1	scf00004.g478.t1	ctg00164.g10909.t1	ctg00055.g3559.t1	ctg00012.g1076.t1	ctg00271.g11006.t1	ctg00195.g11055.t1	ctg00084.g9253.t1	scf00004.g499.t1	ctg00787.g10429.t1	ctg00093.g4456.t1	ctg00433.g6511.t1	ctg10097.g14895.t1	ctg00083.g8890.t1	ctg01631.g6708.t1	ctg00362.g12517.t1	ctg00085.g2819.t1	ctg00718.g12152.t1	ctg00040.g1965.t1	ctg00029.g2804.t1	ctg00012.g712.t1	SNOR_00201	mRNA765	mRNA737	ctg00012.g2046.t1	ctg00182.g13383.t1	ctg00174.g13449.t1	ctg00060.g6054.t1	ctg04158.g11499.t1	ctg00270.g9355.t1	ctg00226.g10307.t1	ctg00037.g7408.t1
Pnod_SN15.SNOR_00202	NA	NA	NA	NA	NA	NA	NA	NA	NA	NA	NA	NA	NA	NA	NA	NA	NA	NA	NA	NA	NA	NA	SNOR_00202	NA	NA	NA	NA	NA	NA	NA	NA	NA	NA
Pnod_SN15.SNOR_00203	ctg00401.g10074.t1	ctg00384.g9028.t1	NA	ctg00164.g10911.t1	ctg00055.g3557.t1	ctg00012.g1078.t1	ctg00271.g11008.t1	ctg00195.g11057.t1	ctg00084.g9255.t1	NA	ctg00317.g6332.t1	ctg00093.g4458.t1	ctg00433.g6509.t1	ctg02258.g6456.t1	ctg00083.g8888.t1	ctg01631.g6710.t1	ctg00362.g12515.t1	ctg00085.g2817.t1	ctg00718.g12154.t1	ctg00040.g1963.t1	ctg00029.g2806.t1	ctg00012.g714.t1	SNOR_00203	mRNA764	mRNA735	ctg00012.g2048.t1	ctg00182.g13381.t1	ctg00174.g13451.t1	ctg00060.g6052.t1	ctg07274.g14478.t1	ctg00270.g9353.t1	ctg00226.g10309.t1	ctg00037.g7406.t1
Pnod_SN15.SNOR_00205	ctg00401.g10073.t1	ctg00384.g9029.t1	scf00004.g476.t1	ctg00164.g10912.t1	ctg00055.g3556.t1	ctg00012.g1079.t1,ctg05755.g15052.t1	ctg00271.g11009.t1	ctg00195.g11058.t1	ctg00084.g9256.t1	scf00004.g501.t1	ctg00317.g6331.t1	ctg00093.g4459.t1	ctg00433.g6508.t1	ctg02258.g6457.t1,ctg07937.g13473.t1	ctg00083.g8887.t1	ctg01631.g6711.t1	ctg00362.g12514.t1	ctg00085.g2816.t1	ctg00718.g12155.t1	ctg00040.g1962.t1	ctg00029.g2807.t1	ctg00012.g715.t1	SNOR_00205	mRNA761	mRNA734	ctg00012.g2049.t1	ctg00182.g13380.t1	ctg00174.g13452.t1	ctg00060.g6051.t1	ctg02130.g8518.t1,ctg07274.g14479.t1	ctg00270.g9352.t1	ctg00226.g10310.t1	ctg00037.g7405.t1
Pnod_SN15.SNOR_00206	NA	NA	NA	ctg00164.g10913.t1	ctg00055.g3555.t1	ctg00012.g1080.t1	ctg00271.g11010.t1	ctg00195.g11059.t1	ctg00084.g9257.t1	NA	ctg00317.g6329.t1	ctg00093.g4461.t1	ctg00433.g6507.t1	ctg04248.g9720.t1	ctg00083.g8886.t1	ctg03865.g10947.t1	ctg00362.g12513.t1	ctg00085.g2814.t1	ctg00718.g12156.t1	ctg00040.g1960.t1	NA	NA	SNOR_00206	mRNA763	mRNA733	ctg00012.g2050.t1	ctg00182.g13379.t1	ctg00174.g13453.t1	ctg00060.g6050.t1	ctg02130.g8519.t1	ctg00270.g9351.t1	ctg00226.g10311.t1	ctg00037.g7404.t1
Pnod_SN15.SNOR_00207	ctg00401.g10071.t1	ctg00384.g9031.t1	NA	ctg00164.g10914.t1	ctg00055.g3554.t1	ctg00012.g1081.t1	ctg00271.g11011.t1	ctg00195.g11060.t1	ctg00084.g9258.t1	NA	ctg00317.g6328.t1	ctg00093.g4462.t1	ctg00433.g6506.t1	ctg04248.g9721.t1	ctg00083.g8885.t1	ctg03865.g10946.t1	ctg00362.g12512.t1	ctg00085.g2813.t1	ctg00718.g12157.t1	ctg00040.g1959.t1	NA	NA	SNOR_00207	mRNA762	mRNA732	ctg00012.g2051.t1	ctg00182.g13378.t1	ctg00174.g13454.t1	ctg00060.g6049.t1	ctg02130.g8520.t1	ctg00270.g9350.t1	ctg00226.g10312.t1	ctg00037.g7403.t1
Pnod_SN15.SNOR_00208	ctg00401.g10070.t1	ctg00384.g9032.t1	scf00004.g475.t1	ctg00164.g10915.t1	ctg00055.g3553.t1	ctg00012.g1082.t1	ctg00271.g11012.t1	ctg00195.g11061.t1	ctg00084.g9259.t1	scf00004.g502.t1	ctg00317.g6327.t1	ctg00093.g4463.t1	ctg00433.g6505.t1	ctg04248.g9722.t1	ctg00083.g8884.t1	ctg06353.g13386.t1	ctg00366.g12575.t1	ctg00085.g2812.t1	ctg00718.g12158.t1	ctg00040.g1958.t1	ctg00029.g2808.t1	ctg00012.g716.t1	SNOR_00208	mRNA760	mRNA731	ctg00012.g2052.t1	ctg00182.g13377.t1	ctg00174.g13455.t1	ctg00060.g6048.t1	ctg02130.g8521.t1	ctg00270.g9349.t1	ctg00226.g10313.t1	ctg00037.g7402.t1
Pnod_SN15.SNOR_00209	ctg00185.g6350.t1,ctg00401.g10069.t1	ctg00384.g9033.t1,ctg01051.g13416.t1	scf00004.g474.t1	ctg00164.g10916.t1	ctg00055.g3552.t1	ctg00012.g1083.t1	ctg00271.g11013.t1	ctg00195.g11062.t1	ctg00084.g9260.t1	scf00004.g503.t1	ctg00317.g6326.t1	ctg00093.g4464.t1	ctg02317.g14054.t1	ctg08949.g14197.t1	ctg00083.g8883.t1	ctg06325.g13369.t1	ctg00366.g12574.t1	ctg00085.g2811.t1	ctg00445.g9617.t1,ctg01887.g14256.t1	ctg00040.g1957.t1	ctg00029.g2809.t1	ctg00012.g717.t1	SNOR_00209	mRNA759	mRNA730	ctg00012.g2053.t1	ctg00182.g13376.t1	ctg00174.g13456.t1	ctg00060.g6047.t1	ctg06092.g13577.t1	ctg00270.g9348.t1	ctg00226.g10314.t1	ctg00037.g7401.t1
Pnod_SN15.SNOR_00211	ctg00185.g6351.t1	ctg01051.g13417.t1	scf00017.g1516.t1	ctg00164.g10917.t1	ctg00010.g963.t1	ctg00012.g1084.t1	ctg00271.g11014.t1	ctg00195.g11063.t1	ctg00084.g9261.t1	scf00003.g393.t1	ctg00317.g6325.t1	ctg00093.g4465.t1	ctg00102.g2303.t1	ctg00593.g2430.t1	ctg00083.g8882.t1	ctg01389.g6034.t1	ctg00366.g12573.t1	ctg00085.g2810.t1	ctg00445.g9618.t1	ctg00040.g1955.t1	ctg00029.g2810.t1	ctg00012.g718.t1	SNOR_00211	mRNA758	mRNA729	ctg00012.g2054.t1	ctg00182.g13375.t1	ctg00174.g13457.t1	ctg00060.g6046.t1	ctg02051.g8390.t1	ctg00270.g9347.t1	ctg00226.g10315.t1	ctg00037.g7400.t1
Pnod_SN15.SNOR_00212	ctg00185.g6352.t1	ctg01051.g13418.t1	scf00017.g1517.t1	ctg00164.g10918.t1	ctg00010.g962.t1	ctg00012.g1085.t1	ctg00271.g11015.t1	ctg00195.g11064.t1	ctg00084.g9262.t1	scf00003.g394.t1	ctg00317.g6324.t1	ctg00093.g4466.t1	ctg00102.g2304.t1	ctg00593.g2431.t1	ctg00083.g8881.t1	ctg01389.g6035.t1	ctg00366.g12572.t1	ctg00085.g2809.t1	ctg00445.g9619.t1	ctg00040.g1954.t1	ctg00029.g2811.t1	ctg00012.g719.t1	SNOR_00212	mRNA757	mRNA728	ctg00012.g2055.t1	ctg00182.g13374.t1	ctg00174.g13458.t1	ctg00060.g6045.t1	ctg02051.g8389.t1	ctg00270.g9346.t1	ctg00226.g10316.t1	ctg00037.g7399.t1
Pnod_SN15.SNOR_00213	ctg00185.g6353.t1	NA	scf00017.g1518.t1	ctg00164.g10919.t1	ctg00010.g961.t1	ctg00012.g1086.t1	ctg00271.g11016.t1	ctg00195.g11065.t1	ctg00084.g9263.t1	scf00003.g395.t1	ctg00317.g6323.t1	ctg00093.g4467.t1	ctg00102.g2305.t1	ctg00593.g2432.t1	ctg00083.g8880.t1	ctg01389.g6036.t1	ctg00366.g12571.t1	ctg00085.g2808.t1	ctg00445.g9620.t1	ctg00040.g1953.t1	ctg00029.g2812.t1	ctg00012.g720.t1	SNOR_00213	mRNA756	mRNA727	ctg00012.g2056.t1	ctg00182.g13373.t1	ctg00174.g13459.t1	ctg00060.g6044.t1	ctg02051.g8388.t1	ctg00270.g9345.t1	ctg00226.g10317.t1	ctg00037.g7398.t1
Pnod_SN15.SNOR_00214	ctg00185.g6354.t1	ctg00098.g3694.t1	scf00127.g6350.t1	ctg00164.g10920.t1	ctg00010.g960.t1	ctg00012.g1087.t1	ctg00271.g11017.t1	ctg00195.g11066.t1	ctg00084.g9264.t1	scf00003.g368.t1	ctg00317.g6322.t1	ctg00093.g4468.t1	ctg00102.g2306.t1	ctg05812.g11554.t1	ctg00083.g8879.t1	ctg01218.g5529.t1	ctg00366.g12570.t1	ctg00085.g2807.t1	ctg00445.g9621.t1	ctg00040.g1952.t1	ctg00029.g2813.t1	ctg00012.g721.t1	SNOR_00214	mRNA755	mRNA726	ctg00012.g2057.t1	ctg00182.g13372.t1	ctg00174.g13460.t1	ctg00060.g6043.t1	ctg04091.g11412.t1,ctg09457.g15627.t1	ctg00270.g9344.t1	ctg00226.g10318.t1	ctg00037.g7397.t1
Pnod_SN15.SNOR_00216	ctg00185.g6355.t1	ctg00098.g3695.t1	scf00127.g6349.t1	ctg00164.g10921.t1	ctg00010.g959.t1	ctg00012.g1088.t1	ctg00271.g11018.t1	ctg00195.g11067.t1	ctg00084.g9265.t1	scf00003.g367.t1	ctg00317.g6321.t1	ctg00093.g4469.t1	ctg00102.g2307.t1	ctg07046.g12748.t1	ctg00083.g8878.t1	ctg01218.g5530.t1	ctg00366.g12569.t1	ctg00085.g2806.t1	ctg00445.g9622.t1	ctg00040.g1951.t1	ctg00029.g2814.t1	ctg00012.g722.t1	SNOR_00216	mRNA754	mRNA725	ctg00012.g2058.t1	ctg00182.g13371.t1	ctg00174.g13461.t1	ctg00060.g6042.t1	ctg04091.g11413.t1	ctg00270.g9343.t1	ctg00226.g10319.t1	ctg00037.g7396.t1
Pnod_SN15.SNOR_00220	ctg00185.g6360.t1	ctg00098.g3701.t1	scf00004.g450.t1	ctg00164.g10927.t1	ctg00010.g954.t1	ctg00012.g1093.t1	ctg00271.g11023.t1	ctg00195.g11072.t1	ctg00084.g9270.t1	scf00004.g527.t1	ctg00016.g673.t1,ctg01894.g13735.t1	ctg00093.g4474.t1	ctg00102.g2313.t1	ctg03486.g8611.t1	ctg00083.g8873.t1	ctg00882.g4429.t1	ctg00366.g12563.t1	ctg00085.g2801.t1	ctg00445.g9626.t1	ctg00040.g1946.t1	ctg00029.g2817.t1	ctg00012.g725.t1	SNOR_00220	mRNA749	mRNA722	ctg00012.g2064.t1	ctg00182.g13365.t1	ctg00174.g13467.t1	ctg00060.g6037.t1	ctg02969.g9843.t1,ctg04721.g12188.t1	ctg00270.g9338.t1	ctg00226.g10324.t1	ctg00037.g7390.t1
Pnod_SN15.SNOR_00221	ctg00185.g6361.t1	ctg00098.g3702.t1	scf00004.g451.t1	ctg00164.g10928.t1	ctg00010.g953.t1	ctg00012.g1094.t1	ctg00167.g8459.t1	ctg00018.g2278.t1	ctg00084.g9271.t1	scf00004.g526.t1	ctg00016.g672.t1	ctg00090.g4347.t1	ctg00102.g2314.t1	ctg05482.g11191.t1	ctg00083.g8872.t1	ctg00882.g4428.t1	ctg00547.g13763.t1	ctg00085.g2799.t1	ctg00269.g7114.t1	ctg00040.g1944.t1	ctg00029.g2818.t1	ctg00012.g726.t1	SNOR_00221	mRNA748	mRNA720	ctg00012.g2065.t1	ctg00033.g5780.t1	ctg00253.g13908.t1	ctg00060.g6036.t1	ctg00727.g4788.t1,ctg09466.g15630.t1	ctg00804.g13982.t1	ctg00226.g10325.t1	ctg00036.g7389.t1
Pnod_SN15.SNOR_00222	NA	NA	scf00004.g452.t1	ctg00164.g10929.t1	ctg00010.g952.t1	ctg00012.g1095.t1	ctg00167.g8460.t1	ctg00018.g2277.t1	ctg00084.g9272.t1	scf00004.g525.t1	ctg00016.g671.t1	ctg00090.g4348.t1	ctg00102.g2315.t1	ctg03012.g7861.t1	ctg00083.g8871.t1	NA	ctg00547.g13762.t1	NA	ctg00269.g7115.t1	NA	ctg00029.g2820.t1	ctg00012.g728.t1	SNOR_00222	mRNA746	mRNA719	ctg00012.g2066.t1	ctg00033.g5779.t1	ctg00253.g13907.t1	ctg00060.g6035.t1	ctg00727.g4789.t1	ctg00804.g13983.t1	ctg00226.g10326.t1	ctg00036.g7388.t1
Pnod_SN15.SNOR_00223	ctg00145.g5412.t1	ctg00407.g9322.t1	scf00004.g453.t1	ctg00164.g10930.t1	ctg00010.g951.t1	ctg00012.g1096.t1	ctg00167.g8461.t1	ctg00018.g2276.t1	ctg00084.g9273.t1	scf00004.g524.t1	ctg00016.g670.t1	ctg00090.g4349.t1	ctg00102.g2316.t1	ctg10592.g15068.t1,ctg10933.g15165.t1	ctg00083.g8870.t1	ctg09998.g14656.t1	ctg00547.g13761.t1	ctg00558.g9711.t1	ctg00269.g7116.t1	ctg00008.g471.t1	ctg00029.g2821.t1	ctg00012.g729.t1	SNOR_00223	mRNA747	mRNA718	ctg00012.g2067.t1	ctg00033.g5778.t1	ctg00253.g13906.t1	ctg00060.g6034.t1	ctg00727.g4790.t1	ctg00804.g13984.t1	ctg00226.g10327.t1	ctg00036.g7387.t1
Pnod_SN15.SNOR_00224	ctg00145.g5411.t1	ctg00407.g9323.t1	scf00004.g454.t1	ctg00017.g2582.t1	ctg00010.g950.t1	ctg00012.g1097.t1	ctg00167.g8462.t1	ctg00018.g2275.t1	ctg00025.g4130.t1	scf00004.g523.t1	ctg00016.g669.t1	ctg00090.g4350.t1	ctg01874.g13395.t1	ctg00972.g3581.t1	ctg00041.g5579.t1	ctg00516.g3020.t1,ctg05147.g12418.t1	ctg00062.g4460.t1	ctg00558.g9710.t1	ctg00269.g7117.t1	ctg00008.g470.t1	ctg00029.g2822.t1	ctg00012.g730.t1	SNOR_00224,SNOR_30014	mRNA745	mRNA717	ctg00012.g2068.t1	ctg00033.g5777.t1	ctg00014.g2742.t1	ctg00140.g10179.t1	ctg00626.g4323.t1	ctg00045.g2909.t1	ctg00084.g5689.t1	ctg00036.g7386.t1
Pnod_SN15.SNOR_00225	ctg00145.g5410.t1	ctg00407.g9324.t1	scf00004.g455.t1	ctg00017.g2583.t1	ctg00010.g949.t1	ctg00012.g1098.t1	ctg00167.g8463.t1	ctg00018.g2274.t1	ctg00025.g4129.t1	scf00004.g522.t1	ctg00016.g668.t1	ctg00090.g4351.t1	ctg02236.g13971.t1	ctg00972.g3580.t1,ctg04953.g10579.t1	ctg00041.g5580.t1	ctg00516.g3019.t1	ctg00062.g4461.t1	ctg00220.g5652.t1,ctg00558.g9709.t1	ctg00269.g7118.t1	ctg00008.g469.t1	ctg00029.g2823.t1	ctg00012.g731.t1	SNOR_00225	mRNA744	mRNA716	ctg00012.g2069.t1	ctg00033.g5776.t1	ctg00014.g2743.t1	ctg00140.g10180.t1	ctg00626.g4322.t1	ctg00045.g2908.t1	ctg00084.g5690.t1	ctg00036.g7385.t1
Pnod_SN15.SNOR_00228	ctg00145.g5409.t1	ctg00407.g9325.t1	scf00004.g456.t1	ctg00017.g2584.t1	ctg00010.g948.t1	ctg00012.g1099.t1	ctg00167.g8464.t1	ctg00018.g2273.t1	ctg00025.g4128.t1	scf00004.g521.t1	ctg00016.g667.t1	ctg00090.g4352.t1	ctg00528.g7425.t1	ctg00097.g570.t1	ctg00041.g5581.t1	ctg00516.g3018.t1	ctg00062.g4462.t1	ctg00220.g5651.t1	ctg00269.g7119.t1	ctg00008.g468.t1	ctg00029.g2824.t1	ctg00012.g732.t1	SNOR_00228	mRNA743	mRNA715	ctg00012.g2070.t1	ctg00033.g5775.t1	ctg00014.g2744.t1	ctg00140.g10181.t1	ctg00626.g4321.t1	ctg00045.g2907.t1	ctg00084.g5691.t1	ctg00036.g7384.t1
Pnod_SN15.SNOR_00229	ctg00125.g4898.t1	ctg00101.g3776.t1	scf00007.g748.t1,scf00017.g1543.t1,scf00352.g10949.t1,scf00558.g13050.t1,scf00888.g14390.t1	ctg00017.g2585.t1	ctg00010.g947.t1	ctg00012.g1100.t1	ctg00167.g8465.t1	ctg00018.g2272.t1	ctg00025.g4127.t1,ctg00097.g10061.t1	scf00003.g420.t1,scf00026.g2407.t1,scf00283.g10398.t1,scf00447.g12628.t1,scf00473.g12876.t1	ctg00016.g666.t1,ctg00831.g10689.t1	ctg00260.g8484.t1	ctg00528.g7424.t1	ctg02149.g6251.t1	ctg00024.g3755.t1,ctg00041.g5582.t1	NA	ctg00062.g4463.t1,ctg00386.g12803.t1	ctg00173.g4768.t1	ctg00269.g7120.t1	NA	ctg00029.g2825.t1	ctg00012.g733.t1	SNOR_00229	mRNA742	mRNA714	ctg00012.g2071.t1	ctg00008.g2110.t1,ctg00033.g5774.t1	ctg00014.g2745.t1	ctg00140.g10182.t1	ctg00396.g3108.t1,ctg07576.g14685.t1	ctg00045.g2906.t1	ctg00084.g5692.t1	ctg00036.g7383.t1
Pnod_SN15.SNOR_00230	ctg00145.g5407.t1	ctg00351.g8581.t1	scf00017.g1542.t1	ctg00017.g2586.t1	ctg00010.g946.t1	ctg00012.g1101.t1	ctg00167.g8466.t1	ctg00018.g2271.t1	ctg00025.g4126.t1	scf00003.g419.t1	ctg00016.g665.t1	ctg00090.g4353.t1	ctg00528.g7423.t1	ctg00097.g569.t1	ctg00041.g5583.t1	ctg00516.g3017.t1	ctg00062.g4464.t1	ctg00220.g5650.t1	ctg00269.g7121.t1	ctg00008.g467.t1	ctg00029.g2826.t1	ctg00012.g734.t1	SNOR_00230	mRNA741	mRNA713	ctg00012.g2072.t1	ctg00033.g5773.t1	ctg00014.g2746.t1	ctg00140.g10183.t1	ctg00924.g5675.t1	ctg00045.g2905.t1	ctg00084.g5693.t1	ctg00036.g7382.t1
Pnod_SN15.SNOR_00234	ctg00145.g5404.t1	ctg00351.g8584.t1	scf00017.g1540.t1	ctg00017.g2589.t1	ctg00010.g943.t1	ctg00012.g1104.t1	ctg00167.g8469.t1	ctg00018.g2268.t1	ctg00025.g4123.t1	scf00003.g417.t1	ctg00016.g662.t1	ctg00090.g4356.t1	ctg00528.g7420.t1	ctg07353.g13009.t1	ctg00041.g5586.t1	ctg00655.g3594.t1	ctg00062.g4467.t1	ctg00220.g5647.t1	ctg00269.g7124.t1	ctg00008.g464.t1	ctg00029.g2828.t1	ctg00012.g736.t1	SNOR_00234	mRNA738	mRNA712	ctg00012.g2075.t1	ctg00033.g5770.t1	ctg00014.g2749.t1	ctg00140.g10186.t1	ctg00924.g5672.t1	ctg00045.g2902.t1	ctg00084.g5696.t1	ctg00036.g7379.t1
Pnod_SN15.SNOR_00235	ctg00145.g5403.t1	ctg00351.g8585.t1	scf00017.g1539.t1	ctg00017.g2590.t1	ctg00010.g942.t1	ctg00012.g1105.t1	ctg00167.g8470.t1	ctg00018.g2267.t1	ctg00025.g4122.t1	scf00003.g416.t1	ctg00016.g661.t1	ctg00090.g4357.t1	ctg00528.g7419.t1	ctg02307.g6553.t1	ctg00041.g5587.t1	ctg00655.g3593.t1	ctg00062.g4468.t1	ctg00220.g5646.t1	ctg00269.g7125.t1	ctg00008.g463.t1	ctg00029.g2829.t1	ctg00012.g737.t1	SNOR_00235	mRNA736	mRNA711	ctg00012.g2076.t1	ctg00033.g5769.t1	ctg00014.g2750.t1	ctg00140.g10187.t1	ctg00924.g5671.t1	ctg00045.g2901.t1	ctg00084.g5697.t1	ctg00036.g7378.t1
Pnod_SN15.SNOR_00236	ctg00145.g5402.t1	ctg00351.g8586.t1	scf00017.g1538.t1	ctg00017.g2591.t1	ctg00010.g941.t1	ctg00012.g1106.t1	ctg00167.g8471.t1	ctg00018.g2266.t1	ctg00025.g4121.t1	scf00003.g415.t1	ctg00016.g660.t1	ctg00090.g4358.t1	ctg00528.g7418.t1	NA	ctg00041.g5588.t1	ctg00655.g3592.t1,ctg01957.g7489.t1	ctg00062.g4469.t1	ctg00220.g5645.t1	ctg00269.g7126.t1	ctg00008.g462.t1	ctg00029.g2830.t1	ctg00012.g738.t1	SNOR_00236	mRNA737	mRNA710	ctg00012.g2077.t1	ctg00033.g5768.t1	ctg00014.g2751.t1	ctg00140.g10188.t1	ctg07523.g14655.t1	ctg00045.g2900.t1	ctg00084.g5698.t1	ctg00036.g7377.t1
Pnod_SN15.SNOR_00237	ctg00145.g5401.t1	ctg00351.g8587.t1	scf00017.g1537.t1	ctg00017.g2592.t1	ctg00010.g940.t1	ctg00012.g1107.t1	ctg00167.g8472.t1	ctg00018.g2265.t1	ctg00025.g4120.t1	scf00003.g414.t1	ctg00016.g659.t1	ctg00090.g4359.t1	ctg00931.g10130.t1	ctg00425.g1899.t1	ctg00041.g5589.t1	ctg01957.g7488.t1	ctg00062.g4470.t1	ctg00220.g5644.t1	ctg00106.g3757.t1	ctg00008.g461.t1	ctg00029.g2831.t1	ctg00012.g739.t1	SNOR_00237	mRNA735	mRNA709	ctg00012.g2078.t1	ctg00033.g5767.t1	ctg00014.g2752.t1	ctg00140.g10189.t1	ctg00099.g1055.t1	ctg00045.g2899.t1	ctg00084.g5699.t1	ctg00036.g7376.t1
Pnod_SN15.SNOR_00238	ctg00145.g5400.t1	ctg00351.g8588.t1	scf00017.g1536.t1	ctg00017.g2593.t1	ctg00010.g939.t1	ctg00012.g1108.t1	ctg00167.g8473.t1	ctg00018.g2264.t1	ctg00025.g4119.t1	scf00003.g413.t1	ctg00016.g658.t1	ctg00090.g4360.t1	ctg00931.g10129.t1	ctg00425.g1898.t1	ctg00041.g5590.t1	ctg00771.g4030.t1	ctg00062.g4471.t1	ctg00220.g5643.t1	ctg00106.g3758.t1	ctg00008.g460.t1	ctg00029.g2832.t1	ctg00012.g740.t1	SNOR_00238	mRNA734	mRNA708	ctg00012.g2079.t1	ctg00033.g5766.t1	ctg00014.g2753.t1	ctg00140.g10190.t1	ctg00099.g1056.t1	ctg00045.g2898.t1	ctg00084.g5700.t1	ctg00036.g7375.t1
Pnod_SN15.SNOR_00239	ctg00145.g5399.t1	ctg00351.g8589.t1	scf00017.g1535.t1	ctg00017.g2594.t1	ctg00010.g938.t1	ctg00012.g1109.t1	ctg00167.g8474.t1	ctg00018.g2263.t1	ctg00025.g4118.t1	scf00003.g412.t1	ctg00016.g657.t1	ctg00090.g4361.t1	ctg00931.g10128.t1	ctg03202.g8171.t1	ctg00041.g5591.t1	ctg00771.g4029.t1	ctg00062.g4472.t1	ctg00220.g5642.t1	ctg00106.g3759.t1	ctg00008.g459.t1	ctg00029.g2833.t1	ctg00012.g741.t1	SNOR_00239	mRNA733	mRNA706	ctg00012.g2080.t1	ctg00033.g5765.t1	ctg00014.g2754.t1	ctg00140.g10191.t1	ctg00099.g1057.t1	ctg00045.g2897.t1	ctg00084.g5701.t1	ctg00036.g7374.t1
Pnod_SN15.SNOR_00240	ctg00145.g5398.t1	ctg00351.g8590.t1	scf00017.g1534.t1	ctg00017.g2595.t1	ctg00010.g937.t1	ctg00012.g1110.t1	ctg00167.g8475.t1	ctg00018.g2262.t1	ctg00025.g4117.t1	scf00003.g411.t1	ctg00016.g656.t1	ctg00090.g4362.t1	ctg00931.g10127.t1	ctg03202.g8172.t1	ctg00041.g5592.t1	ctg00771.g4028.t1	ctg00062.g4473.t1	ctg00220.g5641.t1	ctg00106.g3760.t1	ctg00008.g458.t1	ctg00029.g2834.t1	ctg00012.g742.t1	SNOR_00240	mRNA732	mRNA705	ctg00012.g2081.t1	ctg00033.g5764.t1	ctg00014.g2755.t1	ctg00140.g10192.t1	ctg00099.g1058.t1	ctg00045.g2896.t1	ctg00084.g5702.t1	ctg00036.g7373.t1
Pnod_SN15.SNOR_00241	ctg00145.g5397.t1	ctg00351.g8591.t1	scf00017.g1533.t1	ctg00017.g2596.t1	ctg00010.g936.t1	ctg00012.g1111.t1	ctg00167.g8476.t1	ctg00018.g2261.t1	ctg00025.g4116.t1	scf00003.g410.t1	ctg00016.g655.t1	ctg00090.g4363.t1	ctg00931.g10126.t1	ctg00416.g1866.t1	ctg00041.g5593.t1	ctg01625.g6688.t1	ctg00062.g4474.t1	ctg00220.g5640.t1	ctg00106.g3761.t1	ctg00008.g457.t1	ctg00029.g2835.t1	ctg00012.g743.t1	SNOR_00241	mRNA731	mRNA704	ctg00012.g2082.t1	ctg00033.g5763.t1	ctg00014.g2756.t1	ctg00140.g10193.t1	ctg00099.g1059.t1	ctg00045.g2895.t1	ctg00084.g5703.t1	ctg00036.g7372.t1
Pnod_SN15.SNOR_00242	ctg00225.g7219.t1	ctg00351.g8592.t1	scf00017.g1532.t1	ctg00017.g2597.t1	ctg00010.g935.t1	ctg00012.g1112.t1	ctg00167.g8477.t1	ctg00018.g2260.t1	ctg00025.g4115.t1	scf00003.g409.t1	ctg00016.g654.t1	ctg00090.g4364.t1	ctg01753.g13126.t1	ctg00416.g1867.t1	ctg00041.g5594.t1	ctg01625.g6689.t1	ctg00062.g4475.t1	ctg00220.g5639.t1	ctg00106.g3762.t1	ctg00008.g456.t1	ctg00029.g2836.t1	ctg00012.g744.t1	SNOR_00242	mRNA730	mRNA703	ctg00012.g2083.t1	ctg00033.g5762.t1	ctg00014.g2757.t1	ctg00140.g10194.t1	ctg00099.g1060.t1	ctg00045.g2894.t1	ctg00084.g5704.t1	ctg00036.g7371.t1
Pnod_SN15.SNOR_00243	ctg00225.g7220.t1	ctg00067.g2823.t1	scf00017.g1531.t1	ctg00017.g2598.t1	ctg00010.g934.t1	ctg00012.g1113.t1	ctg00167.g8478.t1	ctg00018.g2259.t1	ctg00025.g4114.t1	scf00003.g408.t1	ctg00016.g653.t1	ctg00090.g4365.t1	ctg01753.g13127.t1	ctg00416.g1868.t1	ctg00041.g5595.t1	ctg02822.g9315.t1	ctg00062.g4476.t1	ctg00220.g5638.t1	ctg00106.g3763.t1	ctg00008.g455.t1	ctg00029.g2837.t1	ctg00828.g11618.t1	SNOR_00243	mRNA729	mRNA702	ctg00012.g2084.t1	ctg00033.g5761.t1	ctg00014.g2758.t1	ctg00140.g10195.t1	ctg00711.g4725.t1	ctg00045.g2893.t1	ctg00084.g5705.t1	ctg00036.g7370.t1
Pnod_SN15.SNOR_00244	ctg00225.g7221.t1	ctg00067.g2822.t1	scf00099.g5387.t1	ctg00017.g2599.t1	ctg00010.g933.t1	ctg00012.g1114.t1	ctg00167.g8479.t1	ctg00018.g2258.t1	ctg00025.g4113.t1	scf00004.g611.t1	ctg00016.g652.t1	ctg00090.g4366.t1	ctg01274.g11741.t1,ctg03038.g14500.t1	ctg00546.g2288.t1,ctg06400.g12144.t1	ctg00041.g5596.t1	ctg01197.g5477.t1	ctg00062.g4477.t1	ctg01349.g13201.t1	ctg00106.g3764.t1	ctg00008.g454.t1	ctg00029.g2838.t1	ctg00828.g11617.t1	SNOR_00244	mRNA728	mRNA701	ctg00012.g2085.t1	ctg00033.g5760.t1	ctg00014.g2759.t1	ctg00140.g10196.t1	ctg00711.g4724.t1	ctg00045.g2892.t1	ctg00084.g5706.t1	ctg00036.g7369.t1
Pnod_SN15.SNOR_00246	ctg00225.g7223.t1	ctg00067.g2820.t1	scf00099.g5389.t1	ctg00017.g2601.t1	ctg00010.g931.t1	ctg00012.g1116.t1	ctg00136.g7489.t1	ctg00018.g2256.t1	ctg00025.g4111.t1	scf00004.g613.t1	ctg00016.g650.t1	ctg00090.g4368.t1	ctg01274.g11739.t1	ctg00546.g2286.t1,ctg06472.g12217.t1	ctg00041.g5598.t1	ctg01197.g5475.t1,ctg02523.g8750.t1,ctg05850.g13013.t1	ctg00062.g4479.t1	ctg01011.g12442.t1	ctg00106.g3766.t1	ctg00008.g452.t1	NA	NA	SNOR_00246	mRNA726	mRNA700	ctg00012.g2087.t1	ctg00033.g5758.t1	ctg00014.g2761.t1	ctg00140.g10198.t1	ctg00711.g4722.t1,ctg02026.g8349.t1,ctg08041.g14972.t1	ctg00045.g2890.t1	ctg00084.g5708.t1	ctg00036.g7367.t1
Pnod_SN15.SNOR_00248	ctg00225.g7225.t1	ctg00067.g2818.t1	scf00099.g5391.t1	ctg00017.g2603.t1	ctg00010.g929.t1	ctg00012.g1118.t1	ctg00136.g7491.t1	ctg00018.g2254.t1	ctg00025.g4109.t1	scf00468.g12835.t1	ctg00016.g648.t1	ctg00090.g4370.t1	ctg00582.g7886.t1	ctg06126.g11875.t1	ctg00041.g5600.t1	ctg00982.g4774.t1	ctg00062.g4481.t1	ctg00074.g2524.t1	ctg00106.g3768.t1	ctg00008.g450.t1	ctg00029.g2841.t1	ctg00344.g8203.t1	SNOR_00248	mRNA724	mRNA698	ctg00012.g2089.t1	ctg00033.g5756.t1	ctg00014.g2763.t1	ctg00140.g10200.t1	ctg02198.g8639.t1	ctg00045.g2888.t1	ctg00084.g5710.t1	ctg00036.g7365.t1
Pnod_SN15.SNOR_00250	ctg00225.g7226.t1	ctg00067.g2817.t1	scf00099.g5392.t1	ctg00017.g2604.t1	ctg00010.g928.t1	ctg00012.g1119.t1	ctg00136.g7492.t1	ctg00018.g2253.t1	ctg00025.g4108.t1	scf00468.g12834.t1	ctg00016.g647.t1	ctg00090.g4371.t1	ctg00582.g7885.t1	ctg01721.g5367.t1	ctg00041.g5601.t1	ctg00982.g4775.t1	ctg00062.g4482.t1	ctg00074.g2525.t1	ctg00106.g3769.t1	ctg00008.g449.t1	ctg00029.g2842.t1	ctg00344.g8202.t1	SNOR_00250	mRNA723	mRNA697	ctg00012.g2090.t1	ctg00033.g5755.t1	ctg00014.g2764.t1	ctg00140.g10201.t1	ctg02198.g8640.t1	ctg00045.g2887.t1	ctg00084.g5711.t1	ctg00036.g7364.t1
Pnod_SN15.SNOR_00251	ctg00225.g7227.t1	ctg00067.g2816.t1	scf00099.g5393.t1	ctg00017.g2605.t1	ctg00010.g927.t1	ctg00012.g1120.t1	ctg00136.g7493.t1	ctg00018.g2252.t1	ctg00025.g4107.t1	scf00468.g12833.t1	ctg00016.g646.t1	ctg00090.g4372.t1	ctg00582.g7884.t1	ctg01721.g5368.t1	ctg00041.g5602.t1	ctg00982.g4776.t1	ctg00062.g4483.t1	ctg00074.g2526.t1	ctg00106.g3770.t1	ctg00008.g448.t1	ctg00029.g2843.t1	ctg00344.g8201.t1	SNOR_00251	mRNA721	mRNA696	ctg00012.g2091.t1	ctg00033.g5754.t1	ctg00014.g2765.t1	ctg00140.g10202.t1	ctg02198.g8641.t1	ctg00045.g2886.t1	ctg00084.g5712.t1	ctg00036.g7363.t1
Pnod_SN15.SNOR_00252	ctg00225.g7228.t1	ctg00067.g2815.t1	scf00099.g5394.t1	ctg00017.g2606.t1	ctg00010.g926.t1	ctg00012.g1121.t1	ctg00136.g7494.t1	ctg00018.g2251.t1	ctg00025.g4106.t1	scf00468.g12832.t1	ctg00016.g645.t1	ctg00001.g1.t1	ctg00582.g7883.t1	ctg04203.g9656.t1	ctg00041.g5603.t1	NA	ctg00062.g4484.t1	ctg00074.g2527.t1	ctg00106.g3771.t1	ctg00008.g447.t1	ctg00029.g2844.t1	ctg00344.g8200.t1	SNOR_00252	mRNA722	mRNA695	ctg00012.g2092.t1	ctg00033.g5753.t1	ctg00014.g2766.t1	ctg00140.g10203.t1	ctg01270.g6959.t1	ctg00045.g2885.t1	ctg00084.g5713.t1	ctg00036.g7362.t1
Pnod_SN15.SNOR_00253	ctg00225.g7229.t1	ctg00067.g2814.t1	scf00099.g5395.t1	ctg00017.g2607.t1	ctg00010.g925.t1	ctg00012.g1122.t1	ctg00136.g7495.t1	ctg00018.g2250.t1	ctg00025.g4105.t1	scf00468.g12831.t1	ctg00864.g10872.t1	ctg00001.g2.t1	ctg00582.g7882.t1	ctg04203.g9655.t1	ctg00041.g5604.t1	ctg05999.g13119.t1	ctg00062.g4485.t1	ctg00074.g2528.t1	ctg00106.g3772.t1	ctg00008.g446.t1	ctg00029.g2845.t1	ctg00344.g8199.t1	SNOR_00253	mRNA720	mRNA694	ctg00012.g2093.t1	ctg00033.g5752.t1	ctg00014.g2767.t1	ctg00140.g10204.t1	ctg01270.g6960.t1	ctg00045.g2884.t1	ctg00084.g5714.t1	ctg00036.g7361.t1
Pnod_SN15.SNOR_00254	ctg00225.g7230.t1	ctg00067.g2813.t1	scf00099.g5396.t1	ctg00017.g2608.t1	ctg00010.g924.t1	ctg00012.g1123.t1	ctg00136.g7496.t1	ctg00018.g2249.t1	ctg00025.g4104.t1	scf00468.g12830.t1	ctg00864.g10873.t1	ctg00001.g3.t1	ctg00582.g7881.t1	ctg05851.g11595.t1	ctg00041.g5605.t1	ctg01019.g4889.t1	ctg00062.g4486.t1	ctg00074.g2529.t1	ctg00106.g3773.t1	ctg00008.g445.t1	ctg00029.g2846.t1	ctg00344.g8198.t1	SNOR_00254	mRNA719	mRNA693	ctg00012.g2094.t1	ctg00033.g5751.t1	ctg00014.g2768.t1	ctg00140.g10205.t1	ctg01270.g6961.t1	ctg00045.g2883.t1	ctg00084.g5715.t1	ctg00036.g7360.t1
Pnod_SN15.SNOR_00255	ctg00225.g7231.t1	ctg00067.g2812.t1	scf00099.g5397.t1	ctg00017.g2609.t1	ctg00010.g923.t1	ctg00012.g1124.t1	ctg00136.g7497.t1	ctg00018.g2248.t1	ctg00025.g4103.t1	scf00468.g12829.t1	ctg00864.g10874.t1	ctg00001.g4.t1	ctg00582.g7880.t1	ctg04607.g10160.t1	ctg00041.g5606.t1	ctg01019.g4890.t1	ctg00062.g4487.t1	ctg00074.g2530.t1	ctg00106.g3774.t1	NA	NA	NA	SNOR_00255	mRNA718	mRNA692	ctg00012.g2095.t1	ctg00033.g5750.t1	ctg00014.g2769.t1	ctg00140.g10206.t1	ctg01270.g6962.t1	ctg00045.g2882.t1	ctg00084.g5716.t1	ctg00036.g7359.t1
Pnod_SN15.SNOR_00256	ctg00225.g7232.t1	ctg00067.g2811.t1	scf00099.g5398.t1	ctg00017.g2610.t1	ctg00010.g922.t1	ctg00012.g1125.t1	ctg00136.g7498.t1	ctg00018.g2247.t1	ctg00025.g4102.t1	scf00468.g12828.t1	ctg00864.g10875.t1	ctg00001.g5.t1	ctg01466.g12373.t1	ctg01102.g3921.t1	ctg00041.g5607.t1	ctg01019.g4891.t1	ctg00062.g4488.t1	ctg00074.g2531.t1	ctg00106.g3775.t1	ctg00008.g444.t1	NA	NA	SNOR_00256	mRNA717	mRNA691	ctg00012.g2096.t1	ctg00033.g5749.t1	ctg00014.g2770.t1	ctg00068.g6545.t1	ctg01622.g7675.t1	ctg00045.g2881.t1	ctg00084.g5717.t1	ctg00036.g7358.t1
Pnod_SN15.SNOR_00257	ctg00225.g7233.t1	ctg00067.g2810.t1	scf00099.g5399.t1	ctg00017.g2611.t1	ctg00010.g921.t1	ctg00012.g1126.t1	ctg00136.g7499.t1	ctg00018.g2246.t1	ctg00025.g4101.t1	scf00468.g12827.t1	ctg00864.g10876.t1	ctg00001.g6.t1	ctg01466.g12374.t1	ctg01102.g3922.t1	ctg00041.g5608.t1	ctg03178.g9947.t1	ctg00062.g4489.t1	ctg00074.g2532.t1	ctg00106.g3776.t1	ctg00008.g443.t1	ctg00029.g2847.t1	ctg00344.g8197.t1	SNOR_00257	mRNA716	mRNA690	ctg00012.g2097.t1	ctg00033.g5748.t1	ctg00014.g2771.t1	ctg00068.g6546.t1	ctg01622.g7674.t1	ctg00045.g2880.t1	ctg00084.g5718.t1	ctg00036.g7357.t1
Pnod_SN15.SNOR_00258	ctg00225.g7234.t1	ctg00067.g2809.t1	scf00099.g5400.t1	ctg00017.g2612.t1	ctg00010.g920.t1	ctg00012.g1127.t1	ctg00136.g7500.t1	ctg00018.g2245.t1	ctg00025.g4100.t1	scf00468.g12826.t1	ctg00864.g10877.t1,ctg01053.g11821.t1	ctg00001.g7.t1	ctg00399.g6182.t1,ctg01466.g12375.t1	ctg01102.g3923.t1,ctg07255.g12928.t1,ctg10093.g14892.t1	ctg00041.g5609.t1	ctg03178.g9948.t1,ctg05341.g12593.t1	ctg00062.g4490.t1	ctg00074.g2533.t1	ctg00106.g3777.t1	ctg00008.g442.t1	ctg00029.g2848.t1,ctg00313.g11296.t1	ctg00344.g8196.t1	SNOR_00258	mRNA715	mRNA689	ctg00012.g2098.t1	ctg00033.g5747.t1	ctg00014.g2772.t1	ctg00068.g6547.t1	ctg01622.g7673.t1	ctg00045.g2879.t1	ctg00084.g5719.t1	ctg00036.g7356.t1
Pnod_SN15.SNOR_00259	ctg00225.g7235.t1	ctg00067.g2808.t1	scf00099.g5401.t1	ctg00017.g2613.t1	ctg00010.g919.t1	ctg00012.g1128.t1	ctg00136.g7501.t1	ctg00018.g2244.t1	ctg00025.g4099.t1	scf00262.g10047.t1	ctg01053.g11822.t1	ctg00001.g8.t1	ctg00399.g6181.t1	ctg07255.g12929.t1	ctg00041.g5610.t1	ctg05341.g12592.t1	ctg00062.g4491.t1	ctg00074.g2534.t1	ctg00106.g3778.t1	ctg00008.g441.t1	ctg00313.g11295.t1	ctg00485.g9694.t1	SNOR_00259	mRNA714	mRNA688	ctg00012.g2099.t1	ctg00033.g5746.t1	ctg00014.g2773.t1	ctg00068.g6548.t1	ctg02059.g8401.t1	ctg00045.g2878.t1	ctg00084.g5720.t1	ctg00036.g7355.t1
Pnod_SN15.SNOR_00261	ctg00225.g7236.t1	ctg00067.g2807.t1	scf00099.g5402.t1	ctg00017.g2614.t1	ctg00010.g918.t1,ctg00365.g11217.t1	ctg00012.g1129.t1	ctg00136.g7502.t1	ctg00018.g2243.t1	ctg00025.g4098.t1	scf00262.g10046.t1	ctg01053.g11823.t1	ctg00001.g9.t1	ctg00399.g6180.t1	ctg00002.g1.t1	ctg00041.g5611.t1	ctg02410.g8526.t1	ctg00062.g4492.t1	ctg00074.g2535.t1	ctg00259.g6961.t1	ctg00008.g440.t1	ctg00313.g11294.t1	ctg00485.g9693.t1	SNOR_00261	mRNA713	mRNA687	ctg00012.g2100.t1	ctg00033.g5745.t1	ctg00014.g2774.t1	ctg00068.g6549.t1	ctg02059.g8400.t1	ctg00045.g2877.t1	ctg00084.g5721.t1	ctg00036.g7354.t1
Pnod_SN15.SNOR_00262	ctg00225.g7237.t1	ctg00067.g2806.t1	scf00099.g5403.t1	ctg00017.g2615.t1	ctg00010.g917.t1	ctg00012.g1130.t1	ctg00136.g7503.t1	ctg00018.g2242.t1	ctg00025.g4097.t1	scf00262.g10045.t1	ctg01053.g11824.t1	ctg00001.g10.t1	ctg00399.g6179.t1	ctg00002.g2.t1	ctg00041.g5612.t1	ctg02410.g8527.t1	ctg00062.g4493.t1	ctg00074.g2536.t1	ctg00259.g6960.t1	ctg00008.g439.t1	ctg00313.g11293.t1	ctg00485.g9692.t1	SNOR_00262	mRNA712	mRNA686	ctg00012.g2101.t1	ctg00033.g5744.t1	ctg00014.g2775.t1	ctg00068.g6550.t1	ctg02059.g8399.t1	ctg00045.g2876.t1	ctg00084.g5722.t1	ctg00036.g7353.t1
Pnod_SN15.SNOR_00263	ctg00344.g9312.t1	ctg00067.g2805.t1	scf00099.g5404.t1	ctg00017.g2616.t1	ctg00010.g916.t1	ctg00012.g1131.t1	ctg00136.g7504.t1	ctg00018.g2241.t1	ctg00025.g4096.t1	scf00262.g10044.t1	ctg00711.g9965.t1	ctg00001.g11.t1	ctg00399.g6178.t1	ctg00002.g3.t1	ctg00041.g5613.t1	ctg01512.g6371.t1	ctg00062.g4494.t1	ctg00074.g2537.t1	ctg00259.g6959.t1	ctg00008.g438.t1	ctg00313.g11292.t1	ctg00485.g9691.t1	SNOR_00263	mRNA711	mRNA684	ctg00012.g2102.t1	ctg00033.g5743.t1	ctg00014.g2776.t1	ctg00068.g6551.t1	ctg02519.g9169.t1	ctg00045.g2875.t1	ctg00042.g3654.t1	ctg00036.g7352.t1
Pnod_SN15.SNOR_00264	ctg00344.g9313.t1	ctg00067.g2804.t1	scf00263.g9600.t1	ctg00017.g2617.t1	ctg00010.g915.t1	ctg00012.g1132.t1	ctg00136.g7505.t1	ctg00018.g2240.t1	ctg00025.g4095.t1	scf00265.g10087.t1	ctg00711.g9966.t1	ctg00001.g12.t1	ctg00399.g6177.t1	ctg00002.g4.t1	ctg00041.g5614.t1	ctg01512.g6370.t1	ctg00062.g4495.t1	ctg00074.g2538.t1	ctg00259.g6958.t1	ctg00008.g437.t1	ctg00313.g11291.t1	ctg00485.g9690.t1	SNOR_00264	mRNA710	mRNA683	ctg00012.g2103.t1	ctg00033.g5742.t1	ctg00014.g2777.t1	ctg00068.g6552.t1	ctg02519.g9168.t1,ctg09392.g15598.t1	ctg00045.g2874.t1	ctg00042.g3655.t1	ctg00036.g7351.t1
Pnod_SN15.SNOR_00265	ctg00344.g9314.t1	ctg00067.g2803.t1	scf00263.g9599.t1	ctg00017.g2618.t1	ctg00010.g914.t1	ctg00012.g1133.t1	ctg00136.g7506.t1	ctg00018.g2239.t1	ctg00025.g4094.t1	scf00265.g10086.t1	ctg00711.g9967.t1	ctg00001.g13.t1	ctg00399.g6176.t1	ctg00002.g5.t1	ctg00041.g5615.t1	ctg00008.g81.t1	ctg00062.g4496.t1	ctg00074.g2539.t1	ctg00259.g6957.t1	ctg00008.g436.t1	ctg00313.g11290.t1	ctg00485.g9689.t1	SNOR_00265	mRNA709	mRNA682	ctg00012.g2104.t1	ctg00033.g5741.t1	ctg00014.g2778.t1	ctg00068.g6553.t1	ctg05978.g13481.t1	ctg00045.g2873.t1	ctg00042.g3656.t1	ctg00036.g7350.t1
Pnod_SN15.SNOR_00266	ctg00344.g9315.t1	ctg00067.g2802.t1	scf00263.g9598.t1	ctg00017.g2619.t1	ctg00010.g913.t1	ctg00012.g1134.t1	ctg00136.g7507.t1	ctg00018.g2238.t1	ctg00025.g4093.t1	scf00265.g10085.t1	ctg00711.g9968.t1	ctg00001.g14.t1	ctg00399.g6175.t1	ctg00002.g6.t1	ctg00041.g5616.t1	ctg00008.g80.t1	ctg00062.g4497.t1	ctg00074.g2540.t1	ctg00259.g6956.t1	ctg00008.g435.t1	ctg00313.g11289.t1	ctg00485.g9688.t1	SNOR_00266	mRNA708	mRNA681	ctg00012.g2105.t1	ctg00033.g5740.t1	ctg00014.g2779.t1	ctg00068.g6554.t1	ctg02386.g8935.t1,ctg05978.g13480.t1	ctg00045.g2872.t1	ctg00042.g3657.t1	ctg00036.g7349.t1
Pnod_SN15.SNOR_00267	ctg00344.g9316.t1	ctg00067.g2801.t1	scf00263.g9597.t1	ctg00017.g2620.t1	ctg00010.g912.t1	ctg00012.g1135.t1	ctg00136.g7508.t1	ctg00018.g2237.t1	ctg00025.g4092.t1	scf00265.g10084.t1	ctg00711.g9969.t1	ctg00001.g15.t1	ctg00399.g6174.t1	ctg00002.g7.t1	ctg00041.g5617.t1	ctg00008.g79.t1	ctg00062.g4498.t1	ctg00074.g2541.t1	ctg00259.g6955.t1	ctg00008.g434.t1	ctg00313.g11288.t1	ctg00485.g9687.t1	SNOR_00267	mRNA707	mRNA680	ctg00012.g2106.t1	ctg00033.g5739.t1	ctg00014.g2780.t1	ctg00068.g6555.t1	ctg02386.g8936.t1	ctg00045.g2871.t1	ctg00042.g3658.t1	ctg00036.g7348.t1
Pnod_SN15.SNOR_00269	ctg00344.g9317.t1	ctg00067.g2800.t1	scf00728.g13967.t1	ctg00017.g2621.t1	ctg00010.g911.t1	ctg00012.g1136.t1	ctg00136.g7509.t1	ctg00018.g2236.t1	ctg00025.g4091.t1	scf00648.g13941.t1	ctg00711.g9971.t1,ctg01775.g13603.t1,ctg02435.g14046.t1	ctg00001.g17.t1	ctg00399.g6173.t1,ctg00705.g8770.t1	ctg00002.g9.t1	ctg00041.g5618.t1	ctg00008.g77.t1	ctg00062.g4499.t1	ctg00074.g2542.t1	ctg00259.g6954.t1	ctg00008.g433.t1	ctg00091.g6009.t1,ctg00313.g11287.t1	ctg00485.g9686.t1	SNOR_00269	mRNA705	mRNA679	ctg00012.g2107.t1	ctg00033.g5738.t1	ctg00014.g2781.t1	ctg00068.g6556.t1	ctg05517.g13044.t1,ctg09298.g15566.t1	ctg00045.g2870.t1	ctg00042.g3659.t1	ctg00036.g7347.t1
Pnod_SN15.SNOR_00270	ctg00344.g9318.t1	ctg00067.g2799.t1	scf00728.g13965.t1	ctg00017.g2622.t1	ctg00010.g910.t1	ctg00012.g1137.t1	ctg00136.g7510.t1	ctg00018.g2235.t1	ctg00025.g4090.t1	scf00648.g13943.t1	ctg00711.g9972.t1	ctg00001.g18.t1	ctg00705.g8771.t1	ctg00002.g10.t1	ctg00041.g5619.t1	ctg00008.g76.t1	ctg00062.g4500.t1	ctg00074.g2543.t1	ctg00259.g6953.t1	ctg00008.g432.t1	ctg00313.g11286.t1	ctg00116.g4122.t1	SNOR_00270	mRNA706	mRNA678	ctg00012.g2108.t1	ctg00033.g5737.t1	ctg00014.g2782.t1	ctg00068.g6557.t1	ctg05517.g13045.t1	ctg00045.g2869.t1	ctg00042.g3660.t1	ctg00036.g7346.t1
Pnod_SN15.SNOR_00271	ctg00344.g9319.t1	ctg00067.g2798.t1	scf00728.g13966.t1	ctg00017.g2623.t1	ctg00010.g909.t1	ctg00012.g1138.t1	ctg00136.g7511.t1	ctg00018.g2234.t1	ctg00025.g4089.t1	scf00648.g13942.t1	ctg01691.g13511.t1	ctg00001.g19.t1	ctg00705.g8772.t1	ctg00002.g11.t1	ctg00041.g5620.t1	ctg00008.g75.t1	ctg00062.g4501.t1	ctg00074.g2544.t1	ctg00259.g6952.t1	ctg00008.g431.t1	ctg00313.g11285.t1	ctg00116.g4123.t1	SNOR_00271	mRNA704	mRNA677	ctg00012.g2109.t1	ctg00033.g5736.t1	ctg00014.g2783.t1	ctg00068.g6558.t1	ctg03258.g10265.t1,ctg06934.g14233.t1	ctg00043.g2826.t1	ctg00042.g3661.t1	ctg00036.g7345.t1
Pnod_SN15.SNOR_00272	ctg00344.g9320.t1	ctg00067.g2797.t1	scf00024.g2059.t1,scf00192.g8125.t1	ctg00017.g2624.t1	ctg00010.g908.t1	ctg00012.g1139.t1	ctg00136.g7512.t1	ctg00018.g2233.t1	ctg00025.g4088.t1	scf00023.g2190.t1,scf00544.g13429.t1	ctg01045.g11789.t1	ctg00001.g20.t1	ctg00705.g8773.t1	ctg02232.g6412.t1	ctg00041.g5621.t1	ctg00008.g73.t1	ctg00062.g4502.t1	ctg00074.g2546.t1	ctg00259.g6951.t1	ctg00008.g429.t1	ctg00283.g10914.t1	ctg00116.g4124.t1	SNOR_00272	mRNA703	NA	ctg00012.g2110.t1	ctg00033.g5735.t1	ctg00014.g2784.t1	ctg00068.g6559.t1	ctg03258.g10266.t1	ctg00043.g2825.t1	ctg00042.g3662.t1	ctg00036.g7344.t1
Pnod_SN15.SNOR_00273	ctg00344.g9321.t1	ctg00067.g2796.t1	scf00117.g6028.t1	ctg00017.g2625.t1	ctg00010.g907.t1	ctg00012.g1140.t1	ctg00136.g7513.t1	ctg00018.g2232.t1	ctg00025.g4087.t1	scf00139.g7156.t1	ctg01045.g11790.t1	ctg00001.g21.t1	ctg00705.g8774.t1	ctg00960.g3545.t1	ctg00041.g5622.t1	ctg00008.g72.t1	ctg00077.g5230.t1	ctg00074.g2547.t1	ctg00259.g6950.t1	ctg00008.g428.t1	ctg00283.g10913.t1	ctg00116.g4125.t1	SNOR_00273	mRNA702	mRNA676	ctg00012.g2111.t1	ctg00033.g5734.t1	ctg00014.g2785.t1	ctg00068.g6560.t1	ctg03258.g10267.t1	ctg00043.g2824.t1	ctg00042.g3663.t1	ctg00036.g7343.t1
Pnod_SN15.SNOR_00274	ctg00344.g9322.t1	ctg00067.g2795.t1	scf00117.g6027.t1	ctg00017.g2626.t1	ctg00010.g906.t1	ctg00012.g1141.t1	ctg00136.g7514.t1	ctg00018.g2231.t1	ctg00025.g4086.t1	scf00139.g7155.t1	ctg01045.g11791.t1	ctg00001.g22.t1	ctg00705.g8775.t1	ctg00960.g3546.t1	ctg00041.g5623.t1	ctg00008.g71.t1	ctg00077.g5229.t1	ctg00074.g2548.t1	ctg00259.g6949.t1	ctg00008.g427.t1	ctg00283.g10912.t1	ctg00116.g4126.t1	SNOR_00274	mRNA701	mRNA675	ctg00012.g2112.t1	ctg00033.g5733.t1	ctg00014.g2786.t1	ctg00068.g6561.t1	ctg01805.g7994.t1	ctg00043.g2823.t1	ctg00042.g3664.t1	ctg00036.g7342.t1
Pnod_SN15.SNOR_00275	ctg00344.g9323.t1	ctg00067.g2794.t1	scf00117.g6026.t1	ctg00017.g2627.t1	ctg00010.g905.t1	ctg00012.g1142.t1	ctg00136.g7515.t1	ctg00018.g2230.t1	ctg00025.g4085.t1	scf00139.g7154.t1	ctg01045.g11792.t1,ctg01805.g13640.t1	ctg00001.g23.t1	ctg00705.g8776.t1	ctg00960.g3547.t1	ctg00041.g5624.t1	ctg00008.g70.t1	ctg00077.g5228.t1	ctg00074.g2549.t1	ctg00259.g6948.t1	ctg00008.g426.t1	ctg00283.g10911.t1	ctg00116.g4127.t1	SNOR_00275	mRNA700	mRNA674	ctg00012.g2113.t1	ctg00033.g5732.t1	ctg00014.g2787.t1	ctg00068.g6562.t1	ctg01805.g7993.t1	ctg00043.g2822.t1	ctg00042.g3665.t1	ctg00036.g7341.t1
Pnod_SN15.SNOR_00276	ctg00344.g9324.t1	ctg00067.g2793.t1,ctg00269.g7333.t1	scf00117.g6029.t1	ctg00017.g2628.t1	ctg00010.g904.t1	ctg00012.g1143.t1	ctg00136.g7516.t1	ctg00018.g2229.t1	ctg00025.g4084.t1	scf00139.g7157.t1	ctg00822.g10627.t1,ctg01805.g13641.t1	ctg00001.g24.t1	ctg00705.g8777.t1,ctg01912.g13470.t1	ctg07961.g13490.t1	ctg00041.g5625.t1	ctg05668.g12869.t1,ctg05784.g12953.t1	ctg00077.g5227.t1	ctg00074.g2550.t1,ctg00343.g7402.t1	ctg00259.g6947.t1	ctg00008.g425.t1,ctg01179.g13321.t1	ctg00283.g10910.t1	ctg00116.g4128.t1	SNOR_00276	mRNA699	mRNA673	ctg00012.g2114.t1	ctg00033.g5731.t1	ctg00014.g2788.t1	ctg00068.g6563.t1	ctg01805.g7992.t1	ctg00043.g2821.t1	ctg00042.g3666.t1	ctg00036.g7340.t1
Pnod_SN15.SNOR_00277	ctg00798.g13092.t1	ctg00269.g7334.t1	scf00117.g6030.t1	ctg00017.g2629.t1	ctg00010.g903.t1	ctg00012.g1144.t1	ctg00136.g7517.t1	ctg00018.g2228.t1	ctg00025.g4083.t1	scf00139.g7158.t1	ctg00822.g10628.t1	ctg00001.g25.t1	ctg01912.g13469.t1	ctg00555.g2313.t1	ctg00041.g5626.t1	ctg06831.g13681.t1	ctg00077.g5226.t1	ctg00343.g7403.t1	ctg00755.g12406.t1	ctg01179.g13322.t1	ctg00283.g10909.t1	ctg00116.g4129.t1	SNOR_00277	mRNA698	mRNA672	ctg00012.g2115.t1	ctg00033.g5730.t1	ctg00014.g2789.t1	ctg00068.g6564.t1	ctg00855.g5373.t1	ctg00043.g2820.t1	ctg00042.g3667.t1	ctg00036.g7339.t1
Pnod_SN15.SNOR_00278	ctg00798.g13094.t1	ctg00269.g7336.t1	scf00117.g6032.t1	ctg00017.g2631.t1	ctg00010.g901.t1	ctg00007.g746.t1	ctg00402.g13012.t1	ctg00018.g2226.t1	ctg00025.g4081.t1	scf00139.g7160.t1	ctg00822.g10630.t1	ctg00001.g27.t1	ctg01342.g11984.t1	ctg00555.g2315.t1	ctg00041.g5628.t1	ctg01976.g7529.t1	ctg00077.g5224.t1	ctg00343.g7405.t1	ctg00755.g12404.t1	ctg01026.g13116.t1	ctg00283.g10907.t1	ctg00116.g4131.t1	SNOR_00278	mRNA696	mRNA670	ctg00012.g2117.t1	ctg00033.g5728.t1	ctg00014.g2791.t1	ctg00068.g6566.t1	ctg00855.g5375.t1	ctg00043.g2818.t1	ctg00042.g3669.t1	ctg00036.g7337.t1
Pnod_SN15.SNOR_00282	ctg00798.g13096.t1	ctg00269.g7338.t1	scf00117.g6034.t1	ctg00017.g2633.t1	ctg00010.g899.t1	ctg00007.g744.t1	ctg00402.g13010.t1	ctg00018.g2224.t1	ctg00025.g4079.t1	scf00139.g7162.t1	ctg00822.g10632.t1	ctg00001.g29.t1	ctg01342.g11982.t1	NA	ctg00041.g5630.t1	ctg01976.g7527.t1	ctg00077.g5222.t1	ctg00343.g7407.t1	ctg00755.g12402.t1	ctg01026.g13118.t1	ctg00283.g10905.t1	ctg00116.g4133.t1	SNOR_00282	mRNA694	mRNA668	ctg00012.g2119.t1	ctg00033.g5726.t1	ctg00014.g2793.t1	ctg00068.g6568.t1	ctg00855.g5377.t1	ctg00043.g2816.t1	ctg00042.g3671.t1	ctg00036.g7335.t1
Pnod_SN15.SNOR_00283	ctg00798.g13097.t1	ctg00269.g7339.t1	scf00117.g6020.t1	ctg00017.g2634.t1	ctg00010.g898.t1	ctg00007.g743.t1	ctg00402.g13009.t1	ctg00018.g2223.t1	ctg00025.g4078.t1	scf00139.g7148.t1	ctg00822.g10633.t1	ctg00001.g30.t1	ctg01342.g11981.t1	ctg02189.g6325.t1	ctg00041.g5631.t1	ctg04292.g11492.t1	ctg00077.g5221.t1	ctg00343.g7408.t1	ctg00755.g12401.t1	ctg01026.g13119.t1	ctg00283.g10904.t1	ctg00116.g4134.t1	SNOR_00283	mRNA693	mRNA667	ctg00012.g2120.t1	ctg00033.g5725.t1	ctg00014.g2794.t1	ctg00068.g6569.t1	ctg00855.g5378.t1	ctg00043.g2815.t1	ctg00042.g3672.t1	ctg00036.g7334.t1
Pnod_SN15.SNOR_00284	NA	ctg00269.g7340.t1	scf00117.g6019.t1	ctg00017.g2635.t1	ctg00010.g897.t1	ctg00007.g742.t1	ctg00402.g13008.t1	ctg00018.g2222.t1	ctg00025.g4077.t1	scf00139.g7147.t1	ctg00822.g10634.t1	ctg00001.g31.t1	ctg01342.g11980.t1	ctg02189.g6326.t1	ctg00041.g5632.t1	NA	ctg00077.g5220.t1	ctg00343.g7409.t1	ctg00755.g12400.t1	ctg00153.g5186.t1	ctg00283.g10903.t1	ctg00116.g4135.t1	SNOR_00284	mRNA692	NA	ctg00012.g2121.t1	ctg00033.g5724.t1	ctg00014.g2795.t1	ctg00068.g6570.t1	ctg07371.g14547.t1	ctg00043.g2814.t1	ctg00042.g3673.t1	ctg00036.g7333.t1
Pnod_SN15.SNOR_00285	ctg01751.g13846.t1	ctg00269.g7341.t1	scf00117.g6018.t1	ctg00017.g2636.t1	ctg00010.g896.t1	ctg00007.g741.t1	ctg00402.g13007.t1	ctg00018.g2221.t1	ctg00025.g4076.t1	scf00139.g7146.t1	ctg00822.g10635.t1	ctg00001.g32.t1	ctg01335.g11951.t1	ctg02189.g6327.t1	ctg00041.g5633.t1	ctg02207.g8083.t1	ctg00077.g5219.t1	ctg00343.g7410.t1	ctg00755.g12399.t1	ctg00153.g5187.t1	ctg00283.g10902.t1	ctg00116.g4136.t1	SNOR_00285	mRNA691	mRNA666	ctg00012.g2122.t1	ctg00033.g5723.t1	ctg00014.g2796.t1	ctg00068.g6571.t1	ctg07371.g14548.t1	ctg00043.g2813.t1	ctg00042.g3674.t1	ctg00036.g7332.t1
Pnod_SN15.SNOR_00287	ctg00472.g10913.t1	ctg00269.g7342.t1	scf00117.g6005.t1	ctg00017.g2637.t1	ctg00010.g895.t1	ctg00007.g740.t1	ctg00402.g13006.t1	ctg00018.g2220.t1	ctg00025.g4075.t1	scf00139.g7133.t1	ctg00812.g10570.t1,ctg02195.g13943.t1	ctg00001.g33.t1	ctg01335.g11952.t1	ctg07027.g12730.t1,ctg09206.g14366.t1	ctg00041.g5634.t1	ctg02207.g8082.t1	ctg00077.g5218.t1	ctg00343.g7411.t1	ctg00755.g12398.t1	ctg00153.g5188.t1	ctg00283.g10901.t1	ctg00116.g4137.t1	SNOR_00287	mRNA690	mRNA665	ctg00012.g2123.t1	ctg00033.g5722.t1	ctg00014.g2797.t1	ctg00068.g6572.t1	ctg00719.g4759.t1	ctg00043.g2812.t1	ctg00042.g3675.t1	ctg00036.g7331.t1
Pnod_SN15.SNOR_00288	ctg00472.g10912.t1	ctg00269.g7343.t1	scf00117.g6009.t1	ctg00017.g2638.t1	ctg00010.g894.t1	ctg00007.g739.t1	ctg00402.g13005.t1	ctg00018.g2219.t1	ctg00025.g4074.t1	scf00139.g7137.t1	ctg00812.g10571.t1	ctg00001.g34.t1	ctg01335.g11953.t1	ctg04293.g9780.t1	ctg00041.g5635.t1	ctg02929.g9507.t1	ctg00077.g5217.t1	ctg00343.g7412.t1	ctg00037.g1727.t1	ctg00153.g5189.t1	ctg00283.g10900.t1	ctg00116.g4138.t1	SNOR_00288	mRNA689	mRNA664	ctg00012.g2124.t1	ctg00033.g5721.t1	ctg00014.g2798.t1	ctg00068.g6573.t1	ctg00719.g4758.t1	ctg00043.g2811.t1	ctg00042.g3676.t1	ctg00036.g7330.t1
Pnod_SN15.SNOR_00290	ctg00472.g10911.t1	ctg00269.g7344.t1	scf00117.g6008.t1	ctg00017.g2639.t1	ctg00010.g893.t1	ctg00007.g738.t1	ctg00402.g13004.t1	ctg00018.g2218.t1	ctg00025.g4073.t1	scf00139.g7136.t1	ctg00812.g10572.t1	ctg00001.g35.t1	ctg01335.g11954.t1,ctg02384.g14127.t1	ctg04305.g9798.t1	ctg00041.g5636.t1	ctg02929.g9506.t1,ctg04867.g12128.t1	ctg00077.g5216.t1	ctg00343.g7413.t1	ctg00037.g1726.t1	ctg00153.g5190.t1	ctg00283.g10899.t1	ctg00116.g4139.t1	SNOR_00290	mRNA688	mRNA663	ctg00012.g2125.t1	ctg00033.g5720.t1	ctg00014.g2799.t1	ctg00068.g6574.t1	ctg00719.g4757.t1	ctg00043.g2810.t1	ctg00042.g3677.t1	ctg00036.g7329.t1
Pnod_SN15.SNOR_00291	ctg00472.g10910.t1	ctg00269.g7345.t1	scf00117.g6014.t1	ctg00017.g2640.t1	ctg00010.g892.t1,ctg00114.g5880.t1	ctg00007.g737.t1	ctg00402.g13003.t1	ctg00018.g2217.t1	ctg00025.g4072.t1	scf00139.g7142.t1	ctg00812.g10573.t1	ctg00001.g36.t1	ctg01298.g11818.t1,ctg02384.g14126.t1	ctg07315.g12981.t1,ctg09952.g14815.t1	ctg00041.g5637.t1	ctg04818.g12071.t1,ctg07497.g14012.t1	ctg00077.g5215.t1	ctg00343.g7414.t1	ctg00037.g1725.t1	ctg00153.g5191.t1	ctg00022.g2352.t1,ctg00283.g10898.t1	ctg00116.g4140.t1	SNOR_00291	mRNA687	mRNA662	ctg00012.g2126.t1	ctg00033.g5719.t1	ctg00014.g2800.t1	ctg00068.g6575.t1	ctg00719.g4756.t1,ctg04985.g12497.t1	ctg00043.g2809.t1	ctg00042.g3678.t1	ctg00036.g7328.t1
Pnod_SN15.SNOR_00292	ctg00472.g10909.t1	ctg00269.g7346.t1	scf00117.g6015.t1	ctg00017.g2641.t1	ctg00114.g5881.t1	ctg00007.g736.t1	ctg00402.g13002.t1	ctg00018.g2216.t1	ctg00025.g4071.t1	scf00139.g7143.t1	ctg00812.g10574.t1	ctg00001.g37.t1	ctg01298.g11817.t1	ctg02146.g6246.t1	ctg00041.g5638.t1	ctg02195.g8055.t1	ctg00077.g5214.t1	ctg00343.g7415.t1	ctg00037.g1724.t1	ctg00153.g5192.t1	ctg00022.g2351.t1	ctg00116.g4141.t1	SNOR_00292	mRNA686	mRNA661	ctg00012.g2127.t1	ctg00033.g5718.t1	ctg00014.g2801.t1	ctg00068.g6576.t1	ctg04985.g12498.t1	ctg00043.g2808.t1	ctg00042.g3679.t1	ctg00036.g7327.t1
Pnod_SN15.SNOR_00293	ctg00472.g10908.t1,ctg03249.g13893.t1	ctg00269.g7347.t1	scf00117.g6016.t1	ctg00017.g2642.t1	ctg00114.g5882.t1	ctg00007.g735.t1	ctg00170.g8569.t1	ctg00018.g2215.t1	ctg00025.g4070.t1	scf00139.g7144.t1	ctg01075.g11913.t1	ctg00001.g38.t1	ctg01298.g11816.t1	ctg02845.g7572.t1	ctg00041.g5639.t1	ctg02195.g8054.t1	ctg00077.g5213.t1	ctg00343.g7416.t1	ctg00037.g1723.t1	ctg00153.g5193.t1	ctg00022.g2350.t1	ctg00116.g4142.t1	SNOR_00293	mRNA685	mRNA660	ctg00012.g2128.t1	ctg00033.g5717.t1	ctg00014.g2802.t1	ctg00068.g6577.t1	ctg02190.g8620.t1	ctg00043.g2807.t1	ctg00042.g3680.t1	ctg00036.g7326.t1
Pnod_SN15.SNOR_00294	ctg00472.g10907.t1	ctg00269.g7348.t1	scf00196.g8208.t1	ctg00017.g2643.t1	ctg00114.g5883.t1	ctg00007.g734.t1	ctg00170.g8568.t1	ctg00018.g2214.t1	ctg00025.g4069.t1	scf00209.g8935.t1	ctg01075.g11912.t1	ctg00001.g39.t1	ctg01298.g11815.t1	ctg02845.g7573.t1	ctg00041.g5640.t1	ctg02195.g8053.t1	ctg00077.g5212.t1	ctg00343.g7417.t1	ctg00037.g1722.t1	ctg00153.g5194.t1	ctg00022.g2349.t1	ctg00116.g4143.t1	SNOR_00294	mRNA684	mRNA659	ctg00012.g2129.t1	ctg00033.g5716.t1	ctg00014.g2803.t1	ctg00068.g6578.t1	ctg02190.g8621.t1	ctg00043.g2806.t1	ctg00042.g3681.t1	ctg00036.g7325.t1
Pnod_SN15.SNOR_00296	ctg00472.g10906.t1	ctg00269.g7349.t1	scf00196.g8209.t1	ctg00017.g2644.t1	ctg00114.g5884.t1	ctg00007.g733.t1,ctg02785.g14458.t1	ctg00170.g8567.t1	ctg00018.g2213.t1	ctg00025.g4068.t1	scf00209.g8934.t1	NA	NA	ctg01622.g12804.t1	NA	ctg00041.g5641.t1	ctg00859.g4352.t1	ctg00077.g5211.t1	ctg00985.g12332.t1	ctg00037.g1721.t1	ctg00153.g5195.t1	ctg00022.g2348.t1	ctg00116.g4144.t1	SNOR_00296	mRNA683	mRNA658	ctg00012.g2130.t1	ctg00033.g5715.t1	ctg00014.g2804.t1	ctg00068.g6579.t1	ctg02190.g8622.t1	ctg00043.g2805.t1	ctg00042.g3682.t1	ctg00036.g7324.t1
Pnod_SN15.SNOR_00297	ctg00472.g10905.t1	ctg00269.g7350.t1	scf00196.g8210.t1	ctg00017.g2645.t1	ctg00114.g5885.t1	ctg00007.g732.t1	ctg00170.g8566.t1	ctg00018.g2212.t1	ctg00025.g4067.t1	scf00209.g8933.t1	ctg01075.g11911.t1	ctg00001.g40.t1	ctg01622.g12803.t1	ctg06892.g12607.t1	ctg00041.g5642.t1	ctg00859.g4353.t1	ctg00077.g5210.t1	ctg00985.g12333.t1	ctg00037.g1720.t1	ctg00153.g5196.t1	ctg00022.g2347.t1	ctg00116.g4145.t1	SNOR_00297	mRNA682	mRNA657	ctg00012.g2131.t1	ctg00033.g5714.t1	ctg00014.g2805.t1	ctg00068.g6580.t1	ctg02190.g8623.t1	ctg00043.g2804.t1	ctg00042.g3683.t1	ctg00036.g7323.t1
Pnod_SN15.SNOR_00298	ctg00472.g10904.t1	ctg00269.g7351.t1	scf00196.g8211.t1	ctg00017.g2646.t1	ctg00114.g5886.t1	ctg00007.g731.t1	ctg00170.g8565.t1	ctg00018.g2211.t1	ctg00025.g4066.t1	scf00209.g8932.t1	ctg01075.g11910.t1	ctg00001.g41.t1	ctg01622.g12802.t1	NA	ctg00041.g5643.t1	ctg00859.g4354.t1	ctg00077.g5209.t1	ctg00985.g12334.t1	ctg00037.g1719.t1	ctg00153.g5197.t1	ctg00022.g2346.t1	ctg00116.g4146.t1	SNOR_00298	mRNA680	mRNA656	ctg00012.g2132.t1	ctg00033.g5713.t1	ctg00014.g2806.t1	ctg00068.g6581.t1	ctg02190.g8624.t1	ctg00043.g2803.t1	ctg00042.g3684.t1	ctg00036.g7322.t1
Pnod_SN15.SNOR_00299	ctg00472.g10903.t1	ctg00269.g7352.t1	scf00196.g8212.t1	ctg00017.g2647.t1	ctg00114.g5887.t1	ctg00007.g730.t1	ctg00170.g8564.t1	ctg00018.g2210.t1	ctg00025.g4065.t1	scf00209.g8931.t1	ctg01075.g11909.t1	ctg00001.g42.t1	ctg01622.g12801.t1	ctg05850.g11594.t1	ctg00041.g5644.t1	ctg00859.g4355.t1	ctg00077.g5208.t1	ctg00985.g12335.t1	ctg00037.g1718.t1	ctg00153.g5198.t1	ctg00022.g2345.t1	ctg00116.g4147.t1	SNOR_00299	mRNA681	mRNA655	ctg00012.g2133.t1	ctg00033.g5712.t1	ctg00014.g2807.t1	ctg00068.g6582.t1	ctg02625.g9339.t1	ctg00043.g2802.t1	ctg00042.g3685.t1	ctg00036.g7321.t1
Pnod_SN15.SNOR_00300	ctg00472.g10902.t1,ctg00749.g12915.t1	ctg00269.g7353.t1	scf00196.g8213.t1	ctg00017.g2648.t1	ctg00114.g5888.t1	ctg00007.g729.t1	ctg00170.g8563.t1	ctg00018.g2209.t1	ctg00025.g4064.t1	scf00209.g8930.t1	ctg01326.g12764.t1	ctg00001.g43.t1	ctg01622.g12800.t1,ctg02642.g14314.t1	ctg00512.g2173.t1	ctg00041.g5645.t1	ctg00859.g4356.t1	ctg00077.g5207.t1	ctg00985.g12336.t1	ctg00037.g1717.t1	ctg00153.g5199.t1	ctg00022.g2344.t1	ctg00116.g4148.t1	SNOR_00300	mRNA679	mRNA654	ctg00012.g2134.t1	ctg00033.g5711.t1	ctg00014.g2808.t1	ctg00068.g6583.t1	ctg02625.g9340.t1	ctg00043.g2801.t1	ctg00042.g3686.t1	ctg00036.g7320.t1
Pnod_SN15.SNOR_00301	ctg00749.g12916.t1	ctg00759.g12309.t1	scf00117.g6025.t1	ctg00017.g2649.t1	ctg00114.g5889.t1	ctg00007.g728.t1	ctg00170.g8562.t1	ctg00018.g2208.t1	ctg00025.g4063.t1	scf00139.g7153.t1	ctg01326.g12763.t1	ctg00001.g44.t1	ctg02642.g14315.t1	ctg00512.g2172.t1	ctg00041.g5646.t1	ctg00547.g3152.t1	ctg00077.g5206.t1	ctg00985.g12337.t1	ctg00037.g1716.t1	ctg00153.g5200.t1	ctg00022.g2343.t1	ctg00116.g4149.t1	SNOR_00301	mRNA678	mRNA653	ctg00012.g2135.t1	ctg00033.g5710.t1	ctg00014.g2809.t1	ctg00068.g6584.t1	ctg02625.g9341.t1	ctg00043.g2800.t1	ctg00042.g3687.t1	ctg00036.g7319.t1
Pnod_SN15.SNOR_00302	NA	NA	scf00117.g6024.t1	ctg00017.g2650.t1	ctg00114.g5890.t1	ctg00007.g727.t1	ctg00170.g8561.t1	ctg00018.g2207.t1	ctg00025.g4062.t1	scf00139.g7152.t1	ctg01326.g12762.t1	ctg00001.g45.t1	ctg00060.g1511.t1	ctg00512.g2171.t1	ctg00041.g5647.t1	NA	ctg00077.g5205.t1	NA	ctg00037.g1715.t1	NA	ctg00022.g2342.t1	ctg00116.g4150.t1	SNOR_00302	mRNA677	mRNA652	ctg00012.g2136.t1	ctg00033.g5709.t1	ctg00014.g2810.t1	ctg00068.g6585.t1	ctg00502.g3706.t1,ctg09565.g15676.t1	ctg00043.g2799.t1	ctg00042.g3688.t1	ctg00036.g7318.t1
Pnod_SN15.SNOR_00304	ctg00749.g12917.t1	ctg00759.g12308.t1	scf00117.g6022.t1	ctg00017.g2651.t1	ctg00114.g5891.t1	ctg00007.g726.t1	ctg00170.g8560.t1	ctg00018.g2206.t1	ctg00025.g4061.t1	scf00139.g7150.t1	ctg01326.g12761.t1	ctg00001.g46.t1	ctg00060.g1512.t1	ctg00512.g2170.t1	ctg00041.g5648.t1	ctg00547.g3151.t1	ctg00077.g5204.t1	ctg00521.g9395.t1	ctg00037.g1714.t1	ctg00153.g5201.t1	ctg00022.g2341.t1	ctg00489.g9733.t1	SNOR_00304	mRNA676	mRNA651	ctg00012.g2137.t1	ctg00033.g5708.t1	ctg00014.g2811.t1	ctg00068.g6586.t1	ctg00502.g3707.t1	ctg00043.g2798.t1	ctg00042.g3689.t1	ctg00036.g7317.t1
Pnod_SN15.SNOR_00305	ctg00749.g12918.t1	ctg00759.g12307.t1	scf00117.g6021.t1	ctg00017.g2652.t1	ctg00114.g5892.t1	ctg00007.g725.t1	ctg00170.g8559.t1	ctg00018.g2205.t1	ctg00025.g4060.t1	scf00139.g7149.t1	ctg00591.g9090.t1	ctg00001.g47.t1	ctg00060.g1513.t1	ctg00512.g2169.t1	ctg00041.g5649.t1	ctg00226.g1574.t1,ctg00547.g3150.t1	ctg00077.g5203.t1	ctg00521.g9396.t1	ctg00037.g1713.t1	ctg00153.g5202.t1	ctg00022.g2340.t1	ctg00489.g9732.t1	SNOR_00305	mRNA675	mRNA650	ctg00012.g2138.t1	ctg00033.g5707.t1	ctg00014.g2812.t1	ctg00068.g6587.t1	ctg00502.g3708.t1	ctg00043.g2797.t1	ctg00042.g3690.t1	ctg00036.g7316.t1
Pnod_SN15.SNOR_00306	NA	NA	NA	ctg00017.g2653.t1	ctg00114.g5893.t1	ctg00007.g724.t1	ctg00170.g8558.t1	ctg00018.g2204.t1	ctg00025.g4059.t1	NA	NA	NA	ctg00060.g1514.t1	NA	ctg00041.g5650.t1	NA	ctg00077.g5202.t1	NA	ctg00037.g1712.t1	NA	NA	NA	SNOR_00306	mRNA674	mRNA649	ctg00012.g2139.t1	ctg00033.g5706.t1	ctg00014.g2813.t1	ctg00068.g6588.t1	ctg00502.g3709.t1	ctg00043.g2796.t1	ctg00042.g3691.t1	ctg00036.g7315.t1
Pnod_SN15.SNOR_00307	NA	NA	NA	ctg00017.g2654.t1	ctg00114.g5894.t1	ctg00007.g723.t1	ctg00170.g8557.t1	ctg00018.g2203.t1	ctg00025.g4058.t1	NA	NA	NA	ctg00060.g1515.t1	NA	ctg00041.g5651.t1	NA	ctg00077.g5201.t1	NA	ctg00037.g1711.t1	NA	NA	NA	SNOR_00307	mRNA673	mRNA648	ctg00012.g2140.t1	ctg00033.g5705.t1	ctg00014.g2814.t1	ctg00068.g6589.t1	ctg00502.g3710.t1	ctg00043.g2795.t1	ctg00042.g3692.t1	ctg00036.g7314.t1
Pnod_SN15.SNOR_00308	ctg00135.g5188.t1,ctg00213.g6986.t1,ctg00356.g9497.t1	ctg00019.g958.t1,ctg00245.g6960.t1	scf00051.g3504.t1,scf00124.g6234.t1,scf00355.g10976.t1	ctg00017.g2655.t1	ctg00114.g5895.t1	ctg00007.g722.t1	ctg00170.g8556.t1	ctg00018.g2202.t1	ctg00025.g4057.t1	scf00060.g4251.t1,scf00122.g6608.t1,scf00461.g12768.t1	ctg00082.g2498.t1,ctg00106.g3016.t1,ctg00156.g3961.t1,ctg00551.g8759.t1	ctg00078.g3931.t1,ctg00238.g8119.t1,ctg00433.g10874.t1,ctg00512.g11643.t1	ctg00060.g1516.t1	ctg00109.g633.t1,ctg01866.g5679.t1,ctg03685.g8913.t1,ctg04855.g10474.t1,ctg06149.g11896.t1,ctg06889.g12606.t1,ctg07288.g12957.t1,ctg07457.g13089.t1,ctg08378.g13812.t1,ctg08750.g14071.t1	ctg00041.g5652.t1	ctg00001.g7.t1	ctg00077.g5200.t1	ctg00015.g702.t1,ctg00328.g7204.t1	ctg00037.g1710.t1	ctg00246.g7077.t1,ctg00682.g11875.t1	ctg00231.g10061.t1	ctg00587.g10530.t1	SNOR_00308	mRNA672	mRNA6064,mRNA646	ctg00012.g2141.t1	ctg00033.g5704.t1	ctg00014.g2815.t1	ctg00068.g6590.t1	ctg00502.g3711.t1,ctg01930.g8185.t1,ctg08394.g15145.t1	ctg00043.g2794.t1	ctg00042.g3693.t1	ctg00036.g7313.t1
Pnod_SN15.SNOR_00310	NA	NA	scf00051.g3507.t1	ctg00017.g2657.t1	ctg00114.g5897.t1	ctg00007.g720.t1	ctg00170.g8554.t1	ctg00018.g2200.t1	ctg00025.g4055.t1	scf00461.g12766.t1	ctg00106.g3017.t1	ctg00238.g8118.t1	ctg00060.g1518.t1	ctg00325.g1539.t1	ctg00041.g5654.t1	NA	ctg00077.g5198.t1	NA	ctg00037.g1708.t1	NA	NA	NA	SNOR_00310	mRNA670	mRNA645	ctg00012.g2143.t1	ctg00033.g5702.t1	ctg00014.g2817.t1	ctg00068.g6592.t1	ctg00243.g2147.t1	ctg00043.g2792.t1	ctg00042.g3695.t1	ctg00036.g7311.t1
Pnod_SN15.SNOR_00311	ctg00135.g5179.t1,ctg00409.g10172.t1,ctg01173.g13742.t1	ctg00019.g967.t1	scf00051.g3508.t1,scf00124.g6238.t1,scf00864.g14346.t1	ctg00017.g2658.t1	ctg00114.g5898.t1	ctg00007.g719.t1	ctg00170.g8553.t1	ctg00018.g2199.t1	ctg00025.g4054.t1	scf00060.g4260.t1,scf00122.g6612.t1,scf00461.g12765.t1	ctg00082.g2501.t1,ctg00106.g3018.t1,ctg01090.g11982.t1	ctg00238.g8117.t1,ctg00333.g9671.t1,ctg00703.g12818.t1	ctg00060.g1519.t1	ctg00325.g1540.t1,ctg00683.g2721.t1,ctg03492.g8617.t1	ctg00041.g5655.t1	ctg01237.g5586.t1	ctg00077.g5197.t1	ctg00328.g7202.t1	ctg00037.g1707.t1	ctg00240.g6970.t1,ctg00937.g12956.t1	ctg00231.g10065.t1	ctg00468.g9536.t1	SNOR_00311	mRNA669	mRNA644	ctg00012.g2144.t1	ctg00033.g5701.t1	ctg00014.g2818.t1	ctg00068.g6593.t1	ctg00243.g2146.t1	ctg00043.g2791.t1	ctg00042.g3696.t1	ctg00036.g7310.t1
Pnod_SN15.SNOR_00312	NA	NA	NA	ctg00017.g2659.t1	ctg00114.g5899.t1	ctg00007.g718.t1	ctg00170.g8552.t1	ctg00018.g2198.t1	ctg00025.g4053.t1	NA	NA	NA	ctg00060.g1520.t1	NA	ctg00041.g5656.t1	NA	ctg00077.g5196.t1	NA	ctg00037.g1706.t1	NA	NA	NA	SNOR_00312	mRNA668	mRNA643	ctg00012.g2145.t1	ctg00033.g5700.t1	ctg00014.g2819.t1	ctg00068.g6594.t1	ctg00243.g2145.t1	ctg00043.g2790.t1	ctg00042.g3697.t1	ctg00036.g7309.t1
Pnod_SN15.SNOR_00313	NA	NA	scf00051.g3509.t1	ctg00017.g2660.t1	ctg00114.g5900.t1	ctg00007.g717.t1	ctg00170.g8551.t1	ctg00018.g2197.t1	ctg00025.g4052.t1	scf00461.g12764.t1	NA	NA	ctg00060.g1521.t1	NA	ctg00041.g5657.t1	NA	ctg00077.g5195.t1	NA	ctg00037.g1705.t1	NA	NA	NA	SNOR_00313	mRNA667	mRNA642	ctg00012.g2146.t1	ctg00033.g5699.t1	ctg00014.g2820.t1	ctg00068.g6595.t1	ctg00243.g2144.t1	ctg00043.g2789.t1	ctg00042.g3698.t1	ctg00036.g7308.t1
Pnod_SN15.SNOR_00314	ctg00446.g10609.t1,ctg00912.g13455.t1	ctg00447.g9761.t1	scf00051.g3510.t1,scf00184.g7919.t1,scf00645.g13602.t1	ctg00017.g2661.t1,ctg00184.g11458.t1	ctg00114.g5901.t1,ctg00509.g12816.t1	ctg00007.g716.t1,ctg00286.g9807.t1,ctg02762.g14450.t1	ctg00170.g8550.t1,ctg00200.g9444.t1	ctg00018.g2196.t1,ctg00183.g10735.t1	ctg00025.g4051.t1,ctg00158.g12683.t1	scf00178.g8212.t1,scf00188.g8431.t1,scf00591.g13676.t1	ctg00161.g4057.t1	ctg00540.g11843.t1	ctg00060.g1522.t1,ctg00538.g7520.t1	ctg04138.g9564.t1	ctg00041.g5658.t1,ctg00212.g13508.t1	ctg05308.g12552.t1	ctg00077.g5194.t1,ctg00180.g8852.t1	ctg00080.g2696.t1,ctg00190.g5079.t1,ctg00328.g7201.t1	ctg00037.g1704.t1,ctg00091.g3367.t1	ctg00014.g738.t1	NA	NA	SNOR_00314,SNOR_09453	mRNA1310,mRNA666	mRNA1281,mRNA641	ctg00012.g2147.t1,ctg00093.g9656.t1	ctg00027.g5054.t1,ctg00033.g5698.t1	ctg00003.g810.t1,ctg00014.g2821.t1	ctg00068.g6596.t1,ctg00178.g11387.t1	ctg00243.g2143.t1,ctg03726.g10931.t1,ctg06700.g14061.t1	ctg00043.g2788.t1,ctg00141.g6292.t1	ctg00042.g3699.t1,ctg00165.g8708.t1	ctg00036.g7307.t1,ctg00139.g13606.t1
Pnod_SN15.SNOR_00315	ctg00749.g12919.t1	ctg00759.g12306.t1	scf00063.g3979.t1	ctg00017.g2662.t1	ctg00114.g5902.t1	ctg00007.g715.t1	ctg00170.g8549.t1	ctg00018.g2195.t1	ctg00025.g4050.t1	scf00003.g446.t1	ctg00591.g9091.t1	ctg00001.g48.t1	ctg00060.g1523.t1	ctg06394.g12139.t1	ctg00041.g5659.t1	ctg00547.g3149.t1	ctg00077.g5193.t1	ctg00521.g9397.t1	ctg00037.g1703.t1	ctg00153.g5203.t1	ctg00022.g2339.t1	ctg00489.g9731.t1	SNOR_00315	mRNA665	mRNA640	ctg00012.g2148.t1	ctg00033.g5697.t1	ctg00014.g2822.t1	ctg00068.g6597.t1	ctg00243.g2142.t1	ctg00043.g2787.t1	ctg00042.g3700.t1	ctg00036.g7306.t1
Pnod_SN15.SNOR_00316	ctg00749.g12920.t1	ctg00759.g12305.t1	scf00063.g3980.t1	ctg00017.g2663.t1	ctg00114.g5903.t1	ctg00007.g714.t1	ctg00170.g8548.t1	ctg00018.g2194.t1	ctg00025.g4049.t1	scf00003.g447.t1	ctg00591.g9092.t1	ctg00001.g49.t1	ctg00060.g1524.t1	ctg00880.g3326.t1	ctg00041.g5660.t1	ctg00547.g3148.t1	ctg00077.g5192.t1	ctg00521.g9398.t1	ctg00037.g1702.t1	ctg00153.g5204.t1	ctg00022.g2338.t1	ctg00489.g9730.t1	SNOR_00316	mRNA664	mRNA639	ctg00012.g2149.t1	ctg00033.g5696.t1	ctg00014.g2823.t1	ctg00068.g6598.t1	ctg00243.g2141.t1	ctg00043.g2786.t1	ctg00042.g3701.t1	ctg00036.g7305.t1
Pnod_SN15.SNOR_00317	NA	NA	NA	NA	NA	NA	NA	NA	NA	NA	NA	NA	NA	NA	NA	NA	NA	NA	NA	NA	NA	NA	SNOR_00317	NA	NA	NA	NA	NA	NA	NA	NA	NA	NA
Pnod_SN15.SNOR_00318	ctg00749.g12921.t1,ctg00802.g13106.t1,ctg00802.g13107.t1	ctg00641.g11535.t1,ctg00759.g12303.t1,ctg00759.g12304.t1	scf00063.g3983.t1	ctg00017.g2665.t1	ctg00114.g5905.t1	ctg00007.g712.t1	ctg00170.g8546.t1	ctg00018.g2192.t1	ctg00025.g4047.t1	scf00003.g450.t1	ctg00591.g9093.t1	ctg00001.g50.t1	ctg00060.g1526.t1,ctg01637.g12852.t1	ctg00880.g3327.t1,ctg02291.g6524.t1	ctg00041.g5662.t1	ctg00464.g2786.t1,ctg04466.g11689.t1,ctg07204.g13879.t1	ctg00077.g5190.t1	ctg00521.g9400.t1,ctg00521.g9401.t1	ctg00037.g1700.t1	ctg00153.g5205.t1	ctg00022.g2337.t1	ctg00489.g9728.t1,ctg00489.g9729.t1	SNOR_00318	mRNA662	mRNA637	ctg00012.g2151.t1	ctg00033.g5694.t1	ctg00014.g2825.t1	ctg00068.g6600.t1	ctg02249.g8741.t1,ctg04782.g12264.t1,ctg08861.g15366.t1	ctg00043.g2784.t1	ctg00042.g3703.t1	ctg00036.g7303.t1
Pnod_SN15.SNOR_00319	ctg00802.g13108.t1	ctg00641.g11536.t1	scf00063.g3984.t1	ctg00017.g2666.t1	ctg00114.g5906.t1	ctg00007.g711.t1	ctg00170.g8545.t1	ctg00018.g2191.t1	ctg00025.g4046.t1	scf00003.g451.t1	ctg00591.g9094.t1	ctg00001.g51.t1	ctg01637.g12851.t1	ctg02291.g6525.t1	ctg00041.g5663.t1	ctg00464.g2787.t1	ctg00077.g5189.t1	ctg00521.g9402.t1	ctg00037.g1699.t1	ctg00153.g5206.t1	NA	NA	SNOR_00319	mRNA661	mRNA636	ctg00012.g2152.t1	ctg00033.g5693.t1	ctg00014.g2826.t1	ctg00068.g6601.t1	ctg02249.g8742.t1	ctg00043.g2783.t1	ctg00042.g3704.t1	ctg00036.g7302.t1
Pnod_SN15.SNOR_00320	ctg00802.g13109.t1	ctg00641.g11537.t1	scf00063.g3985.t1	ctg00017.g2667.t1	ctg00114.g5907.t1	ctg00007.g710.t1	ctg00170.g8544.t1	ctg00018.g2190.t1	ctg00025.g4045.t1	scf00003.g452.t1	ctg00591.g9095.t1	ctg00001.g52.t1	ctg01637.g12850.t1	NA	ctg00041.g5664.t1	ctg00464.g2788.t1	ctg00077.g5188.t1	ctg00521.g9403.t1	ctg00037.g1698.t1	ctg00153.g5207.t1	ctg00022.g2336.t1	ctg00489.g9727.t1	SNOR_00320	mRNA660	mRNA635	ctg00012.g2153.t1	ctg00033.g5692.t1	ctg00014.g2827.t1	ctg00068.g6602.t1	ctg02249.g8743.t1	ctg00043.g2782.t1	ctg00042.g3705.t1	ctg00036.g7301.t1
Pnod_SN15.SNOR_00321	NA	NA	NA	NA	NA	NA	NA	NA	NA	NA	NA	NA	NA	NA	NA	NA	NA	NA	NA	NA	NA	NA	SNOR_00321	mRNA659	mRNA634	NA	NA	NA	NA	NA	NA	NA	NA
Pnod_SN15.SNOR_00322	ctg00802.g13110.t1	ctg00641.g11538.t1	scf00063.g3986.t1	ctg00017.g2668.t1	ctg00114.g5908.t1	ctg00007.g709.t1	ctg00170.g8543.t1	ctg00018.g2189.t1	ctg00025.g4044.t1	scf00003.g453.t1	ctg00591.g9096.t1	ctg00001.g53.t1	ctg01637.g12849.t1	ctg05808.g11549.t1,ctg10500.g15048.t1	ctg00041.g5665.t1	ctg00464.g2789.t1	ctg00077.g5187.t1	ctg00521.g9404.t1	ctg00037.g1697.t1	ctg00153.g5208.t1	ctg00022.g2335.t1	ctg00489.g9726.t1	SNOR_00322	mRNA658	mRNA633	ctg00012.g2154.t1	ctg00033.g5691.t1	ctg00014.g2828.t1	ctg00068.g6603.t1	ctg09303.g15567.t1	ctg00043.g2781.t1	ctg00042.g3706.t1	ctg00036.g7300.t1
Pnod_SN15.SNOR_00323	ctg00515.g11377.t1	ctg00641.g11539.t1	scf00063.g3987.t1	ctg00017.g2669.t1	ctg00114.g5909.t1	ctg00007.g708.t1	ctg00170.g8542.t1	ctg00018.g2188.t1	ctg00025.g4043.t1	scf00003.g454.t1	ctg01782.g13611.t1	ctg00001.g54.t1	ctg01771.g13157.t1	ctg04759.g10348.t1	ctg00041.g5666.t1	ctg03915.g11005.t1	ctg00077.g5186.t1	ctg00521.g9405.t1	ctg00037.g1696.t1	ctg00153.g5209.t1	ctg00022.g2334.t1	ctg00996.g11951.t1	SNOR_00323	mRNA657	mRNA632	ctg00012.g2155.t1	ctg00033.g5690.t1	ctg00014.g2829.t1	ctg00068.g6604.t1	ctg02487.g9109.t1	ctg00043.g2780.t1	ctg00042.g3707.t1	ctg00036.g7299.t1
Pnod_SN15.SNOR_00324	ctg00515.g11376.t1	ctg00641.g11540.t1	scf00063.g3988.t1	ctg00017.g2670.t1	ctg00114.g5910.t1	ctg00007.g707.t1	ctg00170.g8541.t1	ctg00018.g2187.t1	ctg00025.g4042.t1	scf00003.g455.t1	ctg00549.g8747.t1	ctg00001.g55.t1	ctg01771.g13158.t1	ctg00913.g3410.t1	ctg00041.g5667.t1	ctg01270.g5681.t1,ctg05499.g12719.t1	ctg00077.g5185.t1	ctg00687.g10760.t1	ctg00037.g1695.t1	ctg00600.g11304.t1	NA	NA	SNOR_00324	mRNA656	mRNA631	ctg00012.g2156.t1	ctg00033.g5689.t1	ctg00014.g2830.t1	ctg00068.g6605.t1	ctg02487.g9110.t1	ctg00043.g2779.t1	ctg00042.g3708.t1	ctg00036.g7298.t1
Pnod_SN15.SNOR_00325	ctg00515.g11375.t1	ctg00641.g11541.t1	scf00063.g3989.t1	ctg00017.g2671.t1	ctg00309.g10351.t1	ctg00007.g706.t1	ctg00444.g13327.t1	NA	ctg00025.g4041.t1	scf00003.g456.t1	ctg00549.g8746.t1	ctg00001.g56.t1	ctg01977.g13580.t1	ctg00913.g3411.t1	ctg00201.g13356.t1	ctg01270.g5682.t1	ctg00077.g5184.t1	ctg00687.g10761.t1	ctg00660.g11744.t1	ctg00600.g11303.t1	ctg00022.g2333.t1	ctg01048.g11992.t1	SNOR_00325	mRNA655	mRNA630	ctg00012.g2157.t1	ctg00033.g5688.t1	ctg00014.g2831.t1	NA	ctg04420.g11846.t1	ctg00541.g12879.t1	ctg00296.g11719.t1	ctg00036.g7297.t1
Pnod_SN15.SNOR_00326	ctg00515.g11374.t1	ctg00641.g11542.t1	scf00063.g3990.t1	ctg00017.g2672.t1	ctg00309.g10352.t1	ctg00007.g705.t1	ctg00444.g13328.t1	ctg00279.g12705.t1	ctg00025.g4040.t1	scf00003.g457.t1	ctg00549.g8745.t1	ctg00001.g57.t1	ctg01977.g13581.t1	ctg00913.g3412.t1	ctg00201.g13357.t1	ctg01270.g5683.t1	ctg00077.g5183.t1	ctg00687.g10762.t1	ctg00660.g11743.t1	ctg00600.g11302.t1	ctg00022.g2332.t1	ctg01048.g11993.t1	SNOR_00326	mRNA654	mRNA629	ctg00012.g2158.t1	ctg00033.g5687.t1	ctg00014.g2832.t1	ctg00454.g13980.t1	ctg04420.g11845.t1	ctg00541.g12880.t1	ctg00296.g11718.t1	ctg00036.g7296.t1
Pnod_SN15.SNOR_00327	ctg00515.g11373.t1	ctg00641.g11543.t1	scf00063.g3991.t1	ctg00017.g2673.t1	ctg00309.g10353.t1	ctg00007.g704.t1	ctg00444.g13329.t1	ctg00279.g12706.t1	ctg00025.g4039.t1	scf00003.g458.t1	ctg00549.g8744.t1	ctg00001.g58.t1	ctg01977.g13582.t1	ctg00913.g3413.t1	ctg00201.g13358.t1	ctg01270.g5684.t1	ctg00077.g5182.t1	ctg00687.g10763.t1	ctg00660.g11742.t1	ctg00600.g11301.t1	ctg00022.g2331.t1	ctg01048.g11994.t1	SNOR_00327	mRNA653	mRNA628	ctg00012.g2159.t1	ctg00033.g5686.t1	ctg00014.g2833.t1	ctg00454.g13979.t1	ctg04420.g11844.t1	ctg00541.g12881.t1	ctg00296.g11717.t1	ctg00036.g7295.t1
Pnod_SN15.SNOR_00328	ctg00515.g11372.t1	ctg00587.g11133.t1	scf00063.g3992.t1	ctg00017.g2674.t1	ctg00309.g10354.t1	ctg00007.g703.t1	ctg00444.g13330.t1	ctg00279.g12707.t1	ctg00025.g4038.t1	scf00003.g459.t1	ctg00549.g8743.t1	ctg00001.g59.t1	ctg00173.g3441.t1	ctg03231.g8216.t1	ctg00201.g13359.t1	ctg01270.g5685.t1	ctg00971.g14064.t1	ctg00687.g10764.t1	ctg00660.g11741.t1	ctg00600.g11300.t1	ctg00022.g2330.t1	ctg00672.g11025.t1	SNOR_00328	mRNA652	mRNA627	ctg00012.g2160.t1	ctg00033.g5685.t1	ctg00014.g2834.t1	ctg00454.g13978.t1	ctg08201.g15057.t1	ctg00541.g12882.t1	ctg00296.g11716.t1	ctg00036.g7294.t1
Pnod_SN15.SNOR_00329	ctg00515.g11371.t1	ctg00587.g11132.t1	scf00063.g3993.t1	ctg00017.g2675.t1	ctg00309.g10355.t1	ctg00007.g702.t1	ctg00444.g13331.t1	ctg00279.g12708.t1	ctg00025.g4037.t1	scf00003.g460.t1	ctg00549.g8742.t1	ctg00001.g60.t1	ctg00173.g3440.t1	ctg03231.g8217.t1	ctg00201.g13360.t1	ctg01766.g7044.t1	ctg00521.g13683.t1	ctg00687.g10765.t1	ctg00660.g11740.t1	ctg00600.g11299.t1	ctg00022.g2329.t1	ctg00672.g11024.t1	SNOR_00329	mRNA651	mRNA626	ctg00012.g2161.t1	ctg00033.g5684.t1	ctg00014.g2835.t1	ctg00294.g13490.t1	ctg03385.g10474.t1	ctg00541.g12883.t1	ctg00296.g11715.t1	ctg00036.g7293.t1
Pnod_SN15.SNOR_00330	ctg00515.g11370.t1	ctg00587.g11131.t1	scf00063.g3994.t1	ctg00017.g2676.t1	ctg00309.g10356.t1	ctg00007.g701.t1	ctg00444.g13332.t1	ctg00279.g12709.t1	ctg00025.g4036.t1	scf00003.g461.t1	ctg00549.g8741.t1	ctg00001.g61.t1	ctg00173.g3439.t1	ctg00301.g1445.t1	ctg00201.g13361.t1	ctg01766.g7045.t1	ctg00521.g13684.t1	ctg00687.g10766.t1	ctg00660.g11739.t1	ctg00600.g11298.t1	ctg00022.g2328.t1	ctg00672.g11023.t1	SNOR_00330	mRNA650	mRNA625	ctg00012.g2162.t1	ctg00033.g5683.t1	ctg00014.g2836.t1	ctg00294.g13491.t1	ctg03385.g10475.t1	ctg00541.g12884.t1	ctg00296.g11714.t1	ctg00036.g7292.t1
Pnod_SN15.SNOR_00331	ctg00515.g11369.t1	ctg00587.g11130.t1	scf00063.g3995.t1	ctg00017.g2677.t1	ctg00309.g10357.t1	ctg00007.g700.t1	ctg00444.g13333.t1	ctg00279.g12710.t1	ctg00025.g4035.t1	scf00003.g462.t1	ctg00549.g8740.t1	ctg00001.g62.t1	ctg00173.g3438.t1	ctg00301.g1446.t1	ctg00201.g13362.t1	ctg01766.g7046.t1	ctg00521.g13685.t1	ctg00687.g10767.t1	ctg00660.g11738.t1	ctg00600.g11297.t1	ctg00022.g2327.t1	ctg00672.g11022.t1	SNOR_00331	mRNA648	mRNA624	ctg00012.g2163.t1	ctg00033.g5682.t1	ctg00014.g2837.t1	ctg00294.g13492.t1	ctg03385.g10476.t1	ctg00541.g12885.t1	ctg00296.g11713.t1	ctg00036.g7291.t1
Pnod_SN15.SNOR_00332	ctg00515.g11368.t1	ctg00587.g11129.t1	scf00063.g3996.t1	ctg00017.g2678.t1	ctg00309.g10358.t1	ctg00007.g699.t1	ctg00444.g13334.t1	ctg00279.g12711.t1	ctg00025.g4034.t1	scf00003.g463.t1	ctg00549.g8739.t1	ctg00001.g63.t1	ctg00173.g3437.t1	ctg00301.g1447.t1	ctg00201.g13363.t1	ctg01766.g7047.t1	ctg00521.g13686.t1	ctg00687.g10768.t1	ctg00660.g11737.t1	ctg00600.g11296.t1	ctg00022.g2326.t1	ctg00672.g11021.t1	SNOR_00332	mRNA649	mRNA623	ctg00012.g2164.t1	ctg00033.g5681.t1	ctg00014.g2838.t1	ctg00294.g13493.t1	ctg03385.g10477.t1	ctg00541.g12886.t1	ctg00296.g11712.t1	ctg00036.g7290.t1
Pnod_SN15.SNOR_00333	ctg00515.g11367.t1	ctg00587.g11128.t1	scf00063.g3997.t1	ctg00017.g2679.t1	ctg00309.g10359.t1	ctg00007.g698.t1	ctg00444.g13335.t1	ctg00279.g12712.t1	ctg00025.g4033.t1	scf00003.g464.t1	ctg00549.g8738.t1	ctg00001.g64.t1	ctg00173.g3436.t1	ctg00301.g1448.t1	ctg00201.g13364.t1	ctg01766.g7048.t1	ctg00521.g13687.t1	ctg00687.g10769.t1	ctg00660.g11736.t1	ctg00600.g11295.t1	ctg00022.g2325.t1	ctg00672.g11020.t1	SNOR_00333	mRNA647	mRNA622	ctg00012.g2165.t1	ctg00033.g5680.t1	ctg00014.g2839.t1	ctg00294.g13494.t1	ctg01318.g7096.t1	ctg00541.g12887.t1	ctg00296.g11711.t1	ctg00036.g7289.t1
Pnod_SN15.SNOR_00334	ctg00515.g11366.t1	ctg00587.g11127.t1	scf00063.g3998.t1	ctg00017.g2680.t1	ctg00309.g10360.t1	ctg00007.g697.t1	ctg00444.g13336.t1	ctg00279.g12713.t1	ctg00025.g4032.t1	scf00003.g465.t1	ctg00549.g8737.t1	ctg00001.g65.t1	ctg00173.g3435.t1	ctg00301.g1449.t1	ctg00201.g13365.t1	ctg02798.g9269.t1	ctg00521.g13688.t1	ctg00687.g10770.t1	ctg00660.g11735.t1	ctg00600.g11294.t1	ctg00022.g2324.t1	ctg00672.g11019.t1	SNOR_00334	mRNA646	mRNA621	ctg00012.g2166.t1	ctg00033.g5679.t1	ctg00014.g2840.t1	ctg00294.g13495.t1	ctg01318.g7097.t1	ctg00541.g12888.t1	ctg00296.g11710.t1	ctg00036.g7288.t1
Pnod_SN15.SNOR_00335	ctg00515.g11365.t1	ctg00587.g11126.t1	scf00099.g5407.t1	ctg00017.g2681.t1	ctg00309.g10361.t1	ctg00007.g696.t1	ctg00444.g13337.t1	ctg00279.g12714.t1	ctg00025.g4031.t1	scf00262.g10041.t1	ctg00549.g8736.t1	ctg00001.g66.t1	ctg00173.g3434.t1	ctg00301.g1450.t1	ctg00201.g13366.t1	ctg02798.g9270.t1	ctg00521.g13689.t1	ctg00687.g10771.t1	ctg00660.g11734.t1	ctg00600.g11293.t1	ctg00022.g2323.t1	ctg00672.g11018.t1	SNOR_00335	mRNA645	mRNA620	ctg00486.g13971.t1	ctg00033.g5678.t1	ctg00014.g2841.t1	ctg00294.g13496.t1	ctg01318.g7098.t1	ctg00541.g12889.t1	ctg00296.g11709.t1	ctg00036.g7287.t1
Pnod_SN15.SNOR_00336	ctg00105.g4301.t1,ctg00515.g11364.t1	ctg00587.g11125.t1	scf00127.g6329.t1,scf00520.g12727.t1	ctg00017.g2682.t1	ctg00309.g10362.t1	ctg00007.g695.t1	ctg00398.g12952.t1,ctg00444.g13338.t1	ctg00279.g12715.t1	ctg00025.g4030.t1	scf00003.g347.t1,scf00347.g11427.t1	ctg00531.g8571.t1,ctg00549.g8735.t1	ctg00001.g67.t1	ctg00173.g3433.t1	ctg07759.g13335.t1,ctg10181.g14934.t1	ctg00201.g13367.t1	ctg02798.g9271.t1,ctg05018.g12279.t1,ctg08292.g14355.t1	ctg00043.g3441.t1,ctg00521.g13690.t1	ctg00246.g6043.t1	ctg00660.g11733.t1,ctg00725.g12196.t1	ctg00644.g11637.t1	ctg00022.g2322.t1	ctg00313.g7767.t1	SNOR_00336	mRNA644	mRNA619	ctg00250.g13781.t1,ctg00486.g13970.t1	ctg00033.g5677.t1	ctg00014.g2842.t1	ctg00294.g13497.t1	ctg01318.g7099.t1,ctg06923.g14228.t1	ctg00541.g12890.t1	ctg00296.g11708.t1	ctg00036.g7286.t1
Pnod_SN15.SNOR_00337	ctg00105.g4302.t1	ctg00587.g11124.t1	NA	ctg00017.g2683.t1	ctg00309.g10363.t1	ctg00007.g694.t1	ctg00398.g12953.t1	ctg00279.g12716.t1	ctg00025.g4029.t1	NA	ctg00531.g8572.t1	ctg00001.g68.t1	ctg00173.g3432.t1	ctg03349.g8407.t1	ctg00201.g13368.t1	ctg05018.g12278.t1	ctg00043.g3440.t1	ctg00246.g6044.t1	ctg00725.g12195.t1	NA	ctg00022.g2321.t1	ctg00313.g7768.t1	SNOR_00337	mRNA643	mRNA618	ctg00250.g13780.t1	ctg00033.g5676.t1	ctg00014.g2843.t1	ctg00294.g13498.t1	ctg06923.g14227.t1	ctg00898.g14143.t1	ctg00296.g11707.t1	ctg00036.g7285.t1
Pnod_SN15.SNOR_00338	ctg00105.g4303.t1	ctg00587.g11123.t1	scf00520.g12728.t1	ctg00017.g2684.t1	ctg00309.g10364.t1	ctg00007.g693.t1	ctg00398.g12954.t1	ctg00279.g12717.t1	ctg00025.g4028.t1	scf00347.g11426.t1	ctg00531.g8573.t1	ctg00001.g69.t1	ctg00173.g3431.t1	ctg03349.g8406.t1	ctg00201.g13369.t1	ctg02280.g8240.t1	ctg00043.g3439.t1	ctg00246.g6045.t1	ctg00725.g12194.t1	ctg00644.g11636.t1	ctg00022.g2320.t1	ctg00313.g7769.t1	SNOR_00338	mRNA642	mRNA617	ctg00250.g13779.t1	ctg00033.g5675.t1	ctg00014.g2844.t1	ctg00294.g13499.t1	ctg00794.g5103.t1	ctg00898.g14142.t1	ctg00296.g11706.t1	ctg00036.g7284.t1
Pnod_SN15.SNOR_00339	ctg00105.g4304.t1	ctg00587.g11122.t1	scf00017.g1562.t1	ctg00017.g2685.t1	ctg00309.g10365.t1	ctg00007.g692.t1	ctg00398.g12955.t1	ctg00279.g12718.t1	ctg00025.g4027.t1	scf00003.g439.t1	ctg00531.g8574.t1	ctg00001.g70.t1	ctg00173.g3430.t1	ctg06153.g11899.t1	ctg00201.g13370.t1	ctg02280.g8239.t1	ctg00043.g3438.t1	ctg00246.g6046.t1	ctg00725.g12193.t1	ctg00644.g11635.t1	ctg00022.g2319.t1	ctg00313.g7770.t1	SNOR_00339	mRNA641	mRNA616	ctg00250.g13778.t1	ctg00033.g5674.t1	ctg00014.g2845.t1	ctg00294.g13500.t1	ctg00794.g5102.t1	ctg00898.g14141.t1	ctg00296.g11705.t1	ctg00036.g7283.t1
Pnod_SN15.SNOR_00340	ctg00105.g4305.t1	ctg00929.g13104.t1	scf00017.g1563.t1	ctg00017.g2686.t1	ctg00309.g10366.t1	ctg00007.g691.t1,ctg06121.g15108.t1	ctg00398.g12956.t1	ctg00279.g12719.t1	ctg00025.g4026.t1	scf00003.g440.t1	ctg00531.g8575.t1	ctg00001.g71.t1	ctg00173.g3429.t1	ctg00244.g1220.t1	ctg00201.g13371.t1	ctg02280.g8238.t1,ctg04839.g12095.t1	ctg00043.g3437.t1	ctg00246.g6047.t1	ctg00725.g12192.t1	ctg00644.g11634.t1	ctg00022.g2318.t1	ctg00313.g7771.t1	SNOR_00340	mRNA640	mRNA615	ctg00250.g13777.t1	ctg00033.g5673.t1	ctg00014.g2846.t1	ctg00294.g13501.t1	ctg00794.g5101.t1	ctg00629.g13411.t1	ctg00296.g11704.t1	ctg00036.g7282.t1
Pnod_SN15.SNOR_00341	ctg00105.g4306.t1	ctg00929.g13103.t1	scf00017.g1564.t1	ctg00017.g2687.t1	ctg00309.g10367.t1	ctg00007.g690.t1	ctg00398.g12957.t1	ctg00279.g12720.t1	ctg00025.g4025.t1	scf00003.g441.t1	ctg00531.g8576.t1	ctg00001.g72.t1	ctg00173.g3428.t1	ctg00244.g1221.t1	ctg00201.g13372.t1	ctg00389.g2424.t1	ctg00043.g3436.t1	ctg00246.g6048.t1	ctg00725.g12191.t1	ctg00644.g11633.t1	ctg00022.g2317.t1	ctg00313.g7772.t1	SNOR_00341	mRNA639	mRNA614	ctg00250.g13776.t1	ctg00033.g5672.t1	ctg00014.g2847.t1	ctg00294.g13502.t1	ctg00794.g5100.t1	ctg00629.g13410.t1	ctg00296.g11703.t1	ctg00036.g7281.t1
Pnod_SN15.SNOR_00342	ctg00105.g4307.t1	ctg00929.g13102.t1	scf00017.g1565.t1	ctg00017.g2688.t1	ctg00309.g10368.t1	ctg00007.g689.t1	ctg00398.g12958.t1	ctg00279.g12721.t1	ctg00025.g4024.t1	scf00003.g442.t1	ctg00531.g8577.t1	ctg00001.g73.t1	ctg00173.g3427.t1	ctg00244.g1222.t1	ctg00201.g13373.t1	ctg00389.g2423.t1	ctg00043.g3435.t1	ctg00246.g6049.t1	ctg00725.g12190.t1	ctg00644.g11632.t1	ctg00022.g2316.t1	ctg00313.g7773.t1	SNOR_00342	mRNA638	mRNA613	ctg00250.g13775.t1	ctg00033.g5671.t1	ctg00014.g2848.t1	ctg00438.g13959.t1	ctg00794.g5099.t1	ctg00629.g13409.t1	ctg00296.g11702.t1	ctg00036.g7280.t1
Pnod_SN15.SNOR_00343	ctg00105.g4308.t1	ctg00929.g13101.t1	scf00520.g12730.t1	ctg00017.g2689.t1	ctg00309.g10369.t1	ctg00007.g688.t1	ctg00398.g12959.t1	ctg00279.g12722.t1	ctg00025.g4023.t1	scf00347.g11424.t1	ctg00531.g8578.t1	ctg00001.g74.t1	ctg00173.g3426.t1	ctg00244.g1223.t1	ctg00201.g13374.t1	ctg00389.g2422.t1	ctg00043.g3434.t1	ctg00246.g6050.t1	ctg00725.g12189.t1	ctg00644.g11631.t1	ctg00022.g2315.t1	ctg00313.g7774.t1	SNOR_00343	mRNA637	mRNA612	ctg00250.g13774.t1	ctg00033.g5670.t1	ctg00014.g2849.t1	ctg00438.g13960.t1	ctg02343.g8862.t1	ctg00629.g13408.t1	ctg00296.g11701.t1	ctg00036.g7279.t1
Pnod_SN15.SNOR_00344	ctg00105.g4309.t1	ctg00614.g11358.t1	scf00017.g1567.t1	ctg00017.g2690.t1	ctg00309.g10370.t1	ctg00007.g687.t1	ctg00398.g12960.t1	ctg00279.g12723.t1	ctg00025.g4022.t1	scf00003.g444.t1	ctg00531.g8579.t1	ctg00001.g75.t1	ctg00173.g3425.t1	ctg06667.g12405.t1	ctg00201.g13375.t1	ctg00389.g2421.t1	ctg00043.g3433.t1	ctg00246.g6051.t1	ctg00045.g1989.t1	ctg00085.g3463.t1	ctg00022.g2314.t1	ctg00313.g7775.t1	SNOR_00344	mRNA636	mRNA611	ctg00250.g13773.t1	ctg00033.g5669.t1	ctg00014.g2850.t1	ctg00438.g13961.t1	ctg02343.g8863.t1	ctg00629.g13407.t1	ctg00296.g11700.t1	ctg00036.g7278.t1
Pnod_SN15.SNOR_00345	ctg00105.g4310.t1	ctg00614.g11357.t1	scf00017.g1568.t1	ctg00017.g2691.t1	ctg00309.g10371.t1	ctg00007.g686.t1	ctg00398.g12961.t1	ctg00279.g12724.t1	ctg00025.g4021.t1	scf00003.g445.t1	ctg00531.g8580.t1	ctg00001.g76.t1	ctg00173.g3424.t1	ctg03555.g8707.t1	ctg00201.g13376.t1	ctg00389.g2420.t1	ctg00043.g3432.t1	ctg00246.g6052.t1	ctg00045.g1990.t1	ctg00085.g3462.t1	ctg00022.g2313.t1	ctg00313.g7776.t1	SNOR_00345	mRNA635	mRNA610	ctg00250.g13772.t1	ctg00033.g5668.t1	ctg00014.g2851.t1	ctg00562.g14025.t1	ctg02343.g8864.t1,ctg09322.g15571.t1	ctg00629.g13406.t1	ctg00296.g11699.t1	ctg00036.g7277.t1
Pnod_SN15.SNOR_00346	ctg00105.g4311.t1	ctg00614.g11356.t1	scf00126.g6299.t1	ctg00092.g8168.t1	ctg00292.g10063.t1	ctg00007.g685.t1	ctg00398.g12962.t1	ctg00570.g14150.t1	ctg00151.g12477.t1	scf00356.g11549.t1	ctg00043.g1526.t1	ctg00001.g77.t1	ctg01745.g13107.t1	ctg02381.g6712.t1	ctg00149.g12149.t1	ctg00861.g4363.t1,ctg07499.g14013.t1	ctg00043.g3431.t1	ctg00246.g6053.t1	ctg00045.g1991.t1	ctg00085.g3461.t1	ctg00022.g2312.t1	ctg00313.g7777.t1	SNOR_00346	mRNA634	mRNA609	ctg00100.g10003.t1	ctg00096.g10626.t1	ctg00014.g2852.t1	ctg00161.g10908.t1	ctg02446.g9048.t1	ctg00034.g2314.t1	ctg00262.g11065.t1	ctg00146.g13771.t1
Pnod_SN15.SNOR_00347	ctg00105.g4312.t1	ctg00614.g11355.t1	scf00126.g6300.t1	ctg00092.g8167.t1	ctg00292.g10062.t1	ctg00007.g684.t1	ctg00398.g12963.t1	ctg00570.g14149.t1	ctg00151.g12476.t1	scf00356.g11548.t1	ctg00043.g1525.t1	ctg00001.g78.t1	ctg01745.g13106.t1	ctg02381.g6711.t1	ctg00149.g12148.t1	ctg00861.g4362.t1	ctg00043.g3430.t1	ctg00246.g6054.t1	ctg00045.g1992.t1	ctg00085.g3460.t1	ctg00022.g2311.t1	ctg00313.g7778.t1	SNOR_00347	mRNA633	mRNA608	ctg00100.g10004.t1	ctg00096.g10625.t1	ctg00014.g2853.t1	ctg00161.g10907.t1	ctg02446.g9047.t1	ctg00034.g2315.t1	ctg00262.g11066.t1	ctg00146.g13770.t1
Pnod_SN15.SNOR_00348	ctg00105.g4313.t1	ctg00614.g11354.t1	NA	ctg00092.g8166.t1	ctg00292.g10061.t1	ctg00007.g683.t1	ctg00398.g12964.t1	ctg00570.g14148.t1	ctg00151.g12475.t1	NA	ctg00043.g1524.t1	ctg00001.g79.t1	ctg01745.g13105.t1	ctg02381.g6710.t1	ctg00149.g12147.t1	ctg00861.g4361.t1	ctg00043.g3429.t1	ctg00246.g6055.t1	ctg00045.g1993.t1	ctg00085.g3459.t1	ctg00022.g2310.t1	ctg00313.g7779.t1	SNOR_00348	mRNA632	mRNA607	ctg00100.g10005.t1	ctg00096.g10624.t1	ctg00014.g2854.t1	ctg00161.g10906.t1	ctg02446.g9046.t1	ctg00034.g2316.t1	ctg00262.g11067.t1	ctg00146.g13769.t1
Pnod_SN15.SNOR_00349	ctg00105.g4314.t1	ctg00614.g11353.t1	scf00126.g6301.t1	ctg00092.g8165.t1	ctg00292.g10060.t1	ctg00007.g682.t1	ctg00062.g4434.t1,ctg00398.g12965.t1	ctg00096.g7528.t1,ctg00570.g14147.t1	ctg00151.g12474.t1	scf00356.g11547.t1	ctg00043.g1523.t1	ctg00001.g80.t1	NA	ctg04323.g9820.t1	ctg00149.g12146.t1	ctg00861.g4360.t1	ctg00043.g3428.t1	ctg00246.g6056.t1	ctg00045.g1994.t1	ctg00085.g3458.t1	ctg00022.g2309.t1	ctg00313.g7780.t1	SNOR_00349	mRNA631	mRNA606	ctg00100.g10006.t1	ctg00096.g10623.t1	ctg00014.g2855.t1	ctg00161.g10905.t1	ctg02446.g9045.t1	ctg00034.g2317.t1	ctg00262.g11068.t1	ctg00146.g13768.t1
Pnod_SN15.SNOR_00350	ctg00105.g4315.t1	ctg00614.g11352.t1	scf00126.g6302.t1	ctg00092.g8164.t1	ctg00292.g10059.t1	ctg00007.g681.t1,ctg04058.g14795.t1	ctg00062.g4433.t1	ctg00096.g7529.t1	ctg00151.g12473.t1	scf00356.g11546.t1	ctg00043.g1522.t1	ctg00001.g81.t1	ctg02137.g13834.t1	ctg04323.g9821.t1,ctg06561.g12303.t1	ctg00149.g12145.t1	ctg00861.g4359.t1	ctg00043.g3427.t1	ctg00246.g6057.t1	ctg00045.g1995.t1	ctg00085.g3457.t1	ctg00022.g2308.t1	ctg00313.g7781.t1	SNOR_00350	mRNA629	mRNA605	ctg00100.g10007.t1	ctg00096.g10622.t1	ctg00014.g2856.t1	ctg00161.g10904.t1	ctg00671.g4530.t1	ctg00034.g2318.t1	ctg00262.g11069.t1	ctg00146.g13767.t1
Pnod_SN15.SNOR_00351	ctg00105.g4316.t1	ctg00614.g11351.t1	scf00126.g6309.t1	ctg00092.g8163.t1	ctg00292.g10058.t1	ctg00007.g680.t1,ctg02232.g14326.t1	ctg00062.g4432.t1	ctg00096.g7530.t1	ctg00151.g12472.t1	scf00356.g11539.t1	ctg00043.g1521.t1	ctg00001.g82.t1	ctg02065.g13725.t1	ctg04523.g10053.t1	ctg00149.g12144.t1	ctg02749.g9184.t1	ctg00043.g3426.t1	ctg00246.g6058.t1	ctg00045.g1996.t1	ctg00085.g3456.t1	ctg00022.g2307.t1	ctg00313.g7782.t1	SNOR_00351	mRNA630	mRNA604	ctg00100.g10008.t1	ctg00096.g10621.t1	ctg00014.g2857.t1	ctg00161.g10903.t1	ctg00671.g4529.t1	ctg00034.g2319.t1	ctg00262.g11070.t1	ctg00146.g13766.t1
Pnod_SN15.SNOR_00352	ctg00105.g4317.t1	ctg00614.g11350.t1	scf00126.g6308.t1	ctg00092.g8162.t1	ctg00292.g10057.t1	ctg00007.g679.t1	ctg00062.g4431.t1	ctg00096.g7531.t1	ctg00151.g12471.t1	scf00356.g11540.t1	ctg00043.g1520.t1	ctg00001.g83.t1	ctg02065.g13724.t1	ctg07780.g13351.t1	ctg00149.g12143.t1	ctg02749.g9183.t1	ctg00043.g3425.t1	ctg00246.g6059.t1	ctg00045.g1997.t1	ctg00085.g3455.t1	ctg00022.g2306.t1	ctg00556.g10283.t1	SNOR_00352	mRNA628	mRNA603	ctg00100.g10009.t1	ctg00096.g10620.t1	ctg00014.g2858.t1	ctg00161.g10902.t1	ctg00671.g4528.t1	ctg00034.g2320.t1	ctg00262.g11071.t1	ctg00146.g13765.t1
Pnod_SN15.SNOR_00353	ctg00105.g4318.t1	ctg00490.g10229.t1	scf00126.g6307.t1	ctg00092.g8161.t1	ctg00292.g10056.t1	ctg00007.g678.t1	ctg00062.g4430.t1	ctg00096.g7532.t1	ctg00151.g12470.t1	scf00356.g11541.t1	ctg00043.g1519.t1	ctg00001.g84.t1	ctg02255.g13986.t1	ctg05195.g10857.t1	ctg00149.g12142.t1	ctg03855.g10931.t1	ctg00043.g3424.t1	ctg00246.g6060.t1	ctg00045.g1998.t1	ctg00085.g3454.t1	ctg00022.g2305.t1	ctg00556.g10282.t1	SNOR_00353	mRNA627	mRNA602	ctg00100.g10010.t1	ctg00096.g10619.t1	ctg00014.g2859.t1	ctg00161.g10901.t1	ctg00671.g4527.t1	ctg00034.g2321.t1	ctg00262.g11072.t1	ctg00146.g13764.t1
Pnod_SN15.SNOR_00354	ctg00105.g4319.t1	ctg00490.g10228.t1	scf00126.g6306.t1	ctg00092.g8160.t1	ctg00292.g10055.t1	ctg00007.g677.t1	ctg00062.g4429.t1	ctg00096.g7533.t1	ctg00151.g12469.t1	scf00356.g11542.t1	ctg00043.g1518.t1	ctg00001.g85.t1	ctg02255.g13987.t1	ctg05195.g10856.t1	ctg00149.g12141.t1	ctg03855.g10930.t1	ctg00043.g3423.t1	ctg00246.g6061.t1	ctg00045.g1999.t1	ctg00085.g3453.t1	ctg00022.g2304.t1	ctg00556.g10281.t1	SNOR_00354	mRNA626	mRNA601	ctg00100.g10011.t1	ctg00096.g10618.t1	ctg00014.g2860.t1	ctg00161.g10900.t1	ctg00671.g4526.t1	ctg00034.g2322.t1	ctg00262.g11073.t1	ctg00146.g13763.t1
Pnod_SN15.SNOR_00355	ctg00105.g4320.t1	ctg00490.g10227.t1	scf00126.g6305.t1	ctg00092.g8159.t1	ctg00292.g10054.t1	ctg00007.g676.t1	ctg00062.g4428.t1	ctg00096.g7534.t1	ctg00151.g12468.t1	scf00356.g11543.t1	ctg00043.g1517.t1	ctg00001.g86.t1	ctg01685.g12964.t1	ctg09146.g14327.t1,ctg09717.g14687.t1	ctg00149.g12140.t1	ctg06013.g13129.t1	ctg00043.g3422.t1	ctg01013.g12451.t1	ctg00045.g2000.t1	ctg00085.g3452.t1	ctg00022.g2303.t1	ctg00556.g10280.t1	SNOR_00355	mRNA625	mRNA600	ctg00100.g10012.t1	ctg00096.g10617.t1	ctg00014.g2861.t1	ctg00161.g10899.t1	ctg02760.g9534.t1	ctg00034.g2323.t1	ctg00262.g11074.t1	ctg00146.g13762.t1
Pnod_SN15.SNOR_00356	ctg00105.g4321.t1	ctg00490.g10226.t1	scf00126.g6304.t1	ctg00092.g8158.t1	ctg00292.g10053.t1	ctg00007.g675.t1	ctg00062.g4427.t1	ctg00096.g7535.t1	ctg00151.g12467.t1	scf00356.g11544.t1	ctg00043.g1516.t1	ctg00001.g87.t1	ctg01685.g12963.t1	ctg02408.g6764.t1	ctg00149.g12139.t1	ctg03317.g10179.t1	ctg00043.g3421.t1	ctg01013.g12450.t1	ctg00045.g2001.t1	ctg00085.g3451.t1	ctg00022.g2302.t1	ctg00556.g10279.t1	SNOR_00356	mRNA624	mRNA599	ctg00100.g10013.t1	ctg00096.g10616.t1	ctg00014.g2862.t1	ctg00161.g10898.t1	ctg02760.g9533.t1	ctg00034.g2324.t1	ctg00262.g11075.t1	ctg00146.g13761.t1
Pnod_SN15.SNOR_00360	ctg00105.g4322.t1	ctg00490.g10225.t1	scf00126.g6303.t1	ctg00092.g8157.t1	ctg00292.g10052.t1	ctg00007.g674.t1	ctg00062.g4426.t1	ctg00096.g7536.t1	ctg00151.g12466.t1	scf00356.g11545.t1	ctg00043.g1515.t1	ctg00001.g88.t1	ctg00021.g674.t1	ctg05700.g11437.t1	ctg00149.g12138.t1	ctg02273.g8221.t1	ctg00043.g3420.t1	ctg01013.g12449.t1	ctg00045.g2002.t1	ctg00085.g3450.t1	ctg00022.g2301.t1	ctg00556.g10278.t1	SNOR_00360,SNOR_003602	mRNA623	mRNA598	ctg00100.g10014.t1	ctg00096.g10615.t1	ctg00014.g2863.t1	ctg00161.g10897.t1	ctg01148.g6540.t1	ctg00034.g2325.t1	ctg00262.g11076.t1	ctg00146.g13760.t1
Pnod_SN15.SNOR_003602	ctg00105.g4322.t1	ctg00490.g10225.t1	scf00126.g6303.t1	ctg00092.g8157.t1	ctg00292.g10052.t1	ctg00007.g674.t1	ctg00062.g4426.t1	ctg00096.g7536.t1	ctg00151.g12466.t1	scf00356.g11545.t1	ctg00043.g1515.t1	ctg00001.g88.t1	ctg00021.g674.t1	ctg05700.g11437.t1	ctg00149.g12138.t1	ctg02273.g8221.t1	ctg00043.g3420.t1	ctg01013.g12449.t1	ctg00045.g2002.t1	ctg00085.g3450.t1	ctg00022.g2301.t1	ctg00556.g10278.t1	SNOR_00360,SNOR_003602	mRNA623	mRNA598	ctg00100.g10014.t1	ctg00096.g10615.t1	ctg00014.g2863.t1	ctg00161.g10897.t1	ctg01148.g6540.t1	ctg00034.g2325.t1	ctg00262.g11076.t1	ctg00146.g13760.t1
Pnod_SN15.SNOR_00361	ctg00105.g4323.t1	ctg00490.g10224.t1	scf00063.g4000.t1	ctg00092.g8156.t1	ctg00292.g10051.t1	ctg00007.g673.t1	ctg00062.g4425.t1	ctg00096.g7537.t1	ctg00151.g12465.t1	scf00003.g467.t1	ctg00043.g1514.t1	ctg00001.g89.t1	ctg00021.g675.t1	ctg02848.g7576.t1	ctg00149.g12137.t1	ctg05514.g12734.t1	ctg00043.g3419.t1	ctg00160.g4496.t1	ctg00045.g2003.t1	ctg00085.g3449.t1	ctg00022.g2300.t1	ctg00556.g10277.t1,ctg01238.g12079.t1	SNOR_00361	mRNA622	mRNA597	ctg00100.g10015.t1	ctg00096.g10614.t1	ctg00014.g2864.t1	ctg00161.g10896.t1	ctg01148.g6541.t1	ctg00034.g2326.t1	ctg00262.g11077.t1	ctg00146.g13759.t1
Pnod_SN15.SNOR_00362	ctg00105.g4324.t1	ctg00490.g10223.t1	scf00063.g3999.t1	ctg00092.g8155.t1	ctg00292.g10050.t1	ctg00007.g672.t1	ctg00062.g4424.t1	ctg00096.g7538.t1	ctg00151.g12464.t1	scf00003.g466.t1	ctg00043.g1513.t1	ctg00001.g90.t1	ctg00021.g676.t1	ctg04535.g10063.t1	ctg00149.g12136.t1	ctg03091.g9797.t1	ctg00043.g3418.t1	ctg00160.g4497.t1	ctg00045.g2004.t1	ctg00085.g3448.t1	ctg00022.g2299.t1	ctg01238.g12080.t1	SNOR_00362	mRNA621	mRNA596	ctg00100.g10016.t1	ctg00096.g10613.t1	ctg00014.g2865.t1	ctg00161.g10895.t1	ctg01148.g6542.t1	ctg00034.g2327.t1	ctg00262.g11078.t1	ctg00146.g13758.t1
Pnod_SN15.SNOR_00365	ctg00249.g7721.t1	ctg00490.g10222.t1	scf00004.g442.t1	ctg00092.g8154.t1	ctg00292.g10049.t1	ctg00007.g645.t1	ctg00062.g4423.t1	ctg00096.g7539.t1	ctg00257.g13782.t1	scf00004.g535.t1	ctg00409.g7377.t1	ctg00001.g115.t1	ctg00021.g677.t1	ctg01218.g4202.t1	ctg00285.g13895.t1	ctg02989.g9613.t1,ctg03091.g9798.t1	ctg00043.g3417.t1	ctg00525.g9436.t1	ctg00146.g4746.t1	ctg00517.g10608.t1	ctg00022.g2272.t1	ctg00107.g3930.t1	SNOR_00365	mRNA594	mRNA571	ctg00100.g10043.t1	ctg00096.g10586.t1	ctg00014.g2892.t1	ctg00358.g13794.t1	ctg00762.g4950.t1	ctg00034.g2328.t1	ctg00262.g11079.t1	ctg00152.g13890.t1
Pnod_SN15.SNOR_00366	ctg00249.g7719.t1	ctg01175.g13623.t1	scf00004.g440.t1	ctg00092.g8152.t1	ctg00292.g10047.t1	ctg00007.g647.t1	ctg00062.g4421.t1	ctg00096.g7541.t1	ctg00257.g13780.t1	scf00004.g537.t1	ctg00409.g7376.t1	ctg00001.g114.t1	ctg00021.g679.t1	ctg04671.g10239.t1	ctg00285.g13893.t1	ctg05617.g12826.t1	ctg00043.g3415.t1	ctg00525.g9434.t1	ctg00146.g4748.t1	ctg00517.g10606.t1	ctg00022.g2274.t1	ctg00107.g3928.t1	SNOR_00366	mRNA596	mRNA573	ctg00100.g10041.t1	ctg00096.g10588.t1	ctg00014.g2890.t1	ctg00358.g13796.t1	ctg00762.g4948.t1	ctg00034.g2330.t1	ctg00262.g11081.t1	ctg00152.g13892.t1
Pnod_SN15.SNOR_00367	ctg00249.g7718.t1	ctg01175.g13624.t1	scf00004.g439.t1	ctg00092.g8151.t1	ctg00292.g10046.t1	ctg00007.g648.t1	ctg00062.g4420.t1	ctg00096.g7542.t1	ctg00257.g13779.t1	scf00004.g538.t1	ctg00409.g7375.t1	ctg00001.g113.t1	ctg00021.g680.t1	ctg04671.g10238.t1	ctg00285.g13892.t1	ctg05617.g12825.t1	ctg00043.g3414.t1	ctg00525.g9433.t1	ctg00146.g4749.t1	ctg00517.g10605.t1	ctg00022.g2275.t1	ctg00107.g3927.t1	SNOR_00367	mRNA597	mRNA574	ctg00100.g10040.t1	ctg00096.g10589.t1	ctg00014.g2889.t1	ctg00358.g13797.t1	ctg00762.g4947.t1	ctg00034.g2331.t1	ctg00262.g11082.t1	ctg00152.g13893.t1
Pnod_SN15.SNOR_00368	ctg00249.g7717.t1	ctg01175.g13625.t1	scf00004.g438.t1	ctg00092.g8150.t1	ctg01250.g14162.t1	ctg00007.g649.t1	ctg00062.g4419.t1	ctg00096.g7543.t1	ctg00257.g13778.t1	scf00004.g539.t1	ctg00409.g7374.t1	ctg00001.g112.t1	ctg00021.g681.t1	ctg08879.g14156.t1	ctg00285.g13891.t1	ctg06050.g13159.t1	ctg00043.g3413.t1	ctg00525.g9432.t1	ctg00146.g4750.t1	ctg00517.g10604.t1	ctg00022.g2276.t1	ctg00107.g3926.t1	SNOR_00368	mRNA598	mRNA575	ctg00100.g10039.t1	ctg00096.g10590.t1	ctg00014.g2888.t1	ctg00358.g13798.t1	ctg00762.g4946.t1	ctg00034.g2332.t1	ctg00262.g11083.t1	ctg00152.g13894.t1
Pnod_SN15.SNOR_00369	ctg00249.g7716.t1	ctg00291.g7725.t1	scf00004.g437.t1	ctg00092.g8149.t1	ctg00225.g8752.t1	ctg00007.g650.t1	ctg00062.g4418.t1	ctg00096.g7544.t1	ctg00257.g13777.t1	scf00004.g540.t1	ctg01257.g12550.t1	ctg00001.g111.t1	ctg00021.g682.t1	ctg08347.g13788.t1	ctg00285.g13890.t1	ctg03271.g10103.t1	ctg00043.g3412.t1	ctg00160.g4518.t1	ctg00045.g2026.t1	ctg00998.g13073.t1	ctg00022.g2277.t1	ctg00107.g3925.t1	SNOR_00369	mRNA599	mRNA576	ctg00100.g10038.t1	ctg00096.g10591.t1	ctg00014.g2887.t1	ctg00161.g10873.t1	ctg04638.g12091.t1	ctg00034.g2333.t1	ctg00262.g11084.t1	ctg00152.g13895.t1
Pnod_SN15.SNOR_00370	ctg00249.g7715.t1	ctg00291.g7724.t1	scf00004.g436.t1	ctg00092.g8148.t1	ctg00225.g8753.t1	ctg00007.g651.t1	ctg00062.g4417.t1	ctg00096.g7545.t1	ctg00151.g12443.t1	scf00004.g541.t1	ctg01257.g12551.t1	ctg00001.g110.t1	ctg00021.g683.t1	ctg01235.g4248.t1	ctg00149.g12115.t1	ctg03271.g10102.t1	ctg00043.g3411.t1	ctg00160.g4517.t1	ctg00045.g2025.t1	ctg00998.g13072.t1	ctg00022.g2278.t1	ctg00107.g3924.t1	SNOR_00370	mRNA600	mRNA577	ctg00100.g10037.t1	ctg00096.g10592.t1	ctg00014.g2886.t1	ctg00161.g10874.t1	ctg04638.g12092.t1	ctg00034.g2334.t1	ctg00262.g11085.t1	ctg00152.g13896.t1
Pnod_SN15.SNOR_00373	ctg00249.g7713.t1	ctg00291.g7722.t1	scf00004.g434.t1	ctg00092.g8147.t1	ctg00225.g8754.t1	ctg00007.g653.t1	ctg00062.g4416.t1	ctg00096.g7546.t1	ctg00151.g12445.t1	scf00004.g543.t1	ctg01257.g12553.t1	ctg00001.g108.t1	ctg00021.g684.t1	ctg01235.g4246.t1	ctg00149.g12117.t1	ctg03031.g9700.t1	ctg00043.g3410.t1	ctg00160.g4515.t1	ctg00045.g2023.t1	ctg00998.g13070.t1	ctg00022.g2280.t1	ctg00107.g3922.t1	SNOR_00373	mRNA602	mRNA579	ctg00100.g10035.t1	ctg00096.g10594.t1	ctg00014.g2884.t1	ctg00161.g10876.t1	ctg05106.g12627.t1	ctg00034.g2335.t1	ctg00157.g8432.t1	ctg00152.g13898.t1
Pnod_SN15.SNOR_00374	ctg00249.g7712.t1	ctg00291.g7721.t1	scf00004.g433.t1	ctg00092.g8146.t1	ctg00225.g8755.t1	ctg00007.g654.t1	ctg00062.g4415.t1	ctg00096.g7547.t1	ctg00151.g12446.t1	scf00004.g544.t1	ctg00043.g1496.t1	ctg00001.g107.t1	ctg00021.g685.t1	ctg07828.g13385.t1	ctg00149.g12118.t1	ctg05624.g12833.t1	ctg00043.g3409.t1	ctg00160.g4514.t1	ctg00045.g2022.t1	ctg00085.g3431.t1	ctg00022.g2281.t1	ctg00107.g3921.t1	SNOR_00374	mRNA603	mRNA580	ctg00100.g10034.t1	ctg00096.g10595.t1	ctg00014.g2883.t1	ctg00161.g10877.t1	ctg04881.g12378.t1	ctg00034.g2336.t1	ctg00157.g8433.t1	ctg00152.g13899.t1
Pnod_SN15.SNOR_00375	NA	ctg00291.g7720.t1	scf00004.g432.t1	ctg00092.g8145.t1	ctg00225.g8756.t1	NA	ctg00062.g4414.t1	ctg00096.g7548.t1	NA	scf00004.g545.t1	ctg00043.g1497.t1	ctg00001.g106.t1	ctg00021.g686.t1	ctg08150.g13650.t1	NA	ctg00561.g3221.t1	ctg00043.g3408.t1	NA	NA	NA	NA	ctg00107.g3920.t1	SNOR_00375	NA	NA	NA	NA	NA	NA	NA	ctg00034.g2337.t1	ctg00157.g8434.t1	NA
Pnod_SN15.SNOR_00377	ctg00249.g7710.t1	ctg00291.g7719.t1	scf00004.g430.t1	ctg00092.g8144.t1	ctg00225.g8757.t1	ctg00007.g656.t1	ctg00062.g4413.t1	ctg00096.g7549.t1	ctg00151.g12448.t1	scf00004.g547.t1	ctg00043.g1498.t1	ctg00001.g105.t1	ctg00021.g687.t1	ctg00052.g337.t1	ctg00149.g12120.t1	ctg00561.g3220.t1	ctg00043.g3407.t1	ctg00160.g4512.t1	ctg00045.g2020.t1	ctg00085.g3433.t1	ctg00022.g2283.t1	ctg00107.g3919.t1	SNOR_00377	mRNA605	mRNA581	ctg00100.g10032.t1	ctg00096.g10597.t1	ctg00014.g2881.t1	ctg00161.g10879.t1	ctg00028.g371.t1	ctg00034.g2338.t1	ctg00157.g8435.t1	ctg00146.g13742.t1
Pnod_SN15.SNOR_00378	ctg00249.g7709.t1	ctg00291.g7718.t1	scf00004.g429.t1	ctg00092.g8143.t1	ctg00225.g8758.t1	ctg00007.g657.t1	ctg00062.g4412.t1	ctg00096.g7550.t1	ctg00151.g12449.t1	scf00004.g548.t1	ctg00043.g1499.t1	ctg00001.g104.t1	ctg00021.g688.t1	ctg00052.g338.t1	ctg00149.g12121.t1	ctg00561.g3219.t1	ctg00043.g3406.t1	ctg00160.g4511.t1	ctg00045.g2019.t1	ctg00085.g3434.t1	ctg00022.g2284.t1	ctg00107.g3918.t1	SNOR_00378	mRNA606	mRNA582	ctg00100.g10031.t1	ctg00096.g10598.t1	ctg00014.g2880.t1	ctg00161.g10880.t1	ctg00028.g372.t1	ctg00034.g2339.t1	ctg00157.g8436.t1	ctg00146.g13743.t1
Pnod_SN15.SNOR_00379	ctg00249.g7708.t1	ctg00291.g7717.t1	scf00004.g428.t1	ctg00092.g8142.t1	ctg00225.g8759.t1	ctg00007.g658.t1	ctg00062.g4411.t1	ctg00096.g7551.t1	ctg00151.g12450.t1	scf00004.g549.t1	ctg00043.g1500.t1	ctg00001.g103.t1	ctg00021.g689.t1	ctg00052.g339.t1	ctg00149.g12122.t1	ctg00561.g3218.t1	ctg00043.g3405.t1	ctg00160.g4510.t1	ctg00045.g2018.t1	ctg00085.g3435.t1	ctg00022.g2285.t1	ctg00107.g3917.t1	SNOR_00379	mRNA607	mRNA583	ctg00100.g10030.t1	ctg00096.g10599.t1	ctg00014.g2879.t1	ctg00161.g10881.t1	ctg00028.g373.t1	ctg00034.g2340.t1	ctg00157.g8437.t1	ctg00146.g13744.t1
Pnod_SN15.SNOR_00381	ctg00249.g7707.t1	ctg00291.g7716.t1	scf00004.g427.t1	ctg00092.g8141.t1	ctg00225.g8760.t1	ctg00007.g659.t1	ctg00062.g4410.t1	ctg00096.g7552.t1	ctg00151.g12451.t1	scf00004.g550.t1	ctg00043.g1501.t1	ctg00001.g102.t1	ctg00021.g690.t1	ctg00052.g340.t1	ctg00149.g12123.t1	ctg00561.g3217.t1	ctg00043.g3404.t1	ctg00160.g4509.t1	ctg00045.g2017.t1	ctg00085.g3436.t1	ctg00022.g2286.t1	ctg00107.g3916.t1	SNOR_00381	mRNA608	mRNA584	ctg00100.g10029.t1	ctg00096.g10600.t1	ctg00014.g2878.t1	ctg00161.g10882.t1	ctg00028.g374.t1	ctg00034.g2341.t1	ctg00157.g8438.t1	ctg00146.g13745.t1
Pnod_SN15.SNOR_00382	ctg00249.g7706.t1	ctg00291.g7715.t1	scf00004.g426.t1	ctg00092.g8140.t1	ctg00225.g8761.t1	ctg00007.g660.t1	ctg00062.g4409.t1	ctg00096.g7553.t1	ctg00151.g12452.t1	scf00004.g551.t1	ctg00043.g1502.t1	ctg00001.g101.t1	ctg00021.g691.t1	ctg00052.g341.t1	ctg00149.g12124.t1	ctg06338.g13378.t1	ctg00043.g3403.t1	ctg00160.g4508.t1	ctg00045.g2016.t1	ctg00085.g3437.t1	ctg00022.g2287.t1	ctg00107.g3915.t1	SNOR_00382	mRNA609	mRNA585	ctg00100.g10028.t1	ctg00096.g10601.t1	ctg00014.g2877.t1	ctg00161.g10883.t1	ctg00028.g375.t1	ctg00034.g2342.t1	ctg00157.g8439.t1	ctg00146.g13746.t1
Pnod_SN15.SNOR_00384	ctg00249.g7705.t1	ctg00291.g7714.t1	scf00004.g425.t1	ctg00092.g8139.t1	ctg00225.g8762.t1	ctg00007.g661.t1	ctg00062.g4408.t1	ctg00096.g7554.t1	ctg00151.g12453.t1	scf00004.g552.t1	ctg00043.g1503.t1	ctg00001.g100.t1	ctg00021.g692.t1	ctg00052.g342.t1	ctg00149.g12125.t1	ctg00189.g1365.t1	ctg00043.g3402.t1	ctg00160.g4507.t1	ctg00045.g2015.t1	ctg00085.g3438.t1	ctg00022.g2288.t1	ctg00107.g3914.t1	SNOR_00384	mRNA610	mRNA586	ctg00100.g10027.t1	ctg00096.g10602.t1	ctg00014.g2876.t1	ctg00161.g10884.t1	ctg00028.g376.t1	ctg00034.g2343.t1	ctg00157.g8440.t1	ctg00146.g13747.t1
Pnod_SN15.SNOR_00385	ctg00190.g6482.t1	ctg00182.g5733.t1	scf00646.g13610.t1	ctg00090.g8052.t1,ctg00092.g8138.t1	ctg00225.g8763.t1,ctg00228.g8835.t1	ctg00007.g662.t1,ctg00115.g5905.t1	ctg00062.g4407.t1,ctg00137.g7528.t1	ctg00088.g7142.t1,ctg00096.g7555.t1	ctg00073.g8489.t1,ctg00151.g12454.t1	scf00576.g13597.t1	ctg00376.g7011.t1	ctg00065.g3461.t1	ctg00021.g693.t1,ctg00163.g3286.t1	ctg00052.g343.t1,ctg00248.g1233.t1	ctg00060.g7313.t1,ctg00149.g12126.t1	ctg00189.g1364.t1,ctg02760.g9211.t1	ctg00043.g3401.t1,ctg00252.g10667.t1	ctg00049.g1849.t1	ctg00045.g2014.t1,ctg00256.g6901.t1	ctg00086.g3486.t1	ctg00022.g2289.t1,ctg00038.g3411.t1	ctg00107.g3913.t1,ctg00170.g5358.t1	SNOR_00385,SNOR_14589	mRNA611,mRNA9369	mRNA9745	ctg00100.g10026.t1,ctg00108.g10465.t1	ctg00096.g10603.t1,ctg00148.g12576.t1	ctg00014.g2875.t1,ctg00092.g10536.t1	ctg00087.g7741.t1,ctg00161.g10885.t1	ctg00028.g377.t1,ctg00155.g1518.t1	ctg00034.g2344.t1,ctg00199.g7810.t1	ctg00014.g1680.t1,ctg00157.g8441.t1	ctg00057.g9542.t1,ctg00146.g13748.t1
Pnod_SN15.SNOR_00387	ctg00105.g4333.t1	ctg00291.g7713.t1	scf00004.g424.t1	ctg00092.g8137.t1	ctg00225.g8764.t1	ctg00007.g663.t1	ctg00062.g4406.t1	ctg00096.g7556.t1	ctg00151.g12455.t1	scf00004.g553.t1	ctg00043.g1504.t1	ctg00001.g99.t1	ctg00021.g694.t1	NA	ctg00149.g12127.t1	ctg00189.g1363.t1	ctg00043.g3400.t1	ctg00160.g4506.t1	ctg00045.g2013.t1	ctg00085.g3439.t1	ctg00022.g2290.t1	ctg00107.g3912.t1	SNOR_00387	mRNA612	mRNA587	ctg00100.g10025.t1	ctg00096.g10604.t1	ctg00014.g2874.t1	ctg00161.g10886.t1	ctg00028.g378.t1	ctg00034.g2345.t1	ctg00157.g8442.t1	ctg00146.g13749.t1
Pnod_SN15.SNOR_00388	ctg00105.g4332.t1	ctg00291.g7712.t1	scf00004.g423.t1	ctg00092.g8136.t1	ctg00225.g8765.t1	ctg00007.g664.t1	ctg00062.g4405.t1	ctg00096.g7557.t1	ctg00151.g12456.t1	scf00004.g554.t1	ctg00043.g1505.t1	ctg00001.g98.t1	ctg00021.g695.t1	ctg00750.g2933.t1	ctg00149.g12128.t1	ctg00189.g1362.t1	ctg00043.g3399.t1	ctg00160.g4505.t1	ctg00045.g2012.t1	ctg00085.g3440.t1	ctg00022.g2291.t1	ctg00107.g3911.t1	SNOR_00388	mRNA613	mRNA588	ctg00100.g10024.t1	ctg00096.g10605.t1	ctg00014.g2873.t1	ctg00161.g10887.t1	ctg00028.g379.t1	ctg00034.g2346.t1	ctg00157.g8443.t1	ctg00146.g13750.t1
Pnod_SN15.SNOR_00389	ctg00105.g4331.t1	ctg00291.g7711.t1	scf00004.g422.t1	ctg00092.g8135.t1	ctg00225.g8766.t1,ctg01143.g14142.t1	ctg00007.g665.t1	ctg00062.g4404.t1	ctg00096.g7558.t1	ctg00151.g12457.t1	scf00004.g555.t1	ctg00043.g1506.t1	ctg00001.g97.t1	ctg00021.g696.t1	ctg00750.g2934.t1	ctg00149.g12129.t1	ctg00189.g1361.t1	ctg00043.g3398.t1	ctg00160.g4504.t1	ctg00045.g2011.t1	ctg00085.g3441.t1	ctg00022.g2292.t1	ctg00107.g3910.t1	SNOR_00389	mRNA614	mRNA589	ctg00100.g10023.t1	ctg00096.g10606.t1	ctg00014.g2872.t1	ctg00161.g10888.t1	ctg00028.g380.t1	ctg00034.g2347.t1	ctg00157.g8444.t1	ctg00146.g13751.t1
Pnod_SN15.SNOR_00390	ctg00105.g4329.t1	ctg00291.g7709.t1	scf00004.g420.t1	ctg00092.g8133.t1	ctg00225.g8768.t1	ctg00007.g667.t1	ctg00062.g4402.t1	ctg00096.g7560.t1	ctg00151.g12459.t1	scf00004.g557.t1	ctg00043.g1508.t1	ctg00001.g95.t1	ctg00021.g698.t1	ctg01432.g4743.t1	ctg00149.g12131.t1	NA	ctg00043.g3396.t1	ctg00160.g4502.t1	ctg00045.g2009.t1	ctg00085.g3443.t1	ctg00022.g2294.t1	ctg00107.g3908.t1	SNOR_00390	mRNA616	mRNA591	ctg00100.g10021.t1	ctg00096.g10608.t1	ctg00014.g2870.t1	ctg00161.g10890.t1	ctg00028.g382.t1	ctg00034.g2349.t1	ctg00157.g8446.t1	ctg00146.g13753.t1
Pnod_SN15.SNOR_00391	ctg00105.g4328.t1	ctg00291.g7708.t1	scf00004.g419.t1	ctg00092.g8132.t1	ctg00225.g8769.t1	ctg00007.g668.t1	ctg00062.g4401.t1	ctg00096.g7561.t1	ctg00151.g12460.t1	scf00004.g558.t1	ctg00043.g1509.t1	ctg00001.g94.t1	ctg00021.g699.t1	ctg01432.g4742.t1	ctg00149.g12132.t1	ctg00521.g3039.t1,ctg06996.g13771.t1	ctg00043.g3395.t1	ctg00160.g4501.t1	ctg00045.g2008.t1	ctg00085.g3444.t1	ctg00022.g2295.t1	ctg00107.g3907.t1	SNOR_00391	mRNA617	mRNA592	ctg00100.g10020.t1	ctg00096.g10609.t1	ctg00014.g2869.t1	ctg00161.g10891.t1	ctg00028.g383.t1	ctg00034.g2350.t1	ctg00157.g8447.t1	ctg00146.g13754.t1
Pnod_SN15.SNOR_00392	ctg00105.g4327.t1	ctg00291.g7707.t1	scf00004.g418.t1	ctg00092.g8131.t1	ctg00225.g8770.t1	ctg00007.g669.t1	ctg00062.g4400.t1	ctg00096.g7562.t1	ctg00151.g12461.t1	scf00004.g559.t1	ctg00043.g1510.t1	ctg00001.g93.t1	ctg00021.g700.t1	ctg01432.g4741.t1	ctg00149.g12133.t1	ctg00521.g3040.t1	ctg00043.g3394.t1	ctg00160.g4500.t1	ctg00045.g2007.t1	ctg00085.g3445.t1	ctg00022.g2296.t1	ctg00107.g3906.t1	SNOR_00392	mRNA618	mRNA593	ctg00100.g10019.t1	ctg00096.g10610.t1	ctg00014.g2868.t1	ctg00161.g10892.t1	ctg02960.g9825.t1	ctg00034.g2351.t1	ctg00157.g8448.t1	ctg00146.g13755.t1
Pnod_SN15.SNOR_00393	ctg00105.g4326.t1	ctg00291.g7706.t1	scf00004.g417.t1	ctg00092.g8130.t1	ctg00225.g8771.t1	ctg00007.g670.t1	ctg00062.g4399.t1	ctg00096.g7563.t1	ctg00151.g12462.t1	scf00004.g560.t1	ctg00043.g1511.t1	ctg00001.g92.t1	ctg00021.g701.t1	ctg02592.g7109.t1	ctg00149.g12134.t1	ctg00521.g3041.t1	ctg00043.g3393.t1	ctg00160.g4499.t1	ctg00045.g2006.t1	ctg00085.g3446.t1	ctg00022.g2297.t1	ctg00107.g3905.t1	SNOR_00393	mRNA619	mRNA594	ctg00100.g10018.t1	ctg00096.g10611.t1	ctg00014.g2867.t1	ctg00161.g10893.t1	ctg02960.g9824.t1	ctg00034.g2352.t1	ctg00157.g8449.t1	ctg00146.g13756.t1
Pnod_SN15.SNOR_00394	ctg00105.g4325.t1	ctg00694.g11889.t1	scf00004.g416.t1	ctg00092.g8129.t1	ctg00225.g8772.t1	ctg00007.g671.t1	ctg00062.g4398.t1	ctg00096.g7564.t1	ctg00151.g12463.t1	scf00004.g561.t1	ctg00043.g1512.t1	ctg00001.g91.t1	ctg00021.g702.t1	ctg02592.g7108.t1	ctg00149.g12135.t1	ctg00521.g3042.t1	ctg00043.g3392.t1	ctg00160.g4498.t1	ctg00045.g2005.t1	ctg00085.g3447.t1	ctg00022.g2298.t1	ctg00107.g3904.t1	SNOR_00394	mRNA620	mRNA595	ctg00100.g10017.t1	ctg00096.g10612.t1	ctg00014.g2866.t1	ctg00161.g10894.t1	ctg02960.g9823.t1	ctg00034.g2353.t1	ctg00157.g8450.t1	ctg00146.g13757.t1
Pnod_SN15.SNOR_00395	ctg00249.g7722.t1	ctg00694.g11888.t1	scf00004.g497.t1	ctg00092.g8128.t1	ctg00225.g8773.t1	ctg00007.g644.t1	ctg00062.g4397.t1	ctg00096.g7565.t1	ctg00257.g13783.t1	scf00243.g9687.t1	ctg00409.g7378.t1	ctg00630.g12423.t1	ctg01126.g11115.t1	ctg01816.g5572.t1	ctg00198.g13306.t1	ctg01979.g7532.t1	ctg00043.g3391.t1	ctg00525.g9437.t1	ctg00146.g4745.t1	ctg00517.g10609.t1	ctg00022.g2271.t1	ctg00107.g3903.t1	SNOR_00395	mRNA593	mRNA570	ctg00100.g10044.t1	ctg00096.g10585.t1	ctg00014.g2893.t1	ctg00358.g13793.t1	ctg02468.g9083.t1	ctg00034.g2354.t1	ctg00157.g8451.t1	ctg00152.g13889.t1
Pnod_SN15.SNOR_00396	ctg00249.g7723.t1	ctg00694.g11887.t1	scf00004.g498.t1	ctg00092.g8127.t1	ctg00225.g8774.t1	ctg00343.g10610.t1	ctg00062.g4396.t1	ctg00096.g7566.t1	ctg00186.g13308.t1	scf00243.g9688.t1	ctg00409.g7379.t1	ctg00630.g12424.t1	ctg01126.g11116.t1	ctg01816.g5571.t1	ctg00198.g13307.t1	ctg01979.g7533.t1	ctg00043.g3390.t1	ctg00525.g9438.t1	ctg00146.g4744.t1	ctg00517.g10610.t1	ctg00022.g2270.t1	ctg00107.g3902.t1	SNOR_00396	mRNA592	mRNA569	ctg00100.g10045.t1	ctg00096.g10584.t1	ctg00014.g2894.t1	ctg00423.g13937.t1	ctg02468.g9084.t1	ctg00034.g2355.t1	ctg00157.g8452.t1	ctg00152.g13888.t1
Pnod_SN15.SNOR_00397	ctg00249.g7724.t1	ctg00694.g11886.t1	scf00004.g499.t1	ctg00092.g8126.t1	ctg00225.g8775.t1	ctg00343.g10609.t1	ctg00062.g4395.t1	ctg00096.g7567.t1	ctg00186.g13307.t1	scf00243.g9689.t1	ctg00409.g7380.t1	ctg00630.g12425.t1	ctg01126.g11117.t1	ctg01816.g5570.t1	ctg00198.g13308.t1	ctg01979.g7534.t1	ctg00043.g3389.t1	ctg00525.g9439.t1	ctg00146.g4743.t1	ctg00517.g10611.t1	ctg00022.g2269.t1	ctg00107.g3901.t1	SNOR_00397	mRNA591	mRNA568	ctg00100.g10046.t1	ctg00096.g10583.t1	ctg00014.g2895.t1	ctg00423.g13936.t1	ctg02468.g9085.t1	ctg00034.g2356.t1	ctg00157.g8453.t1	ctg00152.g13887.t1
Pnod_SN15.SNOR_00398	ctg00249.g7725.t1	ctg00694.g11885.t1	scf00004.g500.t1	ctg00092.g8125.t1	ctg00741.g13951.t1	ctg00343.g10608.t1	ctg00062.g4394.t1	ctg00096.g7568.t1	ctg00186.g13306.t1	scf00243.g9690.t1	ctg00409.g7381.t1	ctg00630.g12426.t1	ctg01126.g11118.t1	NA	ctg00198.g13309.t1	ctg01589.g6596.t1	ctg00043.g3388.t1	ctg00525.g9440.t1	ctg00146.g4742.t1	ctg00517.g10612.t1	ctg00022.g2268.t1	ctg00107.g3900.t1	SNOR_00398	mRNA590	mRNA567	ctg00100.g10047.t1	ctg00096.g10582.t1	ctg00014.g2896.t1	ctg00423.g13935.t1	ctg09262.g15550.t1	ctg00034.g2357.t1	ctg00157.g8454.t1	ctg00152.g13886.t1
Pnod_SN15.SNOR_00399	ctg00249.g7726.t1	ctg00694.g11884.t1	scf00004.g501.t1	ctg00092.g8124.t1	ctg00741.g13952.t1	ctg00343.g10607.t1	ctg00062.g4393.t1	ctg00096.g7569.t1	ctg00186.g13305.t1	scf00243.g9691.t1	ctg00409.g7382.t1	ctg00630.g12427.t1	ctg01126.g11119.t1	ctg02182.g6315.t1	ctg00198.g13310.t1	ctg01589.g6597.t1	ctg00043.g3387.t1	ctg00525.g9441.t1	ctg00146.g4741.t1	ctg00517.g10613.t1	ctg00022.g2267.t1	ctg00107.g3899.t1	SNOR_00399	mRNA589	mRNA566	ctg00100.g10048.t1	ctg00096.g10581.t1	ctg00014.g2897.t1	ctg00290.g13468.t1,ctg00423.g13934.t1	ctg00774.g5003.t1	ctg00034.g2358.t1	ctg00157.g8455.t1	ctg00152.g13885.t1
Pnod_SN15.SNOR_00400	ctg00249.g7727.t1	ctg00694.g11883.t1	NA	ctg00092.g8123.t1	ctg00741.g13953.t1	ctg00343.g10606.t1	ctg00062.g4392.t1	ctg00096.g7570.t1	ctg00186.g13304.t1	NA	ctg00409.g7383.t1	ctg00630.g12428.t1	ctg00680.g8593.t1	ctg02182.g6314.t1	ctg00198.g13311.t1	ctg01589.g6598.t1	ctg00043.g3386.t1	ctg00525.g9442.t1	ctg00146.g4740.t1	ctg00517.g10614.t1	ctg00533.g11994.t1	ctg01329.g12097.t1	SNOR_00400	mRNA588	mRNA565	ctg00100.g10049.t1	ctg00096.g10580.t1	ctg00014.g2898.t1	ctg00290.g13469.t1	ctg00774.g5004.t1	ctg00034.g2359.t1	ctg00157.g8456.t1	ctg00152.g13884.t1
Pnod_SN15.SNOR_00401	ctg00249.g7728.t1	ctg00694.g11882.t1	scf00785.g14150.t1	ctg00092.g8122.t1	ctg00414.g11844.t1	ctg00343.g10605.t1	ctg00062.g4391.t1	ctg00096.g7571.t1	ctg00186.g13303.t1	scf00694.g14069.t1	ctg00409.g7384.t1	ctg00630.g12429.t1	ctg00680.g8592.t1	NA	ctg00198.g13312.t1	NA	ctg00043.g3385.t1	ctg00525.g9443.t1	ctg00146.g4739.t1	ctg00517.g10615.t1	ctg00533.g11993.t1	ctg01203.g12062.t1	SNOR_00401	mRNA587	mRNA564	ctg00100.g10050.t1	ctg00096.g10579.t1	ctg00014.g2899.t1	ctg00290.g13470.t1	ctg00774.g5005.t1	ctg00034.g2360.t1	ctg00157.g8457.t1	ctg00152.g13883.t1
Pnod_SN15.SNOR_00402	ctg00086.g3730.t1	ctg01045.g13406.t1	scf00820.g14243.t1	ctg00092.g8121.t1	ctg00414.g11843.t1	ctg00343.g10604.t1	ctg00062.g4390.t1	ctg00096.g7572.t1	ctg00186.g13302.t1	scf00147.g7366.t1	ctg01355.g12849.t1	ctg00825.g13213.t1	ctg00680.g8591.t1	ctg03756.g9008.t1	ctg00198.g13313.t1	ctg02295.g8274.t1	ctg00043.g3384.t1	ctg01686.g13465.t1	ctg00146.g4738.t1	ctg00174.g5675.t1	ctg00422.g11894.t1	ctg00662.g10977.t1	SNOR_00402	mRNA586	mRNA563	ctg00100.g10051.t1	ctg00096.g10578.t1	ctg00014.g2900.t1	ctg00290.g13471.t1	ctg00774.g5006.t1	ctg00034.g2361.t1	ctg00157.g8458.t1	ctg00152.g13882.t1
Pnod_SN15.SNOR_00403	ctg00086.g3729.t1	ctg01045.g13405.t1	scf00820.g14244.t1	ctg00092.g8120.t1	ctg00414.g11842.t1	ctg00343.g10603.t1	ctg00062.g4389.t1	ctg00096.g7573.t1	ctg00186.g13301.t1	scf00147.g7367.t1	ctg01355.g12850.t1	ctg00825.g13214.t1	ctg00680.g8590.t1	ctg02973.g7797.t1	ctg00198.g13314.t1	ctg02295.g8275.t1	ctg00043.g3383.t1	ctg01234.g13019.t1	ctg00146.g4737.t1	ctg00174.g5674.t1	ctg00422.g11895.t1	ctg00662.g10978.t1	SNOR_00403	mRNA585	mRNA562	ctg00100.g10052.t1	ctg00096.g10577.t1	ctg00014.g2901.t1	ctg00290.g13472.t1	ctg00774.g5007.t1,ctg01057.g6196.t1	ctg00034.g2362.t1	ctg00157.g8459.t1	ctg00152.g13881.t1
Pnod_SN15.SNOR_00406	ctg00086.g3728.t1	ctg01019.g13345.t1	scf00312.g10365.t1	ctg00092.g8119.t1	ctg00414.g11841.t1	ctg00343.g10602.t1	ctg00062.g4388.t1	ctg00096.g7574.t1	ctg00186.g13300.t1	scf00147.g7368.t1	ctg00383.g7091.t1	ctg00614.g12338.t1	ctg00680.g8589.t1	ctg03848.g9146.t1	ctg00198.g13315.t1	ctg04294.g11494.t1	ctg00043.g3382.t1	ctg01234.g13018.t1	ctg00146.g4736.t1	ctg00174.g5673.t1	ctg00422.g11897.t1	ctg00662.g10979.t1	SNOR_00406	mRNA584	mRNA561	ctg00100.g10053.t1	ctg00096.g10576.t1	ctg00014.g2902.t1	ctg00290.g13473.t1	ctg01057.g6197.t1	ctg00034.g2363.t1	ctg00157.g8460.t1	ctg00152.g13880.t1
Pnod_SN15.SNOR_00408	ctg00086.g3727.t1	ctg01019.g13344.t1	scf00312.g10366.t1	ctg00092.g8118.t1	ctg00414.g11840.t1	ctg00343.g10601.t1	ctg00062.g4387.t1	ctg00096.g7575.t1	ctg00186.g13299.t1	scf00147.g7369.t1	ctg00383.g7090.t1	ctg00614.g12337.t1	ctg00680.g8588.t1	ctg00211.g1085.t1	ctg00198.g13316.t1	ctg04737.g11988.t1	ctg00043.g3381.t1	ctg01574.g13406.t1	ctg00146.g4735.t1	ctg00174.g5672.t1	ctg00219.g9802.t1	ctg00662.g10980.t1	SNOR_00408	mRNA583	mRNA560	ctg00100.g10054.t1	ctg00096.g10575.t1	ctg00014.g2903.t1	ctg00290.g13474.t1	ctg01057.g6198.t1,ctg07790.g14825.t1	ctg00034.g2364.t1	ctg00157.g8461.t1	ctg00152.g13879.t1
Pnod_SN15.SNOR_00410	ctg00086.g3726.t1	ctg00754.g12281.t1	scf00312.g10367.t1	ctg00092.g8117.t1	ctg00414.g11839.t1	ctg00343.g10600.t1	ctg00062.g4386.t1	ctg00096.g7576.t1	ctg00186.g13298.t1	scf00147.g7370.t1	ctg00383.g7089.t1	ctg00614.g12336.t1	ctg02884.g14441.t1,ctg03068.g14513.t1	ctg00211.g1086.t1	ctg00198.g13317.t1	ctg05982.g13109.t1,ctg06136.g13229.t1	ctg00043.g3380.t1	ctg00616.g10220.t1	ctg00146.g4734.t1	ctg00174.g5671.t1	ctg00219.g9803.t1	ctg00459.g9446.t1	SNOR_00410	mRNA582	mRNA559	ctg00100.g10055.t1	ctg00096.g10574.t1	ctg00014.g2904.t1	ctg00290.g13475.t1	ctg03172.g10125.t1	ctg00034.g2365.t1	ctg00157.g8462.t1	ctg00152.g13878.t1
Pnod_SN15.SNOR_00411	ctg00086.g3725.t1	ctg00754.g12280.t1	scf00312.g10368.t1	ctg00092.g8116.t1	ctg00414.g11838.t1	ctg00343.g10599.t1	ctg00062.g4385.t1	ctg00096.g7577.t1	ctg00186.g13297.t1	scf00147.g7371.t1	ctg00383.g7088.t1	ctg00614.g12335.t1	ctg02086.g13759.t1	ctg00211.g1087.t1	ctg00198.g13318.t1	ctg05794.g12964.t1	ctg00043.g3379.t1	ctg00616.g10221.t1	ctg00146.g4733.t1	ctg00174.g5670.t1	ctg00219.g9804.t1	ctg00459.g9447.t1	SNOR_00411	mRNA581	mRNA558	ctg00100.g10056.t1	ctg00096.g10573.t1	ctg00014.g2905.t1	ctg00290.g13476.t1	ctg03172.g10126.t1	ctg00034.g2366.t1	ctg00157.g8463.t1	ctg00152.g13877.t1
Pnod_SN15.SNOR_00413	ctg00086.g3724.t1	ctg00754.g12279.t1	scf00312.g10369.t1	ctg00427.g13983.t1	ctg00414.g11836.t1	ctg00834.g13543.t1	ctg00062.g4383.t1	ctg00524.g14106.t1	ctg00186.g13295.t1	scf00147.g7372.t1	ctg00383.g7087.t1	ctg00710.g12843.t1	ctg01527.g12548.t1	ctg01196.g4152.t1	ctg00198.g13320.t1	ctg01349.g5917.t1	ctg00424.g13180.t1	ctg00616.g10222.t1	ctg00146.g4731.t1	ctg00174.g5669.t1	ctg00219.g9805.t1	ctg00459.g9448.t1	SNOR_00413	mRNA580	mRNA556	ctg00100.g10058.t1	ctg00096.g10571.t1	ctg00317.g13960.t1	ctg00155.g10705.t1	ctg02017.g8337.t1	ctg00034.g2368.t1	ctg00293.g11649.t1	ctg00085.g11774.t1
Pnod_SN15.SNOR_00414	ctg00086.g3723.t1	ctg00058.g2514.t1	scf00312.g10370.t1	ctg00012.g1951.t1	ctg00588.g13388.t1	ctg00498.g12149.t1	ctg00503.g13665.t1	ctg00423.g13956.t1	ctg00196.g13444.t1	scf00147.g7373.t1	ctg00383.g7086.t1	ctg00710.g12842.t1	ctg00849.g9690.t1	ctg07052.g12752.t1	ctg00214.g13526.t1	ctg06296.g13348.t1	ctg00424.g13179.t1	ctg00616.g10223.t1	ctg00765.g12466.t1	ctg00174.g5668.t1	ctg00219.g9806.t1	ctg00459.g9449.t1	SNOR_00414	mRNA579	mRNA555	ctg00212.g13524.t1	ctg00031.g5426.t1	ctg00196.g13719.t1	ctg00155.g10704.t1	ctg01239.g6857.t1	ctg00603.g13283.t1	ctg00293.g11650.t1	ctg00085.g11773.t1
Pnod_SN15.SNOR_00416	ctg00086.g3722.t1	ctg00058.g2515.t1	scf00617.g13440.t1	ctg00012.g1952.t1	ctg00588.g13387.t1	ctg00498.g12150.t1	ctg00503.g13664.t1	ctg00423.g13955.t1	ctg00196.g13443.t1	scf00347.g11413.t1	ctg00383.g7085.t1	ctg00710.g12841.t1	ctg00849.g9689.t1	ctg04780.g10374.t1	ctg00214.g13527.t1	ctg04862.g12122.t1	ctg00424.g13178.t1	ctg00616.g10224.t1	ctg00765.g12465.t1	ctg00174.g5667.t1	ctg00219.g9807.t1	ctg00459.g9450.t1	SNOR_00416	mRNA578	mRNA554	ctg00212.g13525.t1	ctg00031.g5427.t1	ctg00196.g13718.t1	ctg00155.g10703.t1	ctg01239.g6856.t1	ctg00603.g13282.t1	ctg00293.g11651.t1	ctg00085.g11772.t1
Pnod_SN15.SNOR_00420	ctg00536.g11592.t1	ctg00537.g10682.t1	scf00286.g9990.t1	ctg00012.g1956.t1	ctg00588.g13383.t1	ctg00498.g12154.t1	ctg00503.g13660.t1	ctg00423.g13951.t1	ctg00196.g13439.t1	scf00072.g4743.t1	ctg01243.g12514.t1	ctg00227.g7921.t1	ctg00849.g9685.t1	ctg02563.g7062.t1	ctg00214.g13531.t1	ctg05008.g12267.t1	ctg00424.g13174.t1	ctg00576.g9883.t1	ctg00765.g12461.t1	ctg00071.g3013.t1	ctg00260.g10580.t1	ctg00841.g11646.t1	SNOR_00420	mRNA574	mRNA552	ctg00212.g13529.t1	ctg00031.g5431.t1	ctg00196.g13714.t1	ctg00155.g10699.t1	ctg04126.g11455.t1	ctg00603.g13278.t1	ctg00293.g11655.t1	ctg00085.g11768.t1
Pnod_SN15.SNOR_00421	ctg00657.g12448.t1	ctg00058.g2548.t1	scf00286.g9991.t1	ctg00012.g1957.t1	ctg00539.g13081.t1	ctg00498.g12155.t1	ctg00448.g13353.t1	ctg00387.g13780.t1	ctg00196.g13438.t1	scf00072.g4744.t1	ctg01496.g13188.t1	ctg00118.g5250.t1	ctg00690.g8653.t1	ctg05994.g11738.t1,ctg06045.g11786.t1	ctg00214.g13532.t1	ctg00073.g610.t1	ctg00456.g13424.t1	ctg00576.g9884.t1,ctg01034.g12510.t1	ctg00053.g2249.t1,ctg05416.g14479.t1	ctg00071.g3014.t1	ctg00260.g10579.t1	ctg00249.g6821.t1	SNOR_00421	mRNA573	mRNA551	ctg00212.g13530.t1	ctg00031.g5432.t1	ctg00196.g13713.t1	ctg00155.g10698.t1	ctg05860.g13362.t1,ctg08706.g15294.t1	ctg00407.g11466.t1	ctg00293.g11656.t1	ctg00085.g11767.t1
Pnod_SN15.SNOR_00422	ctg00657.g12449.t1	ctg00058.g2547.t1	scf00286.g9992.t1	ctg00012.g1958.t1	ctg00539.g13080.t1	ctg00498.g12156.t1	ctg00448.g13354.t1	ctg00387.g13779.t1	ctg00196.g13437.t1	scf00072.g4745.t1	ctg01496.g13189.t1	ctg00118.g5251.t1	ctg00690.g8654.t1	ctg05994.g11739.t1	ctg00214.g13533.t1	ctg00073.g611.t1	ctg00456.g13423.t1	ctg01034.g12509.t1	ctg00053.g2250.t1	ctg00071.g3015.t1	ctg00260.g10578.t1	ctg00249.g6820.t1	SNOR_00422	mRNA572	mRNA550	ctg00212.g13531.t1	ctg00031.g5433.t1	ctg00196.g13712.t1	ctg00155.g10697.t1	ctg05860.g13361.t1	ctg00407.g11465.t1	ctg00293.g11657.t1	ctg00085.g11766.t1
Pnod_SN15.SNOR_00423	ctg00657.g12450.t1	ctg00058.g2546.t1	scf00115.g5953.t1	ctg00012.g1959.t1	ctg00539.g13079.t1	ctg00132.g6425.t1	ctg00448.g13355.t1	ctg00387.g13778.t1	ctg00196.g13436.t1	scf00409.g12219.t1	ctg00385.g7114.t1	ctg00118.g5252.t1	ctg00690.g8655.t1	ctg03852.g9151.t1	ctg00214.g13534.t1	ctg00073.g612.t1	ctg00456.g13422.t1	ctg01034.g12508.t1	ctg00053.g2252.t1	ctg00071.g3016.t1	ctg00260.g10577.t1	ctg00249.g6819.t1	SNOR_00423	mRNA571	mRNA549	ctg00212.g13532.t1	ctg00031.g5434.t1	ctg00196.g13711.t1	ctg00155.g10696.t1	ctg06502.g13913.t1	ctg00407.g11464.t1	ctg00293.g11658.t1	ctg00085.g11765.t1
Pnod_SN15.SNOR_00424	ctg00657.g12451.t1	ctg00058.g2545.t1	NA	ctg00012.g1960.t1	ctg00539.g13078.t1	ctg02993.g14524.t1	ctg00448.g13356.t1	ctg00387.g13777.t1	ctg00196.g13435.t1	NA	ctg00385.g7113.t1	ctg00118.g5253.t1	ctg00690.g8656.t1	ctg03852.g9150.t1	ctg00214.g13535.t1	NA	ctg00456.g13421.t1	ctg00060.g2179.t1	ctg00053.g2253.t1	ctg00071.g3017.t1	ctg00260.g10576.t1	ctg00249.g6818.t1	SNOR_00424	mRNA570	mRNA548	ctg00212.g13533.t1	ctg00031.g5435.t1	ctg00196.g13710.t1	ctg00155.g10695.t1	ctg03067.g9975.t1	ctg00407.g11463.t1	ctg00293.g11659.t1	ctg00085.g11764.t1
Pnod_SN15.SNOR_00425	ctg00821.g13175.t1	ctg00058.g2544.t1	NA	ctg00012.g1961.t1	ctg00539.g13077.t1	ctg00132.g6427.t1	ctg00448.g13357.t1	ctg00387.g13776.t1	ctg00196.g13434.t1	NA	ctg00385.g7111.t1	ctg00118.g5255.t1	ctg00690.g8657.t1	NA	ctg00214.g13536.t1	ctg00073.g620.t1	ctg00456.g13420.t1	ctg00060.g2175.t1	ctg00053.g2254.t1	ctg00071.g3020.t1	ctg00085.g5781.t1	ctg00049.g2190.t1	SNOR_00425	mRNA569	mRNA547	ctg00212.g13534.t1	ctg00031.g5436.t1	ctg00196.g13709.t1	ctg00155.g10694.t1	ctg03067.g9974.t1	ctg00407.g11462.t1	ctg00293.g11660.t1	ctg00085.g11763.t1
Pnod_SN15.SNOR_00426	ctg00821.g13176.t1	ctg00058.g2543.t1	NA	ctg00012.g1962.t1	ctg00539.g13076.t1	ctg00132.g6428.t1	ctg00448.g13358.t1	ctg00387.g13775.t1	ctg00196.g13433.t1	NA	ctg00385.g7110.t1	ctg00118.g5256.t1	ctg00690.g8658.t1	ctg07561.g13173.t1	ctg00214.g13537.t1	ctg00533.g3093.t1	ctg00456.g13419.t1	ctg00060.g2174.t1	ctg00053.g2255.t1	ctg00071.g3021.t1	ctg00085.g5780.t1	ctg00049.g2189.t1	SNOR_00426	mRNA568	mRNA546	ctg00212.g13535.t1	ctg00031.g5437.t1	ctg00196.g13708.t1	ctg00155.g10693.t1	ctg03067.g9973.t1	ctg00407.g11461.t1	ctg00293.g11661.t1	ctg00085.g11762.t1
Pnod_SN15.SNOR_00427	NA	ctg00058.g2542.t1	scf00666.g13696.t1	ctg00012.g1963.t1	ctg00539.g13075.t1	ctg00132.g6429.t1	ctg00448.g13359.t1	ctg00387.g13774.t1	ctg00196.g13432.t1	scf00363.g11631.t1	ctg00385.g7109.t1	ctg00118.g5257.t1	ctg00690.g8659.t1	ctg01581.g5079.t1	ctg00214.g13538.t1	ctg00533.g3092.t1	ctg00456.g13418.t1	ctg00060.g2173.t1	ctg00053.g2256.t1	ctg00071.g3022.t1,ctg00116.g4298.t1	ctg00085.g5779.t1	ctg00049.g2188.t1	SNOR_00427	mRNA567	mRNA545	ctg00212.g13536.t1	ctg00031.g5438.t1	ctg00196.g13707.t1	ctg00155.g10692.t1	ctg03114.g10036.t1	ctg00407.g11460.t1	ctg00293.g11662.t1	ctg00085.g11761.t1
Pnod_SN15.SNOR_00428	ctg00821.g13177.t1	ctg00058.g2541.t1	NA	ctg00012.g1964.t1	ctg00539.g13074.t1	ctg00132.g6430.t1	ctg00448.g13360.t1	ctg00387.g13773.t1	ctg00196.g13431.t1	NA	ctg00385.g7108.t1	ctg00118.g5258.t1	ctg00690.g8660.t1	ctg01581.g5078.t1	ctg00214.g13539.t1	ctg00533.g3091.t1	ctg00456.g13417.t1	ctg00060.g2172.t1	ctg00053.g2257.t1	ctg00071.g3023.t1	ctg00085.g5778.t1	ctg00049.g2187.t1	SNOR_00428	mRNA566	mRNA544	ctg00212.g13537.t1	ctg00031.g5439.t1	ctg00196.g13706.t1	ctg00155.g10691.t1	ctg03114.g10035.t1	ctg00407.g11459.t1	ctg00293.g11663.t1	ctg00085.g11760.t1
Pnod_SN15.SNOR_00429	ctg00821.g13178.t1	ctg00058.g2540.t1	scf00018.g1619.t1	ctg00012.g1965.t1	ctg00087.g4946.t1	ctg00132.g6431.t1	ctg00087.g5583.t1	ctg00111.g8220.t1	ctg00117.g11142.t1	scf00071.g4724.t1	ctg00385.g7107.t1	ctg00118.g5259.t1	ctg00333.g5503.t1	ctg01985.g5932.t1	ctg00026.g4117.t1	ctg00533.g3090.t1	ctg00085.g5611.t1	ctg00060.g2171.t1	ctg00053.g2258.t1	ctg00071.g3024.t1	ctg00085.g5777.t1	ctg00049.g2186.t1	SNOR_00429	mRNA565	mRNA543	ctg00124.g11208.t1	ctg00031.g5440.t1	ctg00025.g4485.t1	ctg00155.g10690.t1	ctg04141.g11477.t1	ctg00407.g11458.t1	ctg00195.g9531.t1	ctg00085.g11759.t1
Pnod_SN15.SNOR_00430	ctg00821.g13179.t1	ctg00058.g2539.t1	scf00018.g1620.t1	ctg00012.g1966.t1	ctg00087.g4945.t1	ctg00132.g6432.t1	ctg00087.g5584.t1	ctg00111.g8221.t1	ctg00117.g11143.t1	scf00071.g4723.t1	ctg00385.g7106.t1	ctg00118.g5260.t1	ctg00333.g5504.t1	ctg01985.g5933.t1	ctg00026.g4116.t1	ctg00533.g3089.t1	ctg00085.g5610.t1	ctg00060.g2170.t1	ctg00053.g2259.t1	ctg00071.g3025.t1	ctg00085.g5776.t1	ctg00049.g2185.t1	SNOR_00430	mRNA564	mRNA542	ctg00124.g11209.t1	ctg00031.g5441.t1	ctg00025.g4486.t1	ctg00155.g10689.t1	ctg04141.g11478.t1	ctg00407.g11457.t1	ctg00195.g9532.t1	ctg00085.g11758.t1
Pnod_SN15.SNOR_00431	ctg00821.g13180.t1	ctg00058.g2538.t1	scf00422.g11756.t1	ctg00012.g1967.t1	ctg00087.g4944.t1	ctg00132.g6433.t1	ctg00087.g5585.t1	ctg00111.g8222.t1	ctg00117.g11144.t1	scf00240.g9615.t1	ctg00385.g7105.t1	ctg00118.g5261.t1	ctg00333.g5505.t1	ctg01985.g5934.t1,ctg07770.g13344.t1	ctg00026.g4115.t1	ctg01007.g4856.t1	ctg00085.g5609.t1	ctg00060.g2169.t1	ctg00053.g2260.t1	ctg00071.g3026.t1	ctg00085.g5775.t1	ctg00049.g2184.t1	SNOR_00431	mRNA563	mRNA541	ctg00124.g11210.t1	ctg00031.g5442.t1	ctg00025.g4487.t1	ctg00155.g10688.t1	ctg01177.g6642.t1,ctg04141.g11479.t1	ctg00407.g11456.t1	ctg00195.g9533.t1	ctg00085.g11757.t1
Pnod_SN15.SNOR_00432	ctg00086.g3700.t1	ctg00058.g2537.t1	scf00316.g10426.t1	ctg00012.g1968.t1	ctg00087.g4943.t1	ctg00132.g6434.t1	ctg00087.g5586.t1	ctg00111.g8223.t1	ctg00117.g11145.t1	scf00342.g11332.t1	ctg00385.g7104.t1	ctg00118.g5262.t1	ctg00333.g5506.t1	ctg06213.g11961.t1	ctg00026.g4114.t1	ctg01007.g4855.t1	ctg00085.g5608.t1	ctg00060.g2168.t1	ctg00053.g2261.t1	ctg00071.g3027.t1	ctg00085.g5774.t1	ctg00049.g2183.t1	SNOR_00432	mRNA562	mRNA540	ctg00124.g11211.t1	ctg00031.g5443.t1	ctg00025.g4488.t1	ctg00155.g10687.t1	ctg01177.g6641.t1	ctg00407.g11455.t1	ctg00195.g9534.t1	ctg00085.g11756.t1
Pnod_SN15.SNOR_00433	ctg00086.g3701.t1	ctg00058.g2536.t1	scf00316.g10425.t1	ctg00012.g1969.t1	ctg00087.g4942.t1	ctg00132.g6435.t1	ctg00087.g5587.t1	ctg00111.g8224.t1	ctg00117.g11146.t1	scf00342.g11331.t1	ctg00385.g7103.t1	ctg00118.g5263.t1	ctg00333.g5507.t1	ctg01798.g5532.t1	ctg00026.g4113.t1	ctg01007.g4854.t1	ctg00085.g5607.t1	ctg00060.g2167.t1	ctg00053.g2262.t1	ctg00071.g3028.t1	ctg00085.g5773.t1	ctg00049.g2182.t1	SNOR_00433	mRNA561	mRNA539	ctg00124.g11212.t1	ctg00031.g5444.t1	ctg00025.g4489.t1	ctg00155.g10686.t1	ctg01177.g6640.t1	ctg00407.g11454.t1	ctg00195.g9535.t1	ctg00085.g11755.t1
Pnod_SN15.SNOR_00434	ctg00086.g3702.t1	ctg00058.g2535.t1	scf00018.g1618.t1	ctg00012.g1970.t1	ctg00087.g4941.t1	ctg00132.g6436.t1	ctg00087.g5588.t1	ctg00111.g8225.t1	ctg00117.g11147.t1	scf00071.g4725.t1	ctg00890.g11032.t1	ctg00118.g5264.t1	ctg00333.g5508.t1	ctg04587.g10130.t1	ctg00026.g4112.t1	ctg01391.g6043.t1	ctg00085.g5606.t1	ctg00060.g2166.t1	ctg00053.g2263.t1	ctg00071.g3029.t1	ctg00085.g5772.t1	ctg00049.g2181.t1	SNOR_00434	mRNA560	mRNA538	ctg00124.g11213.t1	ctg00031.g5445.t1	ctg00025.g4490.t1	ctg00155.g10685.t1	ctg07300.g14496.t1	ctg00078.g4312.t1	ctg00195.g9536.t1	ctg00085.g11754.t1
Pnod_SN15.SNOR_00437	ctg00086.g3704.t1	ctg00058.g2533.t1	scf00286.g9999.t1	ctg00012.g1972.t1	ctg00087.g4939.t1	ctg00132.g6438.t1	ctg00087.g5590.t1	ctg00111.g8227.t1	ctg00117.g11149.t1	scf00072.g4752.t1	ctg00890.g11030.t1	ctg00118.g5266.t1	ctg00333.g5510.t1	NA	ctg00026.g4110.t1	ctg01391.g6042.t1	ctg00085.g5604.t1	ctg00060.g2165.t1	ctg00053.g2265.t1	ctg00071.g3030.t1	ctg00085.g5770.t1	ctg00049.g2179.t1	SNOR_00437	mRNA559	mRNA536	ctg00124.g11215.t1	ctg00031.g5447.t1	ctg00025.g4492.t1	ctg00155.g10683.t1	ctg00325.g2664.t1	ctg00078.g4310.t1	ctg00195.g9538.t1	ctg00085.g11752.t1
Pnod_SN15.SNOR_00438	ctg00086.g3705.t1	ctg00058.g2532.t1	scf00286.g9998.t1	ctg00012.g1973.t1	ctg00087.g4938.t1	ctg00132.g6439.t1	ctg00087.g5591.t1	ctg00111.g8228.t1	ctg00117.g11150.t1	scf00072.g4751.t1	ctg00890.g11029.t1	ctg00118.g5267.t1	ctg00333.g5511.t1	ctg00374.g1713.t1	ctg00026.g4109.t1	ctg01391.g6041.t1	ctg00085.g5603.t1	ctg00060.g2164.t1	ctg00053.g2266.t1	ctg00071.g3031.t1,ctg11544.g13721.t1	ctg00085.g5769.t1	ctg00049.g2178.t1	SNOR_00438	mRNA558	mRNA535	ctg00124.g11216.t1	ctg00031.g5448.t1	ctg00025.g4493.t1	ctg00155.g10682.t1	ctg00325.g2665.t1	ctg00078.g4309.t1	ctg00195.g9539.t1	ctg00085.g11751.t1
Pnod_SN15.SNOR_00439	ctg00086.g3706.t1	ctg00058.g2531.t1	scf00286.g9997.t1	ctg00012.g1974.t1	ctg00087.g4937.t1	ctg00132.g6440.t1	ctg00087.g5592.t1	ctg00111.g8229.t1	ctg00117.g11151.t1	scf00072.g4750.t1	ctg00890.g11028.t1	ctg00118.g5268.t1	ctg00333.g5512.t1	ctg00374.g1712.t1	ctg00026.g4108.t1	ctg00933.g4600.t1	ctg00085.g5602.t1	ctg00060.g2163.t1	ctg00053.g2267.t1	ctg00071.g3032.t1	ctg00085.g5768.t1	ctg01062.g12001.t1	SNOR_00439	mRNA557	mRNA534	ctg00124.g11217.t1	ctg00031.g5449.t1	ctg00025.g4494.t1	ctg00155.g10681.t1	ctg00325.g2666.t1	ctg00078.g4308.t1	ctg00195.g9540.t1	ctg00085.g11750.t1,ctg00193.g14339.t1
Pnod_SN15.SNOR_00441	ctg00086.g3707.t1	ctg00058.g2530.t1	scf00286.g9996.t1	ctg00012.g1975.t1	ctg00087.g4936.t1	ctg00132.g6441.t1	ctg00087.g5593.t1	ctg00111.g8230.t1	ctg00117.g11152.t1	scf00072.g4749.t1	ctg00890.g11027.t1	ctg00118.g5269.t1	ctg00333.g5513.t1	ctg00374.g1711.t1	ctg00026.g4107.t1	ctg00933.g4601.t1	ctg00085.g5601.t1	ctg00060.g2162.t1	ctg00053.g2268.t1	ctg00071.g3033.t1	ctg00085.g5767.t1	ctg01217.g12069.t1	SNOR_00441	mRNA555	mRNA533	ctg00124.g11218.t1	ctg00031.g5450.t1	ctg00025.g4495.t1	ctg00155.g10680.t1	ctg00325.g2667.t1	ctg00078.g4307.t1	ctg00195.g9541.t1	ctg00085.g11749.t1
Pnod_SN15.SNOR_00442	ctg00086.g3708.t1	ctg00058.g2529.t1	scf00072.g4380.t1	ctg00012.g1976.t1	ctg00087.g4935.t1	ctg00132.g6442.t1	ctg00087.g5594.t1	ctg00111.g8231.t1	ctg00117.g11153.t1	scf00240.g9630.t1	ctg00386.g7115.t1	ctg00118.g5270.t1	ctg00097.g2231.t1,ctg00333.g5514.t1	ctg02772.g7451.t1	ctg00026.g4106.t1	ctg00933.g4602.t1	ctg00085.g5600.t1	ctg00060.g2161.t1	ctg00053.g2269.t1	ctg00071.g3034.t1	ctg00085.g5766.t1	ctg00249.g6806.t1	SNOR_00442	mRNA556	mRNA532	ctg00124.g11219.t1	ctg00031.g5451.t1	ctg00025.g4496.t1	ctg00155.g10679.t1	ctg00325.g2668.t1	ctg00078.g4306.t1	ctg00195.g9542.t1	ctg00085.g11748.t1
Pnod_SN15.SNOR_00443	ctg00086.g3709.t1	ctg00058.g2528.t1	scf00286.g9994.t1	ctg00012.g1977.t1	ctg00087.g4934.t1	ctg00132.g6443.t1	ctg00087.g5595.t1	ctg00111.g8232.t1	ctg00117.g11154.t1	scf00072.g4747.t1	ctg00386.g7116.t1	ctg00118.g5271.t1	ctg00097.g2230.t1	ctg02772.g7450.t1	ctg00026.g4105.t1	ctg06550.g13501.t1	ctg00085.g5599.t1	ctg00060.g2160.t1	ctg00053.g2270.t1	ctg00071.g3035.t1	ctg00085.g5765.t1	ctg00249.g6807.t1	SNOR_00443	mRNA554	mRNA531	ctg00124.g11220.t1	ctg00031.g5452.t1	ctg00025.g4497.t1	ctg00155.g10678.t1	ctg00325.g2669.t1	ctg00078.g4305.t1	ctg00195.g9543.t1	ctg00085.g11747.t1
Pnod_SN15.SNOR_00445	ctg00086.g3710.t1	ctg00058.g2527.t1	scf00286.g9995.t1	ctg00012.g1978.t1	ctg00087.g4933.t1	ctg00132.g6444.t1	ctg00087.g5596.t1	ctg00111.g8233.t1	ctg00117.g11155.t1	scf00072.g4748.t1	ctg00386.g7117.t1	ctg00118.g5272.t1	ctg00097.g2229.t1	ctg06867.g12588.t1,ctg07943.g13477.t1	ctg00026.g4104.t1	ctg03447.g10366.t1	ctg00085.g5598.t1	ctg00060.g2159.t1	ctg00053.g2271.t1	ctg00071.g3036.t1	ctg00085.g5764.t1	ctg00249.g6808.t1	SNOR_00445	mRNA553	mRNA530	ctg00124.g11221.t1	ctg00031.g5453.t1	ctg00025.g4498.t1	ctg00155.g10677.t1	ctg00325.g2670.t1,ctg01827.g8013.t1,ctg06985.g14272.t1	ctg00078.g4304.t1	ctg00195.g9544.t1	ctg00085.g11746.t1
Pnod_SN15.SNOR_00448	NA	NA	NA	NA	NA	NA	NA	NA	NA	NA	NA	NA	NA	NA	NA	NA	NA	NA	NA	NA	NA	NA	SNOR_00448	NA	mRNA529	NA	NA	NA	NA	NA	NA	NA	NA
Pnod_SN15.SNOR_00450	ctg00483.g11031.t1	ctg00418.g9452.t1	scf00018.g1597.t1	ctg00012.g1980.t1	ctg00087.g4931.t1	ctg00132.g6446.t1	ctg00087.g5598.t1	ctg00111.g8235.t1	ctg00117.g11157.t1	scf00142.g7246.t1	ctg00037.g1348.t1	ctg00151.g6181.t1	ctg00097.g2227.t1	ctg00306.g1465.t1	ctg00026.g4102.t1	ctg01061.g5031.t1,ctg02732.g9151.t1	ctg00085.g5596.t1	ctg00032.g1314.t1	ctg00053.g2273.t1	ctg00480.g10251.t1	ctg00085.g5802.t1	ctg00049.g2211.t1	SNOR_00450	mRNA551	mRNA528	ctg00124.g11223.t1	ctg00031.g5455.t1	ctg00025.g4500.t1	ctg00155.g10675.t1,ctg00493.g13999.t1	ctg01827.g8015.t1,ctg03863.g11116.t1	ctg00078.g4302.t1	ctg00195.g9546.t1	ctg00085.g11744.t1
Pnod_SN15.SNOR_00451	ctg00483.g11032.t1	ctg00418.g9451.t1	scf00018.g1598.t1	ctg00012.g1981.t1	ctg00087.g4930.t1	ctg00132.g6447.t1	ctg00087.g5599.t1	ctg00111.g8236.t1	ctg00117.g11158.t1	scf00142.g7247.t1	ctg00037.g1347.t1	ctg00151.g6180.t1	ctg00097.g2226.t1	ctg07757.g13333.t1	ctg00026.g4101.t1	ctg02732.g9150.t1	ctg00085.g5595.t1	ctg00032.g1315.t1	ctg00053.g2274.t1	ctg00040.g1923.t1	ctg00085.g5803.t1	ctg00049.g2212.t1	SNOR_00451	NA	mRNA527	ctg00124.g11224.t1	ctg00031.g5456.t1	ctg00025.g4501.t1	ctg00493.g14000.t1	ctg00074.g835.t1	ctg00078.g4301.t1	ctg00195.g9547.t1	ctg00085.g11743.t1
Pnod_SN15.SNOR_00452	ctg00483.g11033.t1	ctg00418.g9450.t1	scf00018.g1599.t1	ctg00012.g1982.t1	ctg00087.g4929.t1	ctg00132.g6448.t1	ctg00087.g5600.t1	ctg00111.g8237.t1	ctg00117.g11159.t1	scf00142.g7248.t1	ctg00037.g1346.t1	ctg00151.g6179.t1	ctg00097.g2225.t1	ctg06993.g12702.t1	ctg00026.g4100.t1	ctg02904.g9459.t1	ctg00085.g5594.t1	ctg00032.g1316.t1	ctg00053.g2275.t1	ctg00040.g1924.t1	ctg00085.g5804.t1	ctg00049.g2213.t1	SNOR_00452	mRNA548	mRNA526	ctg00124.g11225.t1	ctg00031.g5457.t1	ctg00025.g4502.t1	ctg00197.g11900.t1	ctg00074.g836.t1	ctg00078.g4300.t1	ctg00195.g9548.t1	ctg00085.g11742.t1
Pnod_SN15.SNOR_00453	ctg00483.g11035.t1,ctg00953.g13533.t1	ctg00418.g9448.t1	scf00018.g1603.t1	ctg00012.g1983.t1	ctg00087.g4928.t1	ctg00132.g6449.t1	ctg00087.g5601.t1	ctg00111.g8238.t1	ctg00117.g11160.t1	scf00071.g4739.t1	ctg00037.g1344.t1	ctg00151.g6177.t1	ctg00097.g2224.t1	ctg01029.g3728.t1	ctg00026.g4099.t1	ctg07351.g13941.t1,ctg09225.g14568.t1	ctg00085.g5593.t1	ctg00032.g1318.t1	ctg00053.g2276.t1	ctg00040.g1926.t1	ctg00207.g9571.t1	ctg00208.g6116.t1	SNOR_00453	mRNA549	mRNA525	ctg00124.g11226.t1	ctg00031.g5458.t1	ctg00025.g4503.t1	ctg00197.g11901.t1	ctg00074.g837.t1	ctg00078.g4299.t1	ctg00195.g9549.t1	ctg00085.g11741.t1
Pnod_SN15.SNOR_00454	ctg00953.g13532.t1	ctg00418.g9447.t1	scf00018.g1604.t1	ctg00012.g1984.t1	ctg00087.g4927.t1	ctg00132.g6450.t1	ctg00087.g5602.t1	ctg00111.g8239.t1	ctg00117.g11161.t1	scf00071.g4738.t1	ctg00037.g1343.t1	ctg00151.g6176.t1	ctg00097.g2223.t1	ctg01029.g3729.t1	ctg00026.g4098.t1	NA	ctg00085.g5592.t1	ctg00032.g1319.t1	ctg00053.g2277.t1	ctg00040.g1927.t1	ctg00207.g9570.t1	ctg00208.g6115.t1	SNOR_00454	NA	mRNA524	ctg00124.g11227.t1	ctg00031.g5459.t1	ctg00025.g4504.t1	ctg00197.g11902.t1	ctg00074.g838.t1	ctg00078.g4298.t1	ctg00195.g9550.t1	ctg00085.g11740.t1
Pnod_SN15.SNOR_00455	ctg00953.g13531.t1	ctg00418.g9446.t1	scf00018.g1607.t1	ctg00012.g1985.t1	ctg00087.g4926.t1	ctg00132.g6451.t1	ctg00087.g5603.t1	ctg00111.g8240.t1	ctg00117.g11162.t1	scf00071.g4736.t1	ctg00037.g1342.t1	ctg00151.g6175.t1	ctg00097.g2222.t1	ctg01029.g3730.t1	ctg00026.g4097.t1	ctg01360.g5949.t1	ctg00085.g5591.t1	ctg00032.g1320.t1	ctg00053.g2278.t1	ctg00040.g1928.t1	ctg00207.g9569.t1	ctg00208.g6114.t1	SNOR_00455	mRNA547	mRNA523	ctg00124.g11228.t1	ctg00031.g5460.t1	ctg00025.g4505.t1	ctg00197.g11903.t1	ctg00074.g839.t1	ctg00078.g4297.t1	ctg00195.g9551.t1	ctg00085.g11739.t1
Pnod_SN15.SNOR_00456	NA	NA	NA	ctg00012.g1986.t1	ctg00087.g4925.t1	ctg04589.g14894.t1	ctg00087.g5604.t1	ctg00111.g8241.t1	ctg00117.g11163.t1	NA	NA	NA	ctg00097.g2221.t1	NA	ctg00026.g4096.t1	NA	ctg00085.g5590.t1	NA	NA	NA	NA	NA	SNOR_00456	NA	mRNA522	ctg00124.g11229.t1	ctg00031.g5461.t1	ctg00025.g4506.t1	ctg00197.g11904.t1	ctg00074.g840.t1	ctg00078.g4296.t1	ctg00195.g9552.t1	ctg00085.g11738.t1
Pnod_SN15.SNOR_00457	ctg00953.g13530.t1	ctg00418.g9445.t1	NA	ctg00012.g1987.t1	ctg00087.g4924.t1	ctg00132.g6452.t1	ctg00087.g5605.t1	ctg00111.g8242.t1	ctg00117.g11164.t1	NA	ctg00037.g1341.t1	ctg00151.g6174.t1	ctg00097.g2220.t1	ctg01029.g3731.t1,ctg04489.g10014.t1	ctg00026.g4095.t1	NA	ctg00085.g5589.t1	ctg00032.g1321.t1	ctg00156.g4960.t1	ctg00040.g1929.t1	NA	NA	SNOR_00457	mRNA546	mRNA521	ctg00124.g11230.t1	ctg00031.g5462.t1	ctg00025.g4507.t1	ctg00197.g11905.t1	ctg00074.g841.t1	ctg00078.g4295.t1	ctg00195.g9553.t1	ctg00085.g11737.t1
Pnod_SN15.SNOR_00458	ctg00637.g12332.t1	ctg00098.g3718.t1	scf00018.g1608.t1	ctg00012.g1988.t1	ctg00087.g4923.t1	ctg00132.g6453.t1,ctg05484.g15013.t1	ctg00087.g5606.t1	ctg00111.g8243.t1	ctg00117.g11165.t1	scf00071.g4735.t1	ctg00037.g1340.t1	ctg00151.g6173.t1	ctg00097.g2219.t1	ctg02319.g6576.t1,ctg04489.g10013.t1	ctg00026.g4094.t1	ctg01360.g5948.t1	ctg00085.g5588.t1	ctg00032.g1322.t1	ctg00156.g4961.t1	ctg00040.g1930.t1	ctg00207.g9568.t1	ctg00208.g6113.t1	SNOR_00458	mRNA545	mRNA520	ctg00124.g11231.t1	ctg00031.g5463.t1	ctg00025.g4508.t1	ctg00197.g11906.t1	ctg00074.g842.t1	ctg00078.g4294.t1	ctg00195.g9554.t1	ctg00085.g11736.t1
Pnod_SN15.SNOR_00459	ctg00637.g12333.t1	ctg00098.g3717.t1	scf00088.g4992.t1	ctg00012.g1989.t1	ctg00087.g4922.t1	ctg00698.g13184.t1	ctg00087.g5607.t1	ctg00111.g8244.t1	ctg00117.g11166.t1	scf00028.g2561.t1	ctg00037.g1339.t1	ctg00151.g6172.t1	ctg00097.g2218.t1	ctg02319.g6577.t1	ctg00026.g4093.t1	ctg00843.g4292.t1,ctg01360.g5947.t1	ctg00085.g5587.t1	ctg00032.g1323.t1	ctg00156.g4962.t1	ctg00040.g1931.t1	ctg00207.g9567.t1	ctg00208.g6112.t1	SNOR_00459	mRNA543	mRNA519	ctg00124.g11232.t1	ctg00031.g5464.t1	ctg00025.g4509.t1	ctg00197.g11907.t1	ctg00074.g843.t1	ctg00078.g4293.t1	ctg00195.g9555.t1	ctg00085.g11735.t1
Pnod_SN15.SNOR_00461	ctg00637.g12334.t1	ctg00098.g3716.t1	scf00088.g4991.t1	ctg00012.g1990.t1	ctg00087.g4921.t1	ctg00698.g13185.t1	ctg00087.g5608.t1	ctg00111.g8245.t1	ctg00117.g11167.t1	scf00028.g2562.t1	ctg00037.g1338.t1	ctg00151.g6171.t1	ctg00097.g2217.t1	ctg02319.g6578.t1,ctg08424.g13849.t1	ctg00026.g4092.t1	ctg00843.g4291.t1	ctg00085.g5586.t1	ctg00032.g1324.t1	ctg00156.g4963.t1	ctg00040.g1932.t1	ctg00207.g9566.t1	ctg00208.g6111.t1	SNOR_00461	mRNA544	mRNA518	ctg00124.g11233.t1	ctg00031.g5465.t1	ctg00025.g4510.t1	ctg00197.g11908.t1	ctg00074.g844.t1	ctg00078.g4292.t1	ctg00195.g9556.t1	ctg00085.g11734.t1
Pnod_SN15.SNOR_00463	ctg00637.g12335.t1	ctg00098.g3715.t1	scf00088.g4990.t1	ctg00012.g1991.t1	ctg00087.g4920.t1	ctg00698.g13186.t1	ctg00087.g5609.t1	ctg00111.g8246.t1	ctg00117.g11168.t1	scf00028.g2563.t1	ctg00037.g1337.t1	ctg00151.g6170.t1	ctg00097.g2216.t1	ctg02473.g6881.t1	ctg00026.g4091.t1	ctg00843.g4290.t1	ctg00085.g5585.t1	ctg00032.g1325.t1	ctg00156.g4964.t1	ctg00040.g1933.t1	ctg00207.g9565.t1	ctg00208.g6110.t1	SNOR_00463	mRNA542	mRNA517	ctg00124.g11234.t1	ctg00031.g5466.t1	ctg00025.g4511.t1	ctg00197.g11909.t1	ctg00074.g845.t1,ctg03143.g10091.t1	ctg00078.g4291.t1	ctg00286.g11544.t1	ctg00085.g11733.t1
Pnod_SN15.SNOR_00464	ctg00637.g12336.t1	ctg00098.g3714.t1	scf00088.g4989.t1	ctg00012.g1992.t1	ctg00087.g4919.t1	ctg00698.g13187.t1	ctg00087.g5610.t1	ctg00111.g8247.t1	ctg00117.g11169.t1	scf00028.g2564.t1	ctg00037.g1336.t1	ctg00151.g6169.t1	ctg00097.g2215.t1	ctg02473.g6880.t1	ctg00026.g4090.t1	ctg00843.g4289.t1	ctg00085.g5584.t1	ctg00032.g1326.t1	ctg00156.g4965.t1	ctg00040.g1934.t1	ctg00207.g9564.t1	ctg00208.g6109.t1	SNOR_00464	mRNA540	mRNA516	ctg00124.g11235.t1	ctg00031.g5467.t1	ctg00025.g4512.t1	ctg00197.g11910.t1	ctg03143.g10090.t1	ctg00078.g4290.t1	ctg00286.g11543.t1	ctg00085.g11732.t1
Pnod_SN15.SNOR_00465	ctg00185.g6372.t1	ctg00098.g3713.t1	scf00088.g4988.t1	ctg00012.g1993.t1	ctg00087.g4918.t1	ctg00660.g13046.t1	ctg00087.g5611.t1	ctg00111.g8248.t1	ctg00117.g11170.t1	scf00028.g2565.t1	ctg01121.g12098.t1	ctg00479.g11350.t1	ctg00143.g2970.t1	ctg08026.g13543.t1	ctg00026.g4089.t1	ctg03493.g10430.t1	ctg00085.g5583.t1	ctg01032.g12499.t1	ctg00156.g4966.t1	ctg00040.g1935.t1	ctg00207.g9563.t1	ctg00208.g6108.t1	SNOR_00465	mRNA541	NA	ctg00124.g11236.t1	ctg00031.g5468.t1	ctg00025.g4513.t1	ctg00197.g11911.t1	ctg03143.g10089.t1	ctg00078.g4289.t1	ctg00286.g11542.t1	ctg00085.g11731.t1
Pnod_SN15.SNOR_00466	ctg00185.g6371.t1	ctg00098.g3712.t1	scf00088.g4987.t1	ctg00012.g1994.t1	ctg00087.g4917.t1	ctg00660.g13045.t1	ctg00087.g5612.t1	ctg00111.g8249.t1	ctg00117.g11171.t1	scf00028.g2566.t1	ctg01121.g12097.t1	ctg00479.g11349.t1	ctg00143.g2971.t1	ctg03822.g9108.t1	ctg00026.g4088.t1	ctg00201.g1428.t1,ctg03493.g10429.t1	ctg00085.g5582.t1	ctg01032.g12500.t1	ctg00156.g4967.t1	ctg00040.g1936.t1	ctg00207.g9562.t1	ctg00208.g6107.t1	SNOR_00466	mRNA539	mRNA515	ctg00124.g11237.t1	ctg00031.g5469.t1	ctg00025.g4514.t1	ctg00197.g11912.t1	ctg00723.g4773.t1,ctg09185.g15517.t1	ctg00078.g4288.t1	ctg00286.g11541.t1	ctg00085.g11730.t1
Pnod_SN15.SNOR_00467	ctg00185.g6370.t1	ctg00098.g3711.t1	scf00088.g4986.t1	ctg00012.g1995.t1	ctg00087.g4916.t1	ctg00660.g13044.t1	ctg00087.g5613.t1	ctg00111.g8250.t1	ctg00117.g11172.t1	scf00028.g2567.t1	ctg01121.g12096.t1	ctg00479.g11348.t1	ctg00143.g2972.t1	ctg03308.g8339.t1	ctg00026.g4087.t1	ctg00201.g1429.t1	ctg00085.g5581.t1	ctg01032.g12501.t1	ctg00156.g4968.t1	ctg00040.g1937.t1	ctg00207.g9561.t1	ctg00208.g6106.t1	SNOR_00467	mRNA538	mRNA514	ctg00124.g11238.t1	ctg00031.g5470.t1	ctg00025.g4515.t1	ctg00197.g11913.t1	ctg00723.g4774.t1	ctg00078.g4287.t1	ctg00286.g11540.t1	ctg00085.g11729.t1
Pnod_SN15.SNOR_00468	ctg00185.g6369.t1	ctg00098.g3710.t1	scf00088.g4985.t1	ctg00012.g1996.t1	ctg00087.g4915.t1	ctg00660.g13043.t1	ctg00087.g5614.t1	ctg00111.g8251.t1	ctg00117.g11173.t1	scf00028.g2568.t1	ctg01121.g12095.t1	ctg00479.g11347.t1	ctg00143.g2973.t1	ctg03308.g8338.t1,ctg07683.g13278.t1	ctg00026.g4086.t1	ctg00201.g1430.t1	ctg00085.g5580.t1	ctg01032.g12502.t1	ctg00156.g4969.t1	ctg00040.g1938.t1	ctg00207.g9560.t1	ctg00208.g6105.t1	SNOR_00468	mRNA537	mRNA513	ctg00124.g11239.t1	ctg00031.g5471.t1	ctg00025.g4516.t1	ctg00197.g11914.t1	ctg00723.g4775.t1	ctg00078.g4286.t1	ctg00286.g11539.t1	ctg00085.g11728.t1
Pnod_SN15.SNOR_00471	ctg00185.g6366.t1	ctg00098.g3707.t1	scf00115.g5943.t1	ctg00012.g1999.t1	ctg00087.g4912.t1	ctg00514.g12260.t1	ctg00087.g5617.t1	ctg00111.g8254.t1	ctg00117.g11175.t1	scf00577.g13601.t1	ctg01408.g12983.t1	ctg00479.g11343.t1	ctg00143.g2976.t1	ctg00342.g1596.t1	ctg00026.g4084.t1	ctg02867.g9404.t1	ctg00085.g5578.t1	ctg00085.g2794.t1	ctg00156.g4972.t1	ctg00040.g1940.t1	ctg00207.g9559.t1	ctg00208.g6104.t1	SNOR_00471	mRNA534	mRNA512	ctg00124.g11242.t1	ctg00031.g5474.t1	ctg00025.g4519.t1	ctg00197.g11916.t1	ctg00723.g4777.t1	ctg00078.g4283.t1	ctg00286.g11536.t1	ctg00085.g11725.t1
Pnod_SN15.SNOR_00472	ctg00185.g6365.t1	ctg00098.g3706.t1	scf00115.g5944.t1	ctg00012.g2000.t1	ctg00087.g4911.t1	ctg00514.g12261.t1	ctg00087.g5618.t1	ctg00111.g8255.t1	ctg00117.g11176.t1	scf00577.g13602.t1	ctg01517.g13231.t1	ctg00479.g11342.t1	ctg00143.g2977.t1	ctg00342.g1597.t1	ctg00026.g4083.t1	ctg02867.g9403.t1	ctg00085.g5577.t1	ctg00085.g2795.t1	ctg00156.g4973.t1	ctg00040.g1941.t1	ctg00207.g9558.t1	ctg00208.g6103.t1	SNOR_00472	mRNA533	mRNA511	ctg00124.g11243.t1	ctg00031.g5475.t1	ctg00025.g4520.t1	ctg00197.g11917.t1	NA	ctg00078.g4282.t1	ctg00286.g11535.t1	ctg00085.g11724.t1
Pnod_SN15.SNOR_00475	NA	NA	scf00829.g14271.t1	ctg00012.g2003.t1	ctg00087.g4908.t1	ctg00514.g12264.t1	ctg00087.g5621.t1	ctg00111.g8258.t1	ctg00117.g11179.t1	scf00726.g14146.t1	NA	NA	ctg00143.g2980.t1	NA	ctg00026.g4080.t1	NA	ctg00085.g5574.t1	NA	ctg00156.g4976.t1	NA	NA	NA	SNOR_00475	mRNA530	mRNA508	ctg00124.g11246.t1	ctg00031.g5478.t1	ctg00025.g4523.t1	ctg00197.g11920.t1	ctg02322.g8830.t1	ctg00078.g4279.t1	ctg00286.g11532.t1	ctg00085.g11721.t1
Pnod_SN15.SNOR_00477	ctg00145.g5413.t1	ctg00407.g9321.t1	scf00662.g13674.t1,scf00662.g13675.t1	ctg00012.g2004.t1	ctg00573.g13302.t1	ctg00514.g12265.t1	ctg00087.g5622.t1	ctg00111.g8259.t1	ctg00117.g11180.t1	scf00042.g3386.t1,scf00042.g3387.t1	ctg00728.g10074.t1	ctg00552.g11931.t1	ctg00143.g2981.t1	ctg00298.g1435.t1	ctg00026.g4079.t1	ctg02685.g9064.t1,ctg05804.g12971.t1	ctg00085.g5573.t1	ctg00558.g9712.t1	ctg00156.g4977.t1	ctg00008.g472.t1	ctg00207.g9555.t1	ctg00208.g6101.t1,ctg00698.g11153.t1	SNOR_00477	mRNA529	mRNA507	ctg00124.g11247.t1	ctg00031.g5479.t1	ctg00025.g4524.t1	ctg00197.g11921.t1	ctg03220.g10202.t1	ctg00078.g4278.t1	ctg00286.g11531.t1	ctg00085.g11720.t1
Pnod_SN15.SNOR_00479	ctg00145.g5414.t1	ctg00407.g9320.t1	NA	ctg00012.g2005.t1	ctg00573.g13301.t1	ctg00514.g12266.t1	ctg00087.g5623.t1	ctg00111.g8260.t1	ctg00117.g11181.t1	NA	ctg00728.g10075.t1	ctg00552.g11932.t1	ctg00143.g2982.t1	ctg00559.g2328.t1	ctg00026.g4078.t1	ctg01626.g6691.t1	ctg00085.g5572.t1	ctg00558.g9713.t1	ctg00156.g4978.t1	ctg00283.g7709.t1	ctg00207.g9553.t1	ctg00698.g11155.t1	SNOR_00479	mRNA528	mRNA506	ctg00124.g11248.t1	ctg00031.g5480.t1	ctg00025.g4525.t1	ctg00197.g11922.t1	ctg01110.g6407.t1	ctg00078.g4277.t1	ctg00286.g11530.t1	ctg00085.g11719.t1
Pnod_SN15.SNOR_00480	ctg00145.g5415.t1	ctg00407.g9319.t1	scf00072.g4379.t1	ctg00012.g2006.t1	ctg00573.g13300.t1	ctg00221.g8648.t1	ctg00087.g5624.t1	ctg00111.g8261.t1	ctg00117.g11182.t1	scf00240.g9631.t1	ctg00728.g10076.t1	ctg00552.g11933.t1	ctg00143.g2983.t1,ctg04090.g14673.t1	ctg00559.g2329.t1	ctg00026.g4077.t1	ctg01626.g6692.t1,ctg06795.g13660.t1	ctg00085.g5571.t1	ctg00558.g9714.t1	ctg00156.g4979.t1	ctg00283.g7708.t1	ctg00207.g9552.t1	ctg00698.g11156.t1	SNOR_00480	mRNA527	mRNA505	ctg00124.g11249.t1	ctg00031.g5481.t1	ctg00025.g4526.t1	ctg00197.g11923.t1	ctg01110.g6406.t1	ctg01038.g14261.t1	ctg00286.g11529.t1	ctg00085.g11718.t1
Pnod_SN15.SNOR_00482	ctg00568.g11875.t1	ctg00308.g7973.t1	scf00072.g4378.t1	ctg00012.g2007.t1	ctg00040.g2804.t1	ctg00221.g8647.t1	ctg00472.g13500.t1	ctg00041.g4281.t1	ctg00068.g8204.t1	scf00028.g2522.t1	ctg02017.g13832.t1	ctg00145.g6029.t1	ctg00862.g9755.t1	NA	ctg00026.g4076.t1	ctg03179.g9949.t1	ctg00226.g10085.t1	ctg00676.g10681.t1	ctg00670.g11825.t1	ctg00283.g7707.t1	ctg00327.g11421.t1	ctg00456.g9412.t1	SNOR_00482,SNOR_004822	mRNA526	mRNA504	ctg00133.g11596.t1	ctg00031.g5482.t1	ctg00025.g4527.t1	ctg00092.g8077.t1	ctg00423.g3270.t1	ctg00462.g12128.t1	ctg00034.g3218.t1	ctg00067.g10403.t1
Pnod_SN15.SNOR_004822	ctg00568.g11875.t1	ctg00308.g7973.t1	scf00072.g4378.t1	ctg00012.g2007.t1	ctg00040.g2804.t1	ctg00221.g8647.t1	ctg00472.g13500.t1	ctg00041.g4281.t1	ctg00068.g8204.t1	scf00028.g2522.t1	ctg02017.g13832.t1	ctg00145.g6029.t1	ctg00862.g9755.t1	NA	ctg00026.g4076.t1	ctg03179.g9949.t1	ctg00226.g10085.t1	ctg00676.g10681.t1	ctg00670.g11825.t1	ctg00283.g7707.t1	ctg00327.g11421.t1	ctg00456.g9412.t1	SNOR_00482,SNOR_004822	mRNA526	mRNA504	ctg00133.g11596.t1	ctg00031.g5482.t1	ctg00025.g4527.t1	ctg00092.g8077.t1	ctg00423.g3270.t1	ctg00462.g12128.t1	ctg00034.g3218.t1	ctg00067.g10403.t1
Pnod_SN15.SNOR_00483	ctg00568.g11874.t1	ctg00308.g7974.t1	scf00072.g4377.t1	ctg00012.g2008.t1	ctg00040.g2805.t1	ctg00221.g8646.t1	ctg00472.g13499.t1	ctg00041.g4280.t1	ctg00068.g8203.t1	scf00028.g2523.t1	ctg00541.g8663.t1	ctg00145.g6030.t1	ctg00862.g9756.t1	ctg06830.g12554.t1	ctg00026.g4075.t1	ctg03179.g9950.t1	ctg00226.g10084.t1	ctg00676.g10680.t1	ctg00670.g11824.t1	ctg00283.g7706.t1	ctg00327.g11422.t1	ctg00456.g9413.t1	SNOR_00483	mRNA525	mRNA503	ctg00133.g11595.t1	ctg00031.g5483.t1	ctg00025.g4528.t1	ctg00092.g8076.t1	ctg00423.g3269.t1	ctg00462.g12127.t1	ctg00034.g3217.t1	ctg00067.g10404.t1
Pnod_SN15.SNOR_00484	ctg00568.g11873.t1	ctg00308.g7975.t1	scf00072.g4376.t1	ctg00012.g2009.t1	ctg00040.g2806.t1	ctg00221.g8645.t1	ctg00472.g13498.t1	ctg00041.g4279.t1	ctg00068.g8202.t1	scf00028.g2524.t1	ctg00541.g8664.t1	ctg00145.g6031.t1	ctg00862.g9757.t1	ctg06436.g12182.t1,ctg08515.g13914.t1,ctg10064.g14879.t1	ctg00026.g4074.t1	ctg00304.g1979.t1,ctg03179.g9951.t1	ctg00226.g10083.t1	ctg00676.g10679.t1	ctg00670.g11823.t1	ctg00283.g7705.t1	ctg00327.g11423.t1	ctg00456.g9414.t1	SNOR_00484	mRNA524	mRNA502	ctg00133.g11594.t1	ctg00031.g5484.t1	ctg00025.g4529.t1	ctg00092.g8075.t1	ctg00423.g3268.t1	ctg00462.g12126.t1	ctg00034.g3216.t1	ctg00067.g10405.t1
Pnod_SN15.SNOR_00485	ctg00568.g11872.t1	ctg00308.g7976.t1	scf00072.g4375.t1	ctg00012.g2010.t1	ctg00040.g2807.t1	ctg00221.g8644.t1	ctg00472.g13497.t1	ctg00041.g4278.t1	ctg00068.g8201.t1	scf00028.g2525.t1	ctg00541.g8665.t1	ctg00145.g6032.t1	ctg00862.g9758.t1	ctg04297.g9786.t1	ctg00026.g4073.t1	ctg00304.g1980.t1	ctg00226.g10082.t1	ctg00676.g10678.t1	ctg00670.g11822.t1	ctg00283.g7704.t1	ctg00327.g11424.t1	ctg00456.g9415.t1	SNOR_00485	mRNA523	mRNA501	ctg00133.g11593.t1	ctg00031.g5485.t1	ctg00025.g4530.t1	ctg00092.g8074.t1	ctg00423.g3267.t1	ctg00462.g12125.t1	ctg00034.g3215.t1	ctg00067.g10406.t1
Pnod_SN15.SNOR_00486	ctg00568.g11871.t1	ctg00308.g7977.t1	scf00072.g4374.t1	ctg00012.g2011.t1	ctg00040.g2808.t1	ctg00221.g8643.t1	ctg00472.g13496.t1	ctg00041.g4277.t1	ctg00068.g8200.t1	scf00028.g2526.t1	ctg00541.g8666.t1	ctg00145.g6033.t1	ctg00862.g9759.t1	ctg04297.g9787.t1	ctg00026.g4072.t1	ctg00304.g1981.t1	ctg00226.g10081.t1	ctg00676.g10677.t1	ctg00670.g11821.t1	ctg00283.g7703.t1	ctg00327.g11425.t1	ctg00456.g9416.t1	SNOR_00486	mRNA522	mRNA500	ctg00133.g11592.t1	ctg00031.g5486.t1	ctg00025.g4531.t1	ctg00092.g8073.t1	ctg00423.g3266.t1	ctg00462.g12124.t1	ctg00034.g3214.t1	ctg00067.g10407.t1
Pnod_SN15.SNOR_00488	ctg00568.g11870.t1	ctg00308.g7978.t1	scf00072.g4373.t1	ctg00012.g2012.t1	ctg00040.g2809.t1	ctg00221.g8642.t1,ctg06857.g15196.t1	ctg00472.g13495.t1	ctg00041.g4276.t1	ctg00068.g8199.t1	scf00028.g2527.t1	ctg00541.g8667.t1	ctg00145.g6034.t1	ctg00862.g9760.t1	ctg04871.g10488.t1,ctg05909.g11650.t1	ctg00026.g4071.t1	ctg00304.g1982.t1	ctg00226.g10080.t1	ctg00676.g10675.t1	ctg00670.g11820.t1	ctg00283.g7702.t1	ctg00327.g11426.t1	ctg00456.g9417.t1	SNOR_00488	mRNA521	mRNA499	ctg00133.g11591.t1	ctg00031.g5488.t1	ctg00025.g4532.t1	ctg00092.g8072.t1	ctg00423.g3265.t1,ctg12091.g16283.t1	ctg00462.g12123.t1	ctg00034.g3213.t1	ctg00067.g10408.t1
Pnod_SN15.SNOR_00489	ctg00568.g11869.t1	ctg00308.g7979.t1	scf00072.g4372.t1	ctg00012.g2013.t1	ctg00040.g2810.t1	ctg00221.g8641.t1	ctg00472.g13494.t1	ctg00041.g4275.t1	ctg00068.g8198.t1	scf00028.g2528.t1	ctg00541.g8668.t1	ctg00145.g6035.t1	ctg00801.g9401.t1	NA	ctg00026.g4070.t1	ctg00304.g1983.t1	ctg00226.g10079.t1	ctg00676.g10674.t1	ctg00670.g11819.t1	ctg00283.g7701.t1	ctg00327.g11427.t1	ctg00456.g9418.t1	SNOR_00489	mRNA520	mRNA498	ctg00133.g11590.t1	ctg00031.g5489.t1	ctg00025.g4533.t1	ctg00092.g8071.t1	ctg07224.g14435.t1	ctg00462.g12122.t1	ctg00034.g3212.t1	ctg00067.g10409.t1
Pnod_SN15.SNOR_00490	ctg00568.g11868.t1	ctg00308.g7980.t1	scf00072.g4360.t1	ctg00012.g2014.t1	ctg00040.g2811.t1	ctg00221.g8640.t1	ctg00699.g14037.t1	ctg00041.g4274.t1	ctg00068.g8197.t1	scf00028.g2540.t1	ctg00541.g8669.t1	ctg00145.g6036.t1	ctg00801.g9400.t1	ctg06479.g12223.t1,ctg11513.g15276.t1	ctg00026.g4069.t1	ctg07830.g14177.t1	ctg00226.g10078.t1	ctg00676.g10673.t1	ctg00395.g8977.t1,ctg00670.g11818.t1	ctg00283.g7700.t1	ctg00327.g11428.t1	ctg00456.g9419.t1	SNOR_00490	mRNA519	mRNA497	ctg00133.g11589.t1	ctg00031.g5490.t1	ctg00025.g4534.t1	ctg00092.g8070.t1	ctg00751.g4898.t1	ctg00462.g12121.t1	ctg00034.g3211.t1	ctg00067.g10410.t1
Pnod_SN15.SNOR_00491	ctg00058.g2780.t1	ctg00540.g10702.t1	scf00072.g4361.t1	ctg00012.g2015.t1	ctg00040.g2812.t1	ctg00221.g8639.t1	ctg00699.g14036.t1	ctg00041.g4273.t1	ctg00068.g8196.t1	scf00028.g2539.t1	ctg00197.g4623.t1	ctg00145.g6038.t1	ctg00801.g9399.t1	ctg00428.g1909.t1	ctg00026.g4068.t1	ctg04088.g11235.t1	ctg00226.g10077.t1	ctg00091.g2951.t1	ctg00395.g8976.t1	NA	NA	NA	SNOR_00491	mRNA518	mRNA496	ctg00133.g11588.t1	ctg00031.g5491.t1	ctg00025.g4535.t1	ctg00092.g8069.t1	ctg00751.g4899.t1	ctg00462.g12120.t1	ctg00034.g3210.t1	ctg00067.g10411.t1
Pnod_SN15.SNOR_00493	ctg00058.g2778.t1	ctg00540.g10701.t1	scf00072.g4363.t1	ctg00012.g2017.t1	ctg00040.g2814.t1	ctg00221.g8637.t1	ctg00032.g2649.t1	ctg00041.g4271.t1	ctg00068.g8194.t1	scf00028.g2537.t1	ctg00197.g4621.t1	ctg00145.g6040.t1	ctg00801.g9397.t1	ctg00428.g1911.t1	ctg00026.g4066.t1	ctg02610.g8915.t1	ctg00226.g10075.t1	ctg00091.g2952.t1	ctg00395.g8974.t1	ctg00020.g1003.t1	ctg00327.g11430.t1	ctg00456.g9421.t1	SNOR_00493	mRNA516	mRNA495	ctg00133.g11586.t1	ctg00031.g5493.t1	ctg00025.g4537.t1	ctg00092.g8067.t1	ctg00751.g4901.t1	ctg00462.g12118.t1	ctg00034.g3208.t1	ctg00067.g10413.t1
Pnod_SN15.SNOR_00494	ctg00058.g2777.t1	ctg00479.g10105.t1	scf00072.g4364.t1	ctg00012.g2018.t1	ctg00040.g2815.t1	ctg00221.g8636.t1	ctg00032.g2650.t1	ctg00041.g4270.t1	ctg00068.g8193.t1	scf00028.g2536.t1	NA	NA	ctg00801.g9396.t1	ctg09021.g14250.t1,ctg10925.g15161.t1	ctg00026.g4065.t1	NA	ctg00226.g10074.t1	ctg00091.g2953.t1	ctg00395.g8973.t1	ctg00020.g1004.t1	ctg00327.g11431.t1	ctg00456.g9422.t1	SNOR_00494	mRNA515	mRNA494	ctg00133.g11585.t1	ctg00031.g5494.t1	ctg00025.g4538.t1	ctg00092.g8066.t1	ctg00751.g4902.t1	ctg00462.g12117.t1	ctg00034.g3207.t1	ctg00067.g10414.t1
Pnod_SN15.SNOR_00498	ctg00058.g2773.t1	ctg00479.g10109.t1	NA	ctg00012.g2022.t1	ctg00040.g2819.t1	ctg00221.g8632.t1	ctg00032.g2654.t1	ctg00041.g4266.t1	ctg00068.g8189.t1	NA	ctg00197.g4617.t1	ctg00145.g6044.t1	ctg00038.g1084.t1	ctg00623.g2529.t1	ctg00026.g4061.t1	ctg00871.g4397.t1	ctg00226.g10070.t1	ctg00595.g10028.t1	ctg00395.g8969.t1	ctg00020.g1007.t1	ctg00088.g5893.t1	ctg00034.g1641.t1	SNOR_00498	mRNA512	mRNA491	ctg00133.g11581.t1	ctg00031.g5498.t1	ctg00025.g4542.t1	ctg00092.g8062.t1	ctg02873.g9694.t1	ctg00798.g13966.t1	ctg00034.g3203.t1	ctg00067.g10418.t1
Pnod_SN15.SNOR_00499	ctg00058.g2772.t1	ctg00479.g10110.t1	scf00072.g4368.t1	ctg00012.g2023.t1	ctg00040.g2820.t1	ctg00221.g8631.t1	ctg00032.g2655.t1	ctg00041.g4265.t1	ctg00068.g8188.t1	scf00028.g2532.t1	ctg00197.g4613.t1	ctg00145.g6048.t1	ctg00038.g1083.t1	ctg01482.g4864.t1	ctg00026.g4060.t1	ctg00871.g4396.t1	ctg00226.g10069.t1	ctg00595.g10029.t1	ctg00395.g8968.t1	ctg00020.g1008.t1	ctg00088.g5892.t1	ctg00034.g1642.t1	SNOR_00499	mRNA511	mRNA490	ctg00133.g11580.t1	ctg00031.g5499.t1	ctg00025.g4543.t1	ctg00092.g8061.t1	ctg08409.g15154.t1	ctg01156.g14294.t1	ctg00034.g3202.t1	ctg00067.g10419.t1
Pnod_SN15.SNOR_00501	ctg00058.g2771.t1	ctg00479.g10111.t1	scf00072.g4369.t1	ctg00012.g2024.t1	ctg00040.g2821.t1	ctg00221.g8630.t1	ctg00032.g2656.t1	ctg00041.g4264.t1	ctg00068.g8187.t1	scf00028.g2531.t1	ctg00197.g4614.t1	ctg00145.g6047.t1	ctg00038.g1082.t1	ctg01034.g3745.t1	ctg00026.g4059.t1	ctg05612.g12820.t1	ctg00226.g10068.t1	ctg00595.g10030.t1	ctg00395.g8967.t1	ctg00020.g1009.t1	ctg00088.g5891.t1	ctg00034.g1643.t1	SNOR_00501	mRNA510	mRNA489	ctg00133.g11579.t1	ctg00031.g5500.t1	ctg00025.g4544.t1	ctg00092.g8060.t1	ctg01989.g8274.t1,ctg05489.g13026.t1	ctg00077.g4241.t1	ctg00034.g3201.t1	ctg00067.g10420.t1
Pnod_SN15.SNOR_00503	ctg00058.g2770.t1	ctg00479.g10112.t1	scf00072.g4370.t1	ctg00012.g2025.t1	ctg00040.g2822.t1	ctg00034.g2484.t1	ctg00032.g2657.t1	ctg00041.g4263.t1	ctg00068.g8186.t1	scf00028.g2530.t1	ctg00197.g4615.t1	ctg00145.g6046.t1	ctg00038.g1081.t1	ctg00623.g2531.t1	ctg00026.g4058.t1	ctg03373.g10261.t1	ctg00226.g10067.t1	ctg00595.g10031.t1	ctg00395.g8966.t1	ctg00020.g1010.t1	ctg00088.g5890.t1	ctg00034.g1644.t1	SNOR_00503	mRNA509	mRNA488	ctg00133.g11578.t1	ctg00031.g5501.t1	ctg00025.g4545.t1	ctg00092.g8059.t1	ctg01989.g8275.t1	ctg00077.g4242.t1	ctg00034.g3200.t1	ctg00067.g10421.t1
Pnod_SN15.SNOR_00504	ctg00058.g2769.t1	ctg00479.g10113.t1	scf00473.g12300.t1	ctg00012.g2026.t1	ctg00040.g2823.t1	ctg00034.g2485.t1	ctg00032.g2658.t1	ctg00041.g4262.t1	ctg00068.g8185.t1	scf00072.g4771.t1	ctg00197.g4616.t1	ctg00145.g6045.t1	ctg00038.g1080.t1	ctg00623.g2530.t1	ctg00026.g4057.t1	ctg01823.g7190.t1	ctg00226.g10066.t1	ctg00595.g10032.t1	ctg00395.g8965.t1	ctg00020.g1011.t1	ctg00088.g5889.t1	ctg00034.g1645.t1	SNOR_00504	mRNA508	mRNA487	ctg00133.g11577.t1	ctg00031.g5502.t1	ctg00025.g4546.t1	ctg00092.g8058.t1	ctg06745.g14096.t1	ctg00077.g4243.t1	ctg00034.g3199.t1	ctg00067.g10422.t1
Pnod_SN15.SNOR_00505	ctg00058.g2768.t1	ctg00479.g10114.t1	scf00473.g12302.t1	ctg00012.g2027.t1	ctg00040.g2824.t1	ctg00034.g2486.t1	ctg00032.g2659.t1	ctg00041.g4261.t1	ctg00068.g8184.t1	scf00072.g4769.t1	ctg00197.g4612.t1	ctg00145.g6049.t1	ctg00038.g1079.t1	ctg01482.g4863.t1	ctg00026.g4056.t1	ctg01823.g7191.t1	ctg00226.g10065.t1	ctg00595.g10033.t1	ctg00395.g8964.t1	ctg00020.g1013.t1	ctg00088.g5888.t1	ctg00034.g1646.t1	SNOR_00505	mRNA507	mRNA486	ctg00133.g11576.t1	ctg00031.g5503.t1	ctg00025.g4547.t1	ctg00092.g8057.t1	ctg06745.g14097.t1	ctg00077.g4244.t1	ctg00034.g3198.t1	ctg00067.g10423.t1
Pnod_SN15.SNOR_00506	ctg00058.g2767.t1	ctg00479.g10115.t1	scf00072.g4359.t1	ctg00012.g2028.t1	ctg00040.g2825.t1	ctg00034.g2487.t1	ctg00032.g2660.t1	ctg00041.g4260.t1	ctg00068.g8183.t1	scf00028.g2541.t1	ctg00197.g4611.t1	ctg00145.g6050.t1	ctg00038.g1078.t1	ctg09370.g14476.t1	ctg00026.g4055.t1	ctg01823.g7192.t1	ctg00226.g10064.t1	ctg00907.g12025.t1	ctg01035.g13650.t1	ctg00020.g1014.t1	ctg00088.g5887.t1	ctg00034.g1647.t1	SNOR_00506	mRNA506	mRNA485	ctg00133.g11575.t1	ctg00031.g5504.t1	ctg00025.g4548.t1	ctg00092.g8056.t1	ctg08290.g15094.t1	ctg00077.g4245.t1	ctg00034.g3197.t1	ctg00067.g10424.t1
Pnod_SN15.SNOR_00507	ctg00058.g2766.t1	ctg00187.g5842.t1	scf00072.g4357.t1	ctg00012.g2029.t1	ctg00040.g2826.t1	ctg00034.g2488.t1	ctg00032.g2661.t1	ctg00041.g4259.t1	ctg00068.g8182.t1	scf00028.g2543.t1	ctg00197.g4610.t1	ctg00145.g6051.t1	ctg00038.g1077.t1	ctg08138.g13641.t1	ctg00026.g4054.t1	ctg02967.g9576.t1	ctg00226.g10063.t1	ctg00907.g12026.t1	ctg01035.g13649.t1	ctg00020.g1015.t1	ctg00088.g5886.t1	ctg00034.g1648.t1	SNOR_00507	mRNA505	mRNA484	ctg00133.g11574.t1	ctg00031.g5505.t1	ctg00025.g4549.t1	ctg00092.g8055.t1	ctg01801.g7987.t1	ctg00077.g4246.t1	ctg00034.g3196.t1	ctg00067.g10425.t1
Pnod_SN15.SNOR_00508	ctg00058.g2765.t1	ctg00187.g5843.t1	scf00072.g4356.t1	ctg00012.g2031.t1	ctg00040.g2828.t1	ctg00034.g2490.t1	ctg00032.g2663.t1	ctg00041.g4257.t1	ctg00068.g8180.t1	scf00028.g2544.t1	ctg00197.g4609.t1	ctg00145.g6052.t1	ctg00038.g1075.t1	ctg04211.g9667.t1	ctg00026.g4052.t1	ctg02967.g9575.t1	ctg00226.g10061.t1	ctg00907.g12027.t1	ctg01035.g13647.t1	ctg00020.g1016.t1	ctg00088.g5885.t1	ctg00034.g1649.t1	SNOR_00508	mRNA504	mRNA483	ctg00133.g11572.t1	ctg00031.g5507.t1	ctg00025.g4551.t1	ctg00092.g8053.t1	ctg01801.g7985.t1	ctg00077.g4248.t1	ctg00034.g3194.t1	ctg00067.g10427.t1
Pnod_SN15.SNOR_00509	ctg00058.g2764.t1	ctg00187.g5844.t1	scf00072.g4355.t1	ctg00012.g2032.t1	ctg00040.g2829.t1	ctg00034.g2491.t1	ctg00032.g2664.t1	ctg00041.g4256.t1	ctg00068.g8179.t1	scf00028.g2545.t1	ctg00197.g4608.t1	ctg00145.g6053.t1	ctg00038.g1074.t1	ctg04211.g9666.t1,ctg07304.g12971.t1	ctg00026.g4051.t1	ctg02967.g9574.t1	ctg00226.g10060.t1	ctg00907.g12028.t1	ctg01035.g13646.t1	ctg00020.g1017.t1	ctg00088.g5884.t1	ctg00034.g1650.t1	SNOR_00509	mRNA503	mRNA482	ctg00133.g11571.t1	ctg00031.g5508.t1	ctg00025.g4552.t1	ctg00092.g8052.t1	ctg01801.g7984.t1	ctg00077.g4249.t1	ctg00034.g3193.t1	ctg00067.g10428.t1
Pnod_SN15.SNOR_00510	ctg00058.g2763.t1	ctg00187.g5845.t1	scf00072.g4354.t1	ctg00012.g2033.t1	ctg00040.g2830.t1	ctg00034.g2492.t1	ctg00032.g2665.t1	ctg00041.g4255.t1	ctg00068.g8178.t1	scf00028.g2546.t1	ctg00197.g4607.t1	ctg00145.g6054.t1	ctg00038.g1073.t1	ctg07304.g12972.t1	ctg00026.g4050.t1	ctg06189.g13272.t1	ctg00226.g10059.t1	ctg00907.g12029.t1	ctg01035.g13645.t1	ctg00020.g1018.t1	ctg00088.g5883.t1	ctg00034.g1651.t1	SNOR_00510	mRNA502	mRNA481	ctg00133.g11570.t1	ctg00031.g5509.t1	ctg00025.g4553.t1	ctg00092.g8051.t1	ctg01801.g7983.t1	ctg00077.g4250.t1	ctg00034.g3192.t1	ctg00067.g10429.t1
Pnod_SN15.SNOR_00511	ctg00058.g2762.t1	ctg00187.g5846.t1	scf00072.g4353.t1	ctg00012.g2034.t1	ctg00040.g2831.t1	ctg00034.g2493.t1	ctg00032.g2666.t1	ctg00041.g4254.t1	ctg00068.g8177.t1	scf00028.g2547.t1	ctg00507.g8347.t1	ctg00444.g10983.t1	ctg00038.g1072.t1	ctg03722.g8965.t1	ctg00026.g4049.t1	ctg02845.g9359.t1	ctg00204.g9534.t1	ctg00907.g12030.t1	ctg01216.g13989.t1	ctg00020.g1019.t1	ctg00088.g5882.t1	ctg00998.g11955.t1	SNOR_00511	mRNA501	mRNA480	ctg00133.g11569.t1	ctg00031.g5510.t1	ctg00025.g4554.t1	ctg00092.g8050.t1	ctg01195.g6696.t1,ctg06498.g13909.t1	ctg00077.g4251.t1	ctg00034.g3191.t1	ctg00067.g10430.t1,ctg00235.g14412.t1,ctg00268.g14453.t1,ctg00281.g14457.t1
Pnod_SN15.SNOR_00513	ctg00058.g2761.t1	ctg00187.g5847.t1	scf00072.g4352.t1	ctg00012.g2035.t1	ctg00040.g2832.t1	ctg00034.g2494.t1	ctg00032.g2667.t1	ctg00041.g4253.t1	ctg00068.g8176.t1	scf00028.g2548.t1	ctg00507.g8348.t1	ctg00444.g10984.t1	ctg00038.g1071.t1	ctg08299.g13758.t1	ctg00026.g4048.t1	ctg03698.g10719.t1	ctg00204.g9533.t1	ctg00340.g7376.t1	ctg01092.g13785.t1	ctg00020.g1020.t1	ctg00356.g11635.t1	ctg00694.g11131.t1	SNOR_00513	mRNA500	mRNA479	ctg00133.g11568.t1	ctg00031.g5511.t1	ctg00025.g4555.t1	ctg00092.g8049.t1	ctg01195.g6697.t1	ctg00077.g4252.t1	ctg00034.g3190.t1	ctg00067.g10431.t1
Pnod_SN15.SNOR_00518	ctg00058.g2758.t1	ctg00187.g5850.t1	scf00132.g6506.t1	ctg00012.g2038.t1	ctg00040.g2836.t1	ctg00034.g2497.t1	ctg00032.g2671.t1	ctg00041.g4250.t1	ctg00068.g8172.t1,ctg00068.g8173.t1	scf00224.g9285.t1	ctg00507.g8351.t1	ctg00444.g10987.t1	ctg00038.g1067.t1	ctg00912.g3407.t1,ctg10964.g15172.t1	ctg00026.g4044.t1,ctg00026.g4045.t1	ctg01403.g6074.t1	ctg00204.g9529.t1	ctg00340.g7373.t1	ctg00267.g7097.t1	ctg00020.g1023.t1	ctg00356.g11638.t1	ctg00694.g11134.t1	SNOR_00518	mRNA495	mRNA475	ctg00133.g11565.t1	ctg00031.g5514.t1,ctg00031.g5515.t1	ctg00025.g4559.t1	ctg00092.g8046.t1	ctg02692.g9439.t1	ctg00077.g4255.t1,ctg00077.g4256.t1	ctg00034.g3187.t1	ctg00067.g10435.t1
Pnod_SN15.SNOR_00519	ctg00058.g2757.t1	ctg00187.g5851.t1	NA	ctg00012.g2039.t1	ctg00040.g2837.t1	ctg00034.g2498.t1	ctg00032.g2672.t1	ctg00041.g4249.t1	ctg00068.g8171.t1	NA	ctg00507.g8352.t1	ctg00444.g10988.t1	ctg00038.g1066.t1	ctg04741.g10325.t1	ctg00026.g4043.t1	ctg01403.g6075.t1	ctg00204.g9528.t1	ctg00340.g7372.t1	ctg00267.g7096.t1	ctg00020.g1024.t1	ctg00356.g11639.t1	ctg01049.g11997.t1	SNOR_00519	mRNA496	mRNA474	ctg00133.g11564.t1	ctg00031.g5516.t1	ctg00025.g4560.t1	ctg00092.g8045.t1	ctg02692.g9438.t1	ctg00077.g4257.t1	ctg00034.g3186.t1	ctg00067.g10436.t1
Pnod_SN15.SNOR_00520	ctg00058.g2756.t1	ctg00187.g5852.t1	scf00132.g6505.t1	ctg00012.g2040.t1	ctg00040.g2838.t1	ctg00034.g2499.t1	ctg00032.g2673.t1	ctg00041.g4248.t1	ctg00068.g8170.t1	scf00224.g9284.t1	ctg00507.g8353.t1	ctg00444.g10989.t1	ctg00038.g1065.t1	ctg04741.g10324.t1	ctg00026.g4042.t1	ctg01403.g6076.t1	ctg00204.g9527.t1	ctg00340.g7371.t1	ctg00267.g7095.t1	NA	NA	NA	SNOR_00520	mRNA494	mRNA473	ctg00133.g11563.t1	ctg00031.g5517.t1	ctg00025.g4561.t1	ctg00092.g8044.t1	ctg08780.g15330.t1	ctg00077.g4258.t1	ctg00034.g3185.t1	ctg00067.g10437.t1
Pnod_SN15.SNOR_00521	ctg00058.g2755.t1	ctg00187.g5853.t1	scf00132.g6504.t1	ctg00012.g2041.t1	ctg00040.g2839.t1	ctg00034.g2500.t1	ctg00032.g2674.t1	ctg00041.g4247.t1	ctg00068.g8169.t1	scf00224.g9283.t1	ctg00507.g8354.t1	ctg00444.g10990.t1	ctg00038.g1064.t1	ctg05385.g11081.t1	ctg00026.g4041.t1	ctg04317.g11523.t1	ctg00204.g9526.t1	ctg00340.g7370.t1	ctg00267.g7094.t1	ctg00020.g1025.t1	ctg00356.g11640.t1	ctg01049.g11996.t1	SNOR_00521	mRNA493	mRNA472	ctg00133.g11562.t1	ctg00031.g5518.t1	ctg00025.g4562.t1	ctg00092.g8043.t1	ctg04464.g11897.t1	ctg00077.g4259.t1	ctg00034.g3184.t1	ctg00067.g10438.t1
Pnod_SN15.SNOR_00522	ctg00058.g2754.t1	ctg00187.g5854.t1	scf00132.g6503.t1	ctg00012.g2042.t1	ctg00040.g2840.t1	ctg00034.g2501.t1	ctg00032.g2675.t1	ctg00041.g4246.t1	ctg00068.g8168.t1	scf00224.g9282.t1	ctg00507.g8355.t1	ctg00444.g10991.t1	ctg00038.g1063.t1	ctg05385.g11082.t1	ctg00026.g4040.t1	ctg04317.g11524.t1	ctg00204.g9525.t1	ctg00340.g7369.t1	ctg00267.g7093.t1	ctg00020.g1026.t1	ctg00356.g11641.t1	NA	SNOR_00522	mRNA492	mRNA471	ctg00133.g11561.t1	ctg00031.g5519.t1	ctg00025.g4563.t1	ctg00092.g8042.t1	ctg04464.g11898.t1	ctg00077.g4260.t1	ctg00034.g3183.t1	ctg00067.g10439.t1
Pnod_SN15.SNOR_00523	ctg00058.g2752.t1	ctg00187.g5856.t1	scf00132.g6502.t1	ctg00012.g2043.t1	ctg00040.g2841.t1	ctg00034.g2502.t1	ctg00032.g2676.t1	ctg00041.g4245.t1	ctg00068.g8167.t1	scf00224.g9281.t1	ctg00648.g9534.t1	ctg00528.g11758.t1	ctg00038.g1062.t1	ctg06128.g11877.t1	ctg00026.g4039.t1	ctg02675.g9043.t1,ctg06947.g13744.t1	ctg00204.g9524.t1	ctg00340.g7367.t1	ctg00267.g7092.t1	ctg00020.g1028.t1	ctg00084.g5723.t1,ctg00356.g11642.t1	ctg00100.g3731.t1	SNOR_00523	mRNA491	mRNA470	ctg00133.g11560.t1	ctg00031.g5520.t1	ctg00025.g4564.t1	ctg00092.g8041.t1	ctg00091.g985.t1	ctg00077.g4261.t1	ctg00034.g3182.t1	ctg00067.g10440.t1
Pnod_SN15.SNOR_00524	ctg00058.g2751.t1	ctg00187.g5857.t1	scf00132.g6500.t1	ctg00012.g2044.t1	ctg00040.g2842.t1	ctg00034.g2503.t1	ctg00032.g2677.t1	ctg00041.g4244.t1	ctg00068.g8166.t1	scf00224.g9279.t1	ctg00648.g9533.t1	ctg00528.g11759.t1	ctg00038.g1061.t1,ctg01878.g13403.t1	ctg04517.g10045.t1	ctg00026.g4038.t1	ctg00447.g2712.t1,ctg04793.g12048.t1	ctg00204.g9523.t1	ctg00340.g7366.t1	ctg00267.g7091.t1	ctg00020.g1029.t1	ctg00084.g5724.t1	ctg00100.g3732.t1	SNOR_00524	mRNA490	mRNA469	ctg00133.g11559.t1	ctg00031.g5521.t1	ctg00025.g4565.t1	ctg00092.g8040.t1	ctg00091.g986.t1	ctg00077.g4262.t1	ctg00034.g3181.t1	ctg00067.g10441.t1
Pnod_SN15.SNOR_00531	ctg00616.g12212.t1	NA	NA	ctg00012.g2047.t1	ctg00040.g2847.t1	ctg00034.g2506.t1	ctg00032.g2682.t1	ctg00041.g4241.t1	ctg00068.g8164.t1	NA	ctg00612.g9246.t1	ctg00528.g11761.t1	ctg00977.g10385.t1	ctg01358.g4557.t1	ctg00026.g4036.t1	ctg00196.g1401.t1	ctg00204.g9520.t1	NA	ctg00267.g7088.t1	ctg00020.g1033.t1	ctg00084.g5732.t1	ctg00100.g3741.t1	SNOR_00531	mRNA486	mRNA467	ctg00348.g13945.t1	ctg00031.g5524.t1	ctg00025.g4568.t1	ctg00092.g8037.t1	ctg00374.g2982.t1	ctg00077.g4265.t1	ctg00034.g3178.t1	ctg00067.g10444.t1
Pnod_SN15.SNOR_00536	ctg00616.g12215.t1	ctg00539.g10698.t1	scf00132.g6494.t1	ctg00012.g2050.t1	ctg00040.g2850.t1	ctg00034.g2509.t1	ctg00032.g2685.t1	ctg00041.g4238.t1	ctg00068.g8161.t1	scf00357.g11563.t1	ctg00612.g9247.t1	NA	ctg00556.g7655.t1	ctg00239.g1199.t1	ctg00026.g4033.t1	ctg00196.g1404.t1	ctg00204.g9517.t1	ctg00945.g12195.t1	ctg00599.g11215.t1	ctg00020.g1035.t1	ctg00084.g5735.t1	ctg00100.g3744.t1	SNOR_00536	mRNA483	NA	ctg00147.g12105.t1	ctg00031.g5527.t1	ctg00025.g4571.t1	ctg00092.g8034.t1	ctg00374.g2979.t1	ctg00077.g4268.t1	ctg00034.g3175.t1	ctg00067.g10447.t1
Pnod_SN15.SNOR_00537	ctg00616.g12216.t1	ctg00539.g10697.t1	scf00132.g6493.t1	ctg00012.g2051.t1	ctg00040.g2851.t1	ctg00034.g2510.t1	ctg00032.g2686.t1	ctg00041.g4237.t1	ctg00068.g8160.t1	scf00357.g11562.t1	ctg00612.g9248.t1	ctg00409.g10605.t1	ctg00556.g7656.t1	ctg00239.g1198.t1	ctg00026.g4032.t1	ctg00196.g1405.t1	ctg00204.g9516.t1	ctg00945.g12194.t1	ctg00599.g11216.t1	ctg00020.g1036.t1	ctg00084.g5736.t1	ctg00100.g3745.t1	SNOR_00537	mRNA482	mRNA466	ctg00147.g12104.t1	ctg00031.g5528.t1	ctg00025.g4572.t1	ctg00092.g8033.t1	ctg00374.g2978.t1	ctg00077.g4269.t1	ctg00034.g3174.t1	ctg00067.g10448.t1
Pnod_SN15.SNOR_00538	NA	NA	scf00132.g6489.t1	ctg00012.g2052.t1	ctg00040.g2852.t1	ctg00034.g2511.t1	ctg00032.g2687.t1	ctg00041.g4236.t1	ctg00068.g8159.t1	scf00357.g11558.t1	ctg00612.g9249.t1	ctg00409.g10604.t1	ctg00556.g7657.t1	ctg00239.g1197.t1	ctg00026.g4031.t1	NA	ctg00204.g9515.t1	NA	ctg00599.g11217.t1	NA	NA	NA	SNOR_00538	mRNA481	mRNA465	ctg00147.g12103.t1	ctg00031.g5529.t1	ctg00025.g4573.t1	ctg00092.g8032.t1	ctg00374.g2977.t1	ctg00077.g4270.t1	ctg00034.g3173.t1	ctg00067.g10449.t1
Pnod_SN15.SNOR_00539	ctg00616.g12217.t1	ctg00539.g10696.t1	scf00132.g6490.t1	ctg00012.g2053.t1	ctg00040.g2853.t1	ctg00034.g2512.t1	ctg00032.g2688.t1	ctg00041.g4235.t1	ctg00068.g8158.t1	scf00357.g11559.t1	ctg00612.g9250.t1	ctg00409.g10603.t1	ctg00556.g7658.t1	ctg03826.g9115.t1	ctg00026.g4030.t1	ctg00196.g1406.t1	ctg00204.g9514.t1	ctg00945.g12193.t1	ctg00599.g11218.t1	ctg00020.g1037.t1	NA	NA	SNOR_00539	mRNA480	mRNA463	ctg00147.g12102.t1	ctg00031.g5530.t1	ctg00025.g4574.t1	ctg00092.g8031.t1	ctg00374.g2976.t1	ctg00077.g4271.t1	ctg00034.g3172.t1	ctg00067.g10450.t1
Pnod_SN15.SNOR_00540	ctg00673.g12541.t1	ctg00539.g10695.t1	scf00132.g6491.t1	ctg00012.g2054.t1	ctg00040.g2854.t1	ctg00034.g2513.t1,ctg04559.g14886.t1	ctg00032.g2689.t1	ctg00041.g4234.t1	ctg00068.g8157.t1	scf00357.g11560.t1	ctg00612.g9251.t1	ctg00409.g10602.t1	ctg00556.g7659.t1	ctg03826.g9114.t1	ctg00026.g4029.t1	ctg00196.g1407.t1	ctg00204.g9513.t1	ctg01711.g13477.t1	ctg00599.g11219.t1	ctg00020.g1038.t1	ctg00084.g5737.t1	ctg00100.g3746.t1	SNOR_00540	mRNA479	mRNA462	ctg00147.g12101.t1	ctg00031.g5531.t1	ctg00025.g4575.t1	ctg00092.g8030.t1	ctg05226.g12771.t1	ctg00077.g4272.t1	ctg00034.g3171.t1	ctg00067.g10451.t1
Pnod_SN15.SNOR_00541	ctg00673.g12540.t1	ctg00539.g10694.t1	scf00132.g6492.t1	ctg00012.g2055.t1	ctg00040.g2855.t1	ctg00034.g2514.t1	ctg00032.g2690.t1	ctg00041.g4233.t1	ctg00068.g8156.t1	scf00357.g11561.t1	ctg00095.g2786.t1	ctg00409.g10601.t1	ctg00556.g7660.t1	ctg03214.g8192.t1	ctg00026.g4028.t1	ctg01126.g5243.t1	ctg00204.g9512.t1	ctg00905.g12019.t1,ctg01711.g13478.t1	ctg00599.g11220.t1	ctg00020.g1039.t1	ctg00084.g5738.t1	ctg00100.g3747.t1	SNOR_00541	mRNA478	mRNA461	ctg00147.g12100.t1	ctg00031.g5532.t1	ctg00025.g4576.t1	ctg00092.g8029.t1	ctg00810.g5177.t1,ctg05226.g12770.t1	ctg00077.g4273.t1	ctg00034.g3170.t1	ctg00067.g10452.t1
Pnod_SN15.SNOR_00543	ctg00673.g12539.t1	ctg00539.g10693.t1	scf00132.g6487.t1	ctg00012.g2056.t1	ctg00040.g2856.t1	ctg00034.g2515.t1	ctg00032.g2691.t1	ctg00041.g4232.t1	ctg00068.g8155.t1	scf00357.g11556.t1	ctg00095.g2787.t1	ctg00409.g10600.t1	ctg00556.g7661.t1	ctg02741.g7391.t1,ctg05904.g11645.t1	ctg00026.g4027.t1	ctg01126.g5242.t1	ctg00204.g9511.t1,ctg00222.g9983.t1	ctg00905.g12018.t1	ctg00599.g11221.t1	ctg00020.g1040.t1	ctg00084.g5739.t1	ctg00100.g3748.t1	SNOR_00543	mRNA477	mRNA460	ctg00147.g12099.t1	ctg00031.g5533.t1	ctg00025.g4577.t1	ctg00092.g8028.t1	ctg00810.g5176.t1	ctg00077.g4274.t1	ctg00034.g3169.t1	ctg00067.g10453.t1
Pnod_SN15.SNOR_00546	ctg00673.g12537.t1	ctg01240.g13675.t1	scf00132.g6486.t1	ctg00012.g2058.t1	ctg00870.g14095.t1	ctg00034.g2517.t1	ctg00032.g2693.t1	ctg00041.g4230.t1	ctg00068.g8153.t1	scf00357.g11555.t1	ctg00095.g2789.t1	ctg00409.g10598.t1	ctg00556.g7663.t1	ctg05595.g11318.t1	ctg00026.g4025.t1	ctg02772.g9226.t1	ctg00222.g9981.t1	ctg00905.g12016.t1	ctg00599.g11223.t1	ctg00020.g1042.t1	ctg00084.g5741.t1	ctg00100.g3750.t1	SNOR_00546	mRNA475	mRNA459	ctg00147.g12097.t1	ctg00031.g5535.t1	ctg00025.g4579.t1	ctg00092.g8026.t1	ctg00810.g5174.t1	ctg00077.g4276.t1	ctg00034.g3167.t1	ctg00067.g10455.t1
Pnod_SN15.SNOR_00548	ctg02045.g13866.t1	ctg01686.g13795.t1	scf00132.g6485.t1	ctg00012.g2059.t1	ctg00222.g8682.t1,ctg02974.g14298.t1	ctg00034.g2518.t1	ctg00032.g2694.t1	ctg00041.g4229.t1	ctg00068.g8152.t1	scf00357.g11554.t1	ctg01117.g12080.t1	ctg00209.g7562.t1	ctg00749.g9068.t1,ctg02941.g14468.t1	ctg05573.g11293.t1,ctg09286.g14425.t1	ctg00026.g4024.t1	ctg00197.g1408.t1	ctg00222.g9980.t1	ctg00186.g5026.t1	ctg01765.g14233.t1	ctg00208.g6380.t1	ctg00084.g5743.t1	ctg00147.g4874.t1	SNOR_00548	mRNA474	mRNA458	ctg00147.g12096.t1	ctg00031.g5536.t1	ctg00025.g4580.t1	ctg00092.g8025.t1	ctg01119.g6448.t1	ctg00532.g12802.t1	ctg00034.g3166.t1	ctg00067.g10456.t1
Pnod_SN15.SNOR_00549	ctg00364.g9618.t1	ctg00850.g12787.t1	scf00132.g6484.t1	ctg00012.g2060.t1	ctg00222.g8683.t1	ctg00034.g2519.t1	ctg00032.g2695.t1	ctg00041.g4228.t1	ctg00068.g8151.t1	scf00357.g11553.t1	ctg01117.g12081.t1	ctg00209.g7561.t1	ctg00749.g9069.t1	ctg05157.g10807.t1	ctg00026.g4023.t1	ctg00197.g1409.t1	ctg00222.g9979.t1	ctg00186.g5025.t1	ctg00275.g7216.t1	ctg00208.g6379.t1	ctg00084.g5744.t1	ctg00147.g4873.t1	SNOR_00549	mRNA473	mRNA457	ctg00147.g12095.t1	ctg00031.g5537.t1	ctg00025.g4581.t1	ctg00092.g8024.t1	ctg01119.g6447.t1	ctg00532.g12803.t1	ctg00034.g3165.t1	ctg00067.g10457.t1
Pnod_SN15.SNOR_00550	NA	NA	NA	ctg00012.g2061.t1	ctg00222.g8684.t1	ctg00034.g2520.t1	ctg00032.g2696.t1	ctg00041.g4227.t1	ctg00068.g8150.t1	NA	NA	NA	ctg00749.g9070.t1	NA	ctg00026.g4022.t1	NA	ctg00222.g9978.t1	NA	ctg00275.g7217.t1	NA	NA	NA	SNOR_00550	mRNA472	mRNA456	ctg00147.g12094.t1	ctg00031.g5538.t1	ctg00025.g4582.t1	ctg00240.g12864.t1	ctg01119.g6446.t1	ctg00532.g12804.t1	ctg00034.g3164.t1	ctg00067.g10458.t1
Pnod_SN15.SNOR_00551	ctg00364.g9617.t1	ctg00850.g12786.t1	scf00132.g6483.t1	ctg00012.g2062.t1	ctg00222.g8685.t1	ctg00034.g2521.t1	ctg00032.g2697.t1	ctg00041.g4226.t1	ctg00068.g8149.t1	scf00357.g11552.t1	ctg01117.g12082.t1	ctg00209.g7560.t1	ctg00749.g9071.t1	ctg04063.g9453.t1	ctg00026.g4021.t1	ctg00197.g1410.t1	ctg00222.g9977.t1	ctg00186.g5024.t1	ctg00275.g7218.t1	ctg00208.g6378.t1	ctg00084.g5745.t1	ctg00147.g4872.t1	SNOR_00551	mRNA470	mRNA455	ctg00147.g12093.t1	ctg00031.g5539.t1	ctg00025.g4583.t1	ctg00240.g12863.t1	ctg01119.g6445.t1	ctg00532.g12805.t1	ctg00034.g3163.t1	ctg00067.g10459.t1
Pnod_SN15.SNOR_00553	ctg00364.g9616.t1	ctg00850.g12785.t1	scf00132.g6482.t1	ctg00012.g2063.t1	ctg00222.g8686.t1	ctg00034.g2522.t1	ctg00032.g2698.t1	ctg00041.g4225.t1	ctg00068.g8148.t1	scf00357.g11551.t1	ctg01117.g12083.t1	ctg00209.g7559.t1	ctg00749.g9072.t1	ctg00650.g2617.t1	ctg00026.g4020.t1	ctg00197.g1411.t1	ctg00222.g9976.t1	ctg00186.g5023.t1	ctg00275.g7219.t1	ctg00208.g6377.t1	ctg00084.g5746.t1	ctg00147.g4871.t1	SNOR_00553	mRNA469	mRNA454	ctg00147.g12092.t1	ctg00031.g5540.t1	ctg00025.g4584.t1	ctg00240.g12862.t1	ctg04243.g11611.t1	ctg00532.g12806.t1	ctg00034.g3162.t1	ctg00067.g10460.t1
Pnod_SN15.SNOR_00554	ctg00364.g9615.t1	ctg00850.g12784.t1	NA	ctg00012.g2064.t1	ctg00222.g8687.t1	ctg00034.g2523.t1	ctg00032.g2699.t1	ctg00041.g4224.t1	ctg00068.g8147.t1	NA	ctg00168.g4174.t1	ctg00209.g7558.t1	ctg00749.g9073.t1	ctg00650.g2618.t1	ctg00026.g4019.t1	ctg00197.g1412.t1	ctg00222.g9975.t1	ctg00186.g5022.t1	ctg00275.g7220.t1	ctg00208.g6376.t1	ctg00084.g5747.t1	ctg00147.g4870.t1	SNOR_00554	mRNA468	mRNA453	ctg00147.g12091.t1	ctg00031.g5541.t1	ctg00025.g4585.t1	ctg00240.g12861.t1	ctg04243.g11612.t1	ctg00532.g12807.t1	ctg00034.g3161.t1	ctg00067.g10461.t1
Pnod_SN15.SNOR_00555	ctg00364.g9614.t1	ctg00505.g10382.t1	scf00018.g1650.t1	ctg00012.g2065.t1	ctg00222.g8688.t1	ctg00034.g2524.t1	ctg00032.g2700.t1	ctg00041.g4223.t1	ctg00068.g8146.t1	scf00071.g4693.t1	ctg00168.g4175.t1	ctg00209.g7557.t1	ctg00749.g9074.t1	ctg00650.g2619.t1	ctg00026.g4018.t1	ctg00197.g1413.t1	ctg00222.g9974.t1	ctg00186.g5021.t1	ctg00275.g7221.t1	ctg00208.g6375.t1	ctg00084.g5748.t1	ctg00147.g4869.t1	SNOR_00555	mRNA467	mRNA452	ctg00147.g12090.t1	ctg00031.g5542.t1	ctg00025.g4586.t1	ctg00240.g12860.t1	ctg03792.g11008.t1	ctg00532.g12808.t1	ctg00034.g3160.t1	ctg00067.g10462.t1
Pnod_SN15.SNOR_00556	NA	NA	NA	NA	ctg00222.g8689.t1	ctg00034.g2525.t1	ctg00032.g2701.t1	ctg00041.g4222.t1	NA	NA	NA	NA	ctg00749.g9075.t1	NA	NA	NA	ctg00222.g9973.t1	NA	NA	NA	NA	NA	SNOR_00556	mRNA466	mRNA451	ctg00147.g12089.t1	ctg00031.g5543.t1	ctg00025.g4587.t1	NA	ctg03792.g11009.t1	NA	NA	ctg00067.g10463.t1
Pnod_SN15.SNOR_00557	ctg00356.g9502.t1,ctg00364.g9613.t1	ctg00245.g6955.t1,ctg00505.g10381.t1	scf00018.g1649.t1,scf00201.g8311.t1,scf00263.g9601.t1	ctg00005.g935.t1,ctg00012.g2066.t1	ctg00222.g8690.t1,ctg00328.g10660.t1	ctg00034.g2526.t1,ctg00622.g12874.t1	ctg00024.g2149.t1,ctg00032.g2702.t1	ctg00005.g718.t1,ctg00041.g4221.t1	ctg00021.g3565.t1,ctg00068.g8145.t1	scf00071.g4694.t1,scf00208.g8926.t1,scf00265.g10088.t1	ctg00156.g3965.t1,ctg00168.g4176.t1	ctg00078.g3927.t1,ctg00209.g7556.t1	ctg00051.g1354.t1,ctg00749.g9076.t1	ctg00650.g2620.t1,ctg01689.g5311.t1	ctg00019.g3243.t1,ctg00026.g4017.t1	ctg00001.g2.t1,ctg00197.g1414.t1	ctg00222.g9972.t1,ctg00339.g12221.t1	ctg00015.g697.t1,ctg00186.g5020.t1	ctg00174.g5357.t1,ctg00275.g7222.t1	ctg00208.g6374.t1,ctg00246.g7080.t1	ctg00013.g1576.t1,ctg00084.g5749.t1	ctg00147.g4868.t1,ctg00240.g6655.t1	SNOR_00557,SNOR_05983	mRNA465,mRNA5097	mRNA11387,mRNA450	ctg00039.g5525.t1,ctg00147.g12088.t1	ctg00005.g1554.t1,ctg00031.g5544.t1	ctg00013.g2646.t1,ctg00025.g4588.t1	ctg00006.g938.t1,ctg00240.g12859.t1	ctg00726.g4786.t1,ctg03792.g11010.t1	ctg00447.g11956.t1,ctg00532.g12809.t1	ctg00009.g1199.t1,ctg00034.g3159.t1	ctg00001.g282.t1,ctg00067.g10464.t1
Pnod_SN15.SNOR_00558	ctg00364.g9612.t1	ctg00505.g10380.t1	scf00018.g1648.t1	ctg00012.g2067.t1	ctg00222.g8691.t1	ctg00034.g2527.t1	ctg00032.g2703.t1	ctg00041.g4220.t1	ctg00068.g8144.t1	scf00071.g4695.t1	ctg00168.g4177.t1	ctg00209.g7555.t1	ctg00749.g9077.t1	ctg04164.g9598.t1	ctg00026.g4016.t1	ctg02507.g8718.t1	ctg00222.g9971.t1	ctg00186.g5019.t1	ctg00275.g7223.t1	ctg00208.g6373.t1	ctg00084.g5750.t1	ctg00147.g4867.t1	SNOR_00558	mRNA464	mRNA449	ctg00147.g12087.t1	ctg00031.g5545.t1	ctg00025.g4589.t1	ctg00240.g12858.t1	ctg10719.g16065.t1	ctg00532.g12810.t1	ctg00034.g3158.t1	ctg00067.g10465.t1
Pnod_SN15.SNOR_00559	ctg00364.g9611.t1	ctg00505.g10379.t1	scf00018.g1647.t1	ctg00012.g2068.t1	ctg00222.g8692.t1	ctg00034.g2528.t1	ctg00032.g2704.t1	ctg00041.g4219.t1	ctg00068.g8143.t1	scf00071.g4696.t1	ctg00168.g4178.t1	ctg00209.g7554.t1	ctg00427.g6443.t1	ctg11065.g15195.t1	ctg00026.g4015.t1	ctg02507.g8717.t1	ctg00222.g9970.t1	ctg00186.g5018.t1	ctg00275.g7224.t1	ctg00208.g6372.t1	ctg00084.g5751.t1	ctg00147.g4866.t1	SNOR_00559	mRNA463	mRNA448	ctg00147.g12086.t1	ctg00031.g5546.t1	ctg00025.g4590.t1	ctg00240.g12857.t1	ctg00235.g2088.t1	ctg00532.g12811.t1	ctg00034.g3157.t1	ctg00067.g10466.t1
Pnod_SN15.SNOR_00560	ctg00364.g9610.t1	ctg00505.g10378.t1	scf00018.g1643.t1	ctg00012.g2069.t1	ctg00222.g8693.t1	ctg00034.g2529.t1	ctg00032.g2705.t1	ctg00041.g4218.t1	ctg00068.g8142.t1	scf00071.g4700.t1	ctg00168.g4179.t1	ctg00209.g7553.t1	ctg00427.g6444.t1	ctg05478.g11188.t1	ctg00026.g4014.t1	ctg01047.g4981.t1	ctg00222.g9969.t1	ctg00186.g5017.t1	ctg00275.g7225.t1	ctg00208.g6371.t1	ctg00084.g5752.t1	ctg00147.g4865.t1	SNOR_00560	mRNA462	mRNA447	ctg00147.g12085.t1	ctg00162.g12947.t1	ctg00025.g4591.t1	ctg00240.g12856.t1	ctg00235.g2089.t1	ctg00430.g11715.t1	ctg00034.g3156.t1	ctg00067.g10467.t1
Pnod_SN15.SNOR_00561	ctg00364.g9609.t1	ctg00505.g10377.t1	scf00018.g1642.t1	ctg00012.g2070.t1	ctg00222.g8694.t1	ctg00034.g2530.t1	ctg00032.g2706.t1	ctg00041.g4217.t1	ctg00068.g8141.t1	scf00071.g4701.t1	ctg00168.g4180.t1	ctg00209.g7552.t1	ctg00427.g6445.t1	NA	ctg00026.g4013.t1	ctg01047.g4982.t1	ctg00222.g9968.t1	ctg00186.g5016.t1	ctg00275.g7226.t1	ctg00208.g6370.t1	ctg00084.g5753.t1	ctg00147.g4864.t1	SNOR_00561	mRNA461	mRNA446	ctg00147.g12084.t1	ctg00162.g12948.t1	ctg00025.g4592.t1	ctg00240.g12855.t1	ctg00235.g2090.t1	ctg00430.g11716.t1	ctg00034.g3155.t1	ctg00067.g10468.t1
Pnod_SN15.SNOR_00562	ctg00364.g9608.t1	ctg00505.g10376.t1	scf00018.g1641.t1	ctg00012.g2072.t1	ctg00222.g8695.t1	ctg00034.g2532.t1	ctg00032.g2708.t1	ctg00041.g4215.t1	ctg00068.g8139.t1	scf00071.g4702.t1	ctg00168.g4181.t1	ctg00209.g7551.t1	ctg00427.g6447.t1	ctg01183.g4122.t1	ctg00026.g4011.t1	ctg01047.g4983.t1	ctg00222.g9966.t1	ctg00186.g5015.t1	ctg00275.g7228.t1	ctg00208.g6369.t1,ctg00326.g8365.t1	ctg00084.g5754.t1	ctg00147.g4863.t1	SNOR_00562	mRNA460	mRNA444	ctg00147.g12082.t1	ctg00162.g12950.t1	ctg00025.g4594.t1	ctg00240.g12853.t1	ctg00235.g2092.t1	ctg00430.g11718.t1	ctg00034.g3153.t1	ctg00067.g10470.t1
Pnod_SN15.SNOR_00563	ctg00364.g9607.t1	ctg00505.g10375.t1	scf00018.g1639.t1	ctg00012.g2073.t1	ctg00222.g8696.t1	ctg00034.g2533.t1,ctg02208.g14314.t1	ctg00032.g2709.t1	ctg00041.g4214.t1	ctg00068.g8138.t1	scf00071.g4704.t1	ctg00168.g4182.t1	ctg00209.g7550.t1	ctg00427.g6448.t1	ctg01183.g4121.t1	ctg00026.g4010.t1	ctg05849.g13012.t1	ctg00222.g9965.t1	ctg00186.g5014.t1	ctg00275.g7229.t1	ctg00208.g6368.t1	ctg00084.g5755.t1	ctg00147.g4862.t1	SNOR_00563	mRNA459	mRNA443	ctg00147.g12081.t1	ctg00162.g12951.t1	ctg00025.g4595.t1	ctg00240.g12852.t1	ctg00235.g2093.t1	ctg00430.g11719.t1	ctg00034.g3152.t1	ctg00067.g10471.t1
Pnod_SN15.SNOR_00564	ctg00364.g9606.t1	ctg00505.g10374.t1	NA	ctg00012.g2074.t1	ctg00222.g8697.t1	ctg00034.g2534.t1	ctg00032.g2710.t1	ctg00041.g4213.t1	ctg00068.g8137.t1	NA	ctg00168.g4183.t1	ctg00209.g7549.t1	ctg00427.g6449.t1	ctg01183.g4120.t1	ctg00026.g4009.t1	NA	ctg00222.g9964.t1	NA	ctg00275.g7230.t1	NA	NA	NA	SNOR_00564	mRNA457	mRNA442	ctg00147.g12080.t1	ctg00162.g12952.t1	ctg00025.g4596.t1	ctg00240.g12851.t1	ctg00235.g2094.t1	ctg00430.g11720.t1	ctg00034.g3151.t1	ctg00067.g10472.t1
Pnod_SN15.SNOR_00565	ctg00364.g9605.t1	ctg00505.g10373.t1	scf00303.g10233.t1	ctg00012.g2075.t1	ctg00222.g8698.t1	ctg00034.g2535.t1	ctg00032.g2711.t1	ctg00041.g4212.t1	ctg00068.g8136.t1	scf00007.g876.t1	ctg00168.g4184.t1	ctg00209.g7548.t1	ctg00427.g6450.t1	ctg00550.g2299.t1	ctg00026.g4008.t1	ctg04071.g11214.t1	ctg00222.g9963.t1	NA	ctg00275.g7231.t1	NA	NA	NA	SNOR_00565	mRNA458	mRNA441	ctg00147.g12079.t1	ctg00162.g12953.t1	ctg00025.g4597.t1	ctg00240.g12850.t1	ctg00235.g2095.t1,ctg00575.g4075.t1	ctg00430.g11721.t1	ctg00034.g3150.t1,ctg00458.g13507.t1	ctg00067.g10473.t1
Pnod_SN15.SNOR_00569	ctg00726.g12816.t1	ctg00793.g12513.t1	scf00072.g4350.t1	ctg00012.g2077.t1	ctg00222.g8700.t1	ctg00034.g2538.t1	ctg00032.g2714.t1	ctg00041.g4209.t1	ctg00068.g8134.t1	scf00028.g2550.t1	ctg00168.g4186.t1	ctg00209.g7546.t1	ctg00427.g6453.t1	ctg00550.g2297.t1	ctg00026.g4006.t1	ctg00488.g2897.t1	ctg00222.g9961.t1	ctg00186.g5012.t1	ctg00275.g7234.t1	ctg00208.g6366.t1	ctg00084.g5757.t1	ctg00147.g4860.t1	SNOR_00569	mRNA455	mRNA440	ctg00147.g12077.t1	ctg00162.g12956.t1	ctg00025.g4599.t1	ctg00240.g12847.t1	ctg00575.g4077.t1	ctg00430.g11724.t1	ctg00458.g13510.t1	ctg00067.g10475.t1
Pnod_SN15.SNOR_00570	ctg00726.g12817.t1	ctg00793.g12514.t1	scf00072.g4348.t1	ctg00012.g2078.t1	ctg00222.g8701.t1	ctg00034.g2539.t1	ctg00599.g13929.t1	ctg00041.g4208.t1	ctg00068.g8133.t1	scf00028.g2552.t1	ctg00168.g4187.t1	ctg00209.g7545.t1	ctg01369.g12075.t1	ctg01502.g4910.t1	ctg00026.g4005.t1	ctg00488.g2898.t1	ctg00222.g9960.t1	ctg00186.g5011.t1	ctg00926.g13277.t1	ctg00208.g6365.t1	ctg00084.g5758.t1	ctg00147.g4859.t1	SNOR_00570	mRNA454	mRNA439	ctg00147.g12076.t1	ctg00162.g12957.t1	ctg00025.g4600.t1	ctg00240.g12846.t1	ctg00575.g4078.t1	ctg00430.g11725.t1	ctg00458.g13511.t1	ctg00067.g10476.t1
Pnod_SN15.SNOR_00571	ctg00726.g12818.t1	ctg00793.g12515.t1	scf00072.g4347.t1	ctg00012.g2079.t1	ctg00222.g8702.t1	ctg00034.g2540.t1	ctg00599.g13930.t1	ctg00041.g4207.t1	ctg00068.g8132.t1	scf00028.g2553.t1	ctg00168.g4188.t1	ctg00209.g7544.t1	ctg01369.g12076.t1	ctg01502.g4911.t1	ctg00026.g4004.t1	ctg00488.g2899.t1	ctg00222.g9959.t1	ctg00186.g5010.t1	ctg00926.g13276.t1	ctg00208.g6364.t1	ctg00084.g5759.t1	ctg00147.g4858.t1	SNOR_00571	NA	mRNA438	ctg00147.g12075.t1	ctg00162.g12958.t1	ctg00025.g4601.t1	ctg00240.g12845.t1	ctg00575.g4079.t1	ctg00430.g11726.t1	ctg00458.g13512.t1	ctg00067.g10477.t1
Pnod_SN15.SNOR_00572	ctg00726.g12819.t1	ctg00793.g12516.t1	scf00072.g4346.t1	ctg00012.g2080.t1	ctg00222.g8703.t1	ctg00034.g2541.t1	ctg00599.g13931.t1	ctg00041.g4206.t1	ctg00068.g8131.t1	scf00028.g2554.t1	ctg00168.g4189.t1	ctg00209.g7543.t1	ctg01369.g12077.t1	ctg02686.g7287.t1	ctg00026.g4003.t1	ctg00488.g2900.t1	ctg00222.g9958.t1	ctg00186.g5009.t1	ctg00926.g13275.t1	ctg00208.g6363.t1	ctg00084.g5760.t1	ctg00147.g4857.t1	SNOR_00572	mRNA452	mRNA437	ctg00147.g12074.t1	ctg00162.g12959.t1	ctg00025.g4602.t1	ctg00240.g12844.t1	ctg04021.g11333.t1	ctg00430.g11727.t1	ctg00458.g13513.t1	ctg00067.g10478.t1
Pnod_SN15.SNOR_00574	ctg00726.g12820.t1	ctg00793.g12517.t1	scf00072.g4345.t1	ctg00012.g2081.t1	ctg00222.g8704.t1	ctg00270.g9541.t1	ctg00599.g13932.t1	ctg00041.g4205.t1	ctg00068.g8130.t1	scf00028.g2555.t1	ctg00168.g4190.t1	ctg00209.g7542.t1	ctg01369.g12078.t1	ctg02686.g7288.t1	ctg00026.g4002.t1	ctg05342.g12594.t1	ctg00222.g9957.t1	ctg00186.g5008.t1	ctg00926.g13274.t1	ctg00208.g6362.t1	ctg00416.g11883.t1	ctg00147.g4856.t1	SNOR_00574	mRNA451	mRNA436	ctg00147.g12073.t1	ctg00162.g12960.t1	ctg00025.g4603.t1	ctg00240.g12843.t1	ctg04021.g11332.t1	ctg00430.g11728.t1	ctg00458.g13514.t1	ctg00067.g10479.t1
Pnod_SN15.SNOR_00575	ctg01536.g13829.t1	NA	scf00088.g4996.t1	ctg00590.g14011.t1	ctg00222.g8705.t1	ctg00270.g9542.t1	ctg01015.g14094.t1	ctg00834.g14186.t1	ctg00068.g8129.t1	scf00028.g2557.t1	ctg00168.g4191.t1,ctg01892.g13734.t1	ctg00209.g7541.t1	NA	ctg07932.g13468.t1	ctg00026.g4001.t1	ctg02775.g9233.t1,ctg06183.g13269.t1	ctg00928.g14058.t1	ctg02097.g13559.t1	ctg00926.g13273.t1,ctg01497.g14163.t1	ctg00208.g6361.t1	ctg00416.g11884.t1	ctg00147.g4855.t1	SNOR_00575,SNOR_005752	mRNA450	mRNA435	ctg00147.g12072.t1,ctg00206.g13472.t1	ctg00482.g14028.t1	ctg00025.g4604.t1	ctg00596.g14027.t1	ctg08635.g15251.t1	ctg01198.g14313.t1	ctg00832.g14004.t1	ctg00067.g10480.t1
Pnod_SN15.SNOR_005752	ctg01536.g13829.t1	NA	scf00088.g4996.t1	ctg00590.g14011.t1	ctg00222.g8705.t1	ctg00270.g9542.t1	ctg01015.g14094.t1	ctg00834.g14186.t1	ctg00068.g8129.t1	scf00028.g2557.t1	ctg00168.g4191.t1,ctg01892.g13734.t1	ctg00209.g7541.t1	NA	ctg07932.g13468.t1	ctg00026.g4001.t1	ctg02775.g9233.t1,ctg06183.g13269.t1	ctg00928.g14058.t1	ctg02097.g13559.t1	ctg00926.g13273.t1,ctg01497.g14163.t1	ctg00208.g6361.t1	ctg00416.g11884.t1	ctg00147.g4855.t1	SNOR_00575,SNOR_005752	mRNA450	mRNA435	ctg00147.g12072.t1,ctg00206.g13472.t1	ctg00482.g14028.t1	ctg00025.g4604.t1	ctg00596.g14027.t1	ctg08635.g15251.t1	ctg01198.g14313.t1	ctg00832.g14004.t1	ctg00067.g10480.t1
Pnod_SN15.SNOR_00577	ctg00698.g12677.t1	ctg00199.g6077.t1	NA	ctg00257.g13041.t1	NA	NA	NA	NA	NA	NA	ctg00446.g7756.t1	ctg00963.g13445.t1,ctg00963.g13446.t1	NA	ctg02509.g6953.t1,ctg09828.g14755.t1	NA	ctg01421.g6119.t1	ctg00324.g11994.t1	ctg00839.g11696.t1	NA	ctg00903.g12886.t1	ctg00416.g11885.t1	ctg00147.g4854.t1	SNOR_00577,SNOR_005772	NA	NA	ctg00206.g13471.t1	NA	NA	NA	NA	NA	ctg00316.g12039.t1	NA
Pnod_SN15.SNOR_005772	ctg00698.g12677.t1	ctg00199.g6077.t1	NA	ctg00257.g13041.t1	NA	NA	NA	NA	NA	NA	ctg00446.g7756.t1	ctg00963.g13445.t1,ctg00963.g13446.t1	NA	ctg02509.g6953.t1,ctg09828.g14755.t1	NA	ctg01421.g6119.t1	ctg00324.g11994.t1	ctg00839.g11696.t1	NA	ctg00903.g12886.t1	ctg00416.g11885.t1	ctg00147.g4854.t1	SNOR_00577,SNOR_005772	NA	NA	ctg00206.g13471.t1	NA	NA	NA	NA	NA	ctg00316.g12039.t1	NA
Pnod_SN15.SNOR_00578	NA	NA	NA	ctg00257.g13040.t1	NA	ctg00270.g9544.t1	ctg00357.g12470.t1	ctg00290.g12876.t1	ctg00191.g13381.t1	NA	NA	NA	ctg01894.g13438.t1	NA	ctg00208.g13470.t1	NA	ctg00324.g11993.t1	NA	ctg00906.g13185.t1	NA	NA	NA	SNOR_00578	mRNA449	mRNA433	ctg00206.g13470.t1	ctg00205.g13720.t1	ctg00025.g4605.t1	ctg00273.g13287.t1	ctg05541.g13071.t1	ctg00366.g10941.t1	ctg00316.g12038.t1	ctg00067.g10481.t1
Pnod_SN15.SNOR_00579	ctg00698.g12678.t1	ctg00199.g6078.t1	scf00139.g6712.t1	ctg00257.g13039.t1	ctg00341.g10859.t1	ctg00270.g9545.t1	ctg00357.g12469.t1	ctg00290.g12877.t1	ctg00191.g13380.t1	scf00121.g6597.t1	ctg00446.g7757.t1	ctg00963.g13447.t1	ctg01894.g13439.t1	ctg02509.g6954.t1	ctg00208.g13469.t1	ctg01421.g6120.t1	ctg00324.g11992.t1	ctg00839.g11697.t1	ctg00906.g13186.t1	ctg00952.g12984.t1	ctg00416.g11886.t1	ctg00147.g4853.t1	SNOR_00579	mRNA448	mRNA432	ctg00206.g13469.t1	ctg00205.g13721.t1	ctg00025.g4606.t1	ctg00273.g13286.t1	ctg05541.g13070.t1	ctg00366.g10940.t1	ctg00316.g12037.t1	ctg00067.g10482.t1
Pnod_SN15.SNOR_00580	ctg00698.g12679.t1	ctg00199.g6079.t1	scf00139.g6700.t1	ctg00257.g13038.t1	ctg00341.g10860.t1	ctg00270.g9546.t1	ctg00357.g12468.t1	ctg00290.g12878.t1	ctg00191.g13379.t1	scf00121.g6585.t1	ctg00446.g7758.t1	ctg00244.g8230.t1	ctg00688.g8639.t1,ctg01894.g13440.t1	ctg03169.g8116.t1	ctg00208.g13468.t1	ctg01421.g6121.t1	ctg00324.g11991.t1	ctg00839.g11698.t1	ctg00906.g13187.t1	ctg00952.g12983.t1	ctg00267.g10685.t1	ctg00257.g6946.t1	SNOR_00580	NA	mRNA431	ctg00206.g13468.t1	ctg00205.g13722.t1	ctg00025.g4607.t1	ctg00273.g13285.t1	ctg06381.g13820.t1	ctg00366.g10939.t1	ctg00316.g12036.t1	ctg00067.g10483.t1
Pnod_SN15.SNOR_00581	ctg00698.g12680.t1	ctg00199.g6080.t1	scf00139.g6699.t1	ctg00257.g13037.t1	ctg00341.g10861.t1	ctg00270.g9547.t1	ctg00357.g12467.t1	ctg00290.g12879.t1	ctg00191.g13378.t1	scf00121.g6584.t1	ctg00446.g7759.t1	ctg00244.g8229.t1	ctg00688.g8640.t1	ctg03169.g8117.t1	ctg00208.g13467.t1	ctg04526.g11763.t1	ctg00324.g11990.t1	ctg00839.g11699.t1	ctg00906.g13188.t1	ctg00952.g12982.t1	ctg00267.g10686.t1	ctg00257.g6945.t1	SNOR_00581	mRNA446	mRNA430	ctg00206.g13467.t1	ctg00205.g13723.t1	ctg00025.g4608.t1	ctg00273.g13284.t1	ctg03291.g10321.t1	ctg00366.g10938.t1	ctg00316.g12035.t1	ctg00067.g10484.t1
Pnod_SN15.SNOR_00583	ctg00698.g12681.t1	ctg00199.g6081.t1	scf00139.g6698.t1	ctg00257.g13036.t1	ctg00341.g10862.t1	ctg00270.g9548.t1	ctg00357.g12466.t1	ctg00290.g12880.t1	ctg00191.g13377.t1	scf00121.g6583.t1	ctg00446.g7760.t1	ctg00244.g8228.t1	ctg00688.g8641.t1	ctg08136.g13639.t1	ctg00208.g13466.t1	ctg07810.g14165.t1	ctg00324.g11989.t1	ctg00839.g11700.t1	ctg00906.g13189.t1	ctg00558.g10972.t1	ctg00267.g10687.t1	ctg00257.g6944.t1	SNOR_00583	mRNA445	mRNA429	ctg00206.g13466.t1	ctg00205.g13724.t1	ctg00025.g4609.t1	ctg00273.g13283.t1	ctg03291.g10322.t1	ctg00366.g10937.t1	ctg00316.g12034.t1	ctg00067.g10485.t1
Pnod_SN15.SNOR_00585	ctg00247.g7678.t1	ctg00217.g6413.t1	scf00711.g13908.t1	ctg00257.g13034.t1	ctg00341.g10864.t1	ctg00270.g9550.t1	ctg00357.g12464.t1	ctg00290.g12882.t1	ctg00191.g13375.t1	scf00240.g9612.t1	ctg00117.g3227.t1	ctg00222.g7826.t1	ctg00688.g8643.t1	ctg00224.g1139.t1	ctg00208.g13464.t1	ctg05210.g12471.t1	ctg00324.g11987.t1	ctg00481.g8994.t1	ctg00692.g11981.t1	ctg00218.g6566.t1	ctg00146.g7926.t1	ctg00238.g6629.t1	SNOR_00585	mRNA443	mRNA428	ctg00206.g13464.t1	ctg00205.g13727.t1	ctg00025.g4611.t1	ctg00273.g13281.t1	ctg03044.g9942.t1	ctg00366.g10935.t1	ctg00316.g12032.t1	ctg00067.g10487.t1
Pnod_SN15.SNOR_00586	ctg00247.g7679.t1	ctg00217.g6412.t1	scf00002.g186.t1,scf00711.g13909.t1	ctg00257.g13033.t1	ctg00341.g10865.t1	ctg00270.g9551.t1	ctg00357.g12463.t1	ctg00290.g12883.t1	ctg00191.g13374.t1	scf00015.g1609.t1,scf00240.g9613.t1	ctg00117.g3228.t1	ctg00222.g7825.t1	ctg00688.g8644.t1	ctg01415.g4699.t1	ctg00208.g13463.t1	ctg00512.g2999.t1	ctg00324.g11986.t1	ctg00481.g8993.t1	ctg00692.g11982.t1	ctg00218.g6567.t1	ctg00146.g7927.t1	ctg00238.g6630.t1	SNOR_00586	mRNA442	mRNA427	ctg00206.g13463.t1	ctg00205.g13728.t1	ctg00025.g4612.t1	ctg00273.g13280.t1	ctg00936.g5728.t1	ctg00366.g10934.t1	ctg00316.g12031.t1	ctg00067.g10488.t1
Pnod_SN15.SNOR_00587	ctg00247.g7680.t1	ctg00217.g6411.t1	scf00353.g10962.t1	ctg00257.g13032.t1	ctg00341.g10866.t1	ctg00270.g9552.t1,ctg01328.g13988.t1	ctg00357.g12462.t1	ctg00290.g12884.t1	ctg00191.g13373.t1	scf00373.g11773.t1	ctg00117.g3229.t1	ctg00222.g7824.t1	ctg00688.g8645.t1	ctg01415.g4700.t1	ctg00208.g13462.t1	ctg00512.g3000.t1	ctg00324.g11985.t1	ctg00481.g8992.t1	ctg00692.g11983.t1	ctg00218.g6568.t1	ctg00146.g7928.t1	ctg00238.g6631.t1	SNOR_00587	mRNA441	mRNA426	ctg00206.g13462.t1	ctg00205.g13729.t1	ctg00025.g4613.t1	ctg00273.g13279.t1	ctg00936.g5729.t1	ctg00366.g10933.t1	ctg00316.g12030.t1	ctg00067.g10489.t1
Pnod_SN15.SNOR_00588	ctg00247.g7681.t1	ctg00217.g6410.t1	scf00353.g10963.t1	ctg00257.g13031.t1	ctg00341.g10867.t1	ctg00270.g9553.t1	ctg00357.g12461.t1	ctg00290.g12885.t1	ctg00191.g13372.t1	scf00373.g11774.t1	ctg00117.g3230.t1	ctg00222.g7823.t1	ctg01684.g12962.t1	ctg03117.g8037.t1	ctg00208.g13461.t1	ctg00512.g3001.t1	ctg00324.g11984.t1	ctg00481.g8991.t1	ctg00692.g11984.t1	ctg00218.g6569.t1	ctg00146.g7929.t1	ctg00724.g11268.t1	SNOR_00588	mRNA440	mRNA425	ctg00206.g13461.t1	ctg00205.g13730.t1	ctg00025.g4614.t1	ctg00273.g13278.t1	ctg00936.g5730.t1	ctg00366.g10932.t1	ctg00316.g12029.t1	ctg00067.g10490.t1
Pnod_SN15.SNOR_00589	ctg00247.g7682.t1	ctg00217.g6409.t1	scf00353.g10964.t1	ctg00257.g13030.t1	ctg00341.g10868.t1	ctg00270.g9554.t1	ctg00357.g12460.t1	ctg00290.g12886.t1	ctg00191.g13371.t1	scf00373.g11775.t1	ctg00117.g3231.t1	ctg00222.g7822.t1	ctg01684.g12961.t1	ctg03117.g8038.t1	ctg00208.g13460.t1	ctg00512.g3002.t1	ctg00324.g11983.t1	ctg00481.g8990.t1	ctg00692.g11985.t1	ctg00218.g6570.t1	ctg00146.g7930.t1	ctg00724.g11269.t1	SNOR_00589	mRNA439	mRNA424	ctg00206.g13460.t1	ctg00205.g13731.t1	ctg00025.g4615.t1	ctg00273.g13277.t1	ctg00936.g5731.t1	ctg00366.g10931.t1	ctg00316.g12028.t1	ctg00067.g10491.t1
Pnod_SN15.SNOR_00590	ctg00247.g7683.t1	ctg00217.g6408.t1	scf00404.g11553.t1	ctg00257.g13029.t1	ctg00341.g10869.t1	ctg00270.g9555.t1	ctg00357.g12459.t1	ctg00290.g12887.t1	ctg00191.g13370.t1	scf00412.g12264.t1	ctg00117.g3232.t1	ctg00222.g7821.t1	ctg01684.g12960.t1	ctg02930.g7725.t1	ctg00208.g13459.t1	ctg00512.g3003.t1,ctg07319.g13921.t1	ctg00324.g11982.t1	ctg00481.g8989.t1	ctg00692.g11986.t1	ctg00218.g6571.t1	ctg00146.g7931.t1	ctg00724.g11270.t1	SNOR_00590	mRNA438	mRNA423	ctg00206.g13459.t1	ctg00205.g13732.t1	ctg00025.g4616.t1	ctg00273.g13276.t1	ctg00936.g5732.t1,ctg09511.g15646.t1	ctg00366.g10930.t1	ctg00316.g12027.t1	ctg00067.g10492.t1
Pnod_SN15.SNOR_00592	ctg00247.g7684.t1	ctg00217.g6406.t1	scf00404.g11554.t1	ctg00257.g13028.t1	ctg00341.g10870.t1	ctg00270.g9556.t1	ctg00357.g12458.t1	ctg00290.g12888.t1	ctg00191.g13369.t1	scf00412.g12263.t1	ctg00117.g3233.t1	ctg00222.g7820.t1	ctg01992.g13604.t1	ctg06535.g12281.t1,ctg11640.g15289.t1	ctg00208.g13458.t1	ctg02719.g9129.t1	ctg00324.g11981.t1	ctg00481.g8988.t1	ctg01236.g14000.t1	ctg00218.g6572.t1	ctg00146.g7932.t1	ctg00724.g11271.t1	SNOR_00592	mRNA437	mRNA422	ctg00206.g13458.t1	ctg00205.g13733.t1	ctg00025.g4617.t1	ctg00472.g13989.t1	ctg03464.g10586.t1	ctg00366.g10929.t1	ctg00316.g12026.t1	ctg00067.g10493.t1
Pnod_SN15.SNOR_00593	NA	ctg00217.g6405.t1	scf00404.g11555.t1	ctg00257.g13027.t1	ctg00341.g10871.t1	ctg00270.g9557.t1	ctg00357.g12457.t1	ctg01328.g14214.t1	ctg00191.g13368.t1	scf00412.g12262.t1	ctg00117.g3234.t1	ctg01614.g13725.t1	ctg03687.g14636.t1	NA	ctg00208.g13457.t1	ctg08827.g14489.t1	ctg00324.g11980.t1	NA	NA	NA	ctg00146.g7933.t1	ctg01508.g12121.t1	SNOR_00593	mRNA436	mRNA421	ctg00206.g13457.t1	ctg00205.g13734.t1	ctg00025.g4618.t1	ctg00472.g13988.t1	ctg03464.g10585.t1,ctg05394.g12941.t1,ctg09741.g15751.t1	NA	ctg01069.g14026.t1	ctg00067.g10494.t1
Pnod_SN15.SNOR_00594	ctg00353.g9454.t1	ctg01932.g13825.t1	scf00404.g11556.t1	ctg00352.g13886.t1	ctg00578.g13322.t1	ctg00563.g12551.t1	ctg00157.g8177.t1	ctg00416.g13920.t1	ctg00249.g13733.t1	scf00412.g12261.t1	ctg00493.g8224.t1	ctg00244.g8218.t1	ctg02367.g14112.t1	ctg01181.g4116.t1	ctg00257.g13813.t1	ctg07321.g13923.t1	ctg00487.g13568.t1	ctg00753.g11228.t1	ctg00745.g12335.t1	ctg03572.g13553.t1	ctg00146.g7934.t1	ctg01508.g12120.t1	SNOR_00594	mRNA435	mRNA420	ctg00275.g13837.t1	ctg00253.g13943.t1	ctg00238.g13869.t1	ctg00342.g13742.t1	ctg04372.g11768.t1	ctg00611.g13324.t1	ctg00468.g13562.t1	ctg00204.g14376.t1
Pnod_SN15.SNOR_00595	ctg00353.g9455.t1	ctg00199.g6090.t1	scf00404.g11561.t1	ctg00352.g13885.t1	ctg00578.g13323.t1	ctg00563.g12552.t1	ctg00157.g8176.t1	ctg00416.g13919.t1	ctg00249.g13734.t1	scf00412.g12256.t1	ctg00493.g8223.t1	ctg00244.g8219.t1	ctg01363.g12057.t1,ctg02367.g14113.t1	ctg01181.g4115.t1	ctg00257.g13814.t1	ctg00451.g2729.t1	ctg00487.g13567.t1	ctg00753.g11227.t1	ctg00745.g12336.t1	ctg00739.g12215.t1	ctg00267.g10696.t1	ctg00257.g6935.t1	SNOR_00595	mRNA434	mRNA419	ctg00275.g13838.t1	ctg00253.g13944.t1	ctg00238.g13870.t1	ctg00342.g13741.t1	ctg04372.g11767.t1	ctg00611.g13323.t1	ctg00468.g13561.t1	ctg00204.g14375.t1
Pnod_SN15.SNOR_00596	ctg00353.g9456.t1	ctg00199.g6089.t1	scf00404.g11562.t1	ctg00352.g13884.t1	ctg00578.g13324.t1	ctg00563.g12553.t1	ctg00157.g8175.t1	ctg00416.g13918.t1	ctg00249.g13735.t1	scf00412.g12255.t1	ctg00493.g8222.t1	ctg00244.g8220.t1	ctg01363.g12058.t1	ctg01181.g4114.t1	ctg00257.g13815.t1	ctg00451.g2728.t1	ctg00487.g13566.t1	ctg00753.g11226.t1	ctg00745.g12337.t1	ctg00739.g12216.t1	ctg00267.g10695.t1	ctg00257.g6936.t1	SNOR_00596	mRNA433	mRNA418	ctg00275.g13839.t1	ctg00253.g13945.t1	ctg00238.g13871.t1	ctg00342.g13740.t1	ctg06261.g13725.t1	ctg00611.g13322.t1	ctg00468.g13560.t1	ctg00204.g14374.t1
Pnod_SN15.SNOR_00597	NA	ctg00199.g6088.t1	scf00404.g11563.t1	ctg00352.g13883.t1	ctg00578.g13325.t1	ctg00563.g12554.t1	ctg00157.g8174.t1	ctg00416.g13917.t1	ctg00249.g13736.t1	scf00412.g12254.t1	ctg00493.g8221.t1	ctg00244.g8221.t1	ctg01363.g12059.t1	ctg01040.g3759.t1	ctg00257.g13816.t1	ctg00451.g2727.t1	ctg00487.g13565.t1	ctg00753.g11225.t1	ctg00745.g12338.t1	ctg00739.g12217.t1	ctg00267.g10694.t1	ctg00257.g6937.t1	SNOR_00597	mRNA432	mRNA417	ctg00275.g13840.t1	ctg00253.g13946.t1	ctg00238.g13872.t1	ctg00342.g13739.t1	ctg08509.g15199.t1	ctg00611.g13321.t1	ctg00468.g13559.t1	ctg00204.g14373.t1
Pnod_SN15.SNOR_00598	ctg00353.g9457.t1	ctg00199.g6087.t1	scf00404.g11564.t1,scf00404.g11565.t1	ctg00352.g13882.t1	ctg00578.g13326.t1	ctg00563.g12555.t1	ctg00157.g8173.t1	ctg00416.g13916.t1	ctg00249.g13737.t1	scf00412.g12252.t1,scf00412.g12253.t1	ctg00493.g8220.t1	ctg00244.g8222.t1	ctg01363.g12060.t1,ctg02113.g13803.t1	ctg01040.g3758.t1,ctg05146.g10796.t1	ctg00257.g13817.t1	ctg00451.g2726.t1	ctg00487.g13564.t1	ctg00753.g11224.t1	ctg00745.g12339.t1	ctg00739.g12218.t1	ctg00267.g10693.t1	ctg00257.g6938.t1	SNOR_00598	mRNA431	mRNA416	ctg00275.g13841.t1	ctg00253.g13947.t1	ctg00238.g13873.t1	ctg00342.g13738.t1	ctg03018.g9908.t1	ctg00611.g13320.t1	ctg00468.g13558.t1	ctg00204.g14372.t1
Pnod_SN15.SNOR_00599	NA	NA	NA	ctg00352.g13881.t1	ctg00578.g13327.t1	ctg00563.g12556.t1	ctg00157.g8172.t1	ctg00416.g13915.t1	ctg00249.g13738.t1	NA	NA	NA	ctg02113.g13802.t1	NA	ctg00257.g13818.t1	NA	ctg00487.g13563.t1	NA	ctg00745.g12340.t1	NA	NA	NA	SNOR_00599	mRNA430	mRNA415	ctg00275.g13842.t1	ctg00253.g13948.t1	ctg00238.g13874.t1	ctg00342.g13737.t1	ctg03018.g9909.t1	ctg00611.g13319.t1	ctg00468.g13557.t1	ctg00204.g14371.t1
Pnod_SN15.SNOR_00600	ctg00353.g9458.t1	ctg00199.g6086.t1	scf00765.g14095.t1	ctg00311.g13658.t1	ctg00218.g8600.t1	ctg00220.g8629.t1	ctg00157.g8171.t1	ctg00148.g9709.t1	ctg00019.g3391.t1	scf00121.g6575.t1	ctg00493.g8219.t1	ctg00244.g8223.t1	ctg02634.g14309.t1	ctg02545.g7026.t1	ctg00017.g3014.t1	ctg00689.g3717.t1	ctg00627.g13923.t1	ctg00785.g11389.t1	ctg01031.g13635.t1	ctg00558.g10978.t1	ctg00267.g10692.t1	ctg00257.g6939.t1	SNOR_00600	mRNA428	mRNA413	ctg00152.g12227.t1	ctg00038.g6250.t1	ctg00035.g5722.t1	ctg00021.g2671.t1	ctg03943.g11210.t1	ctg00524.g12735.t1	ctg00010.g1303.t1	ctg00006.g1790.t1
Pnod_SN15.SNOR_00602	ctg00353.g9459.t1	ctg00199.g6085.t1	scf00765.g14094.t1	ctg00311.g13659.t1	ctg00218.g8601.t1	ctg00220.g8628.t1	ctg00157.g8170.t1	ctg00148.g9708.t1	ctg00019.g3390.t1	scf00121.g6574.t1	ctg00493.g8218.t1	ctg00244.g8224.t1	ctg00667.g8492.t1	ctg04083.g9481.t1	ctg00017.g3013.t1	ctg00689.g3718.t1	ctg00627.g13922.t1	ctg00785.g11390.t1	ctg01031.g13636.t1	ctg00558.g10977.t1	ctg00267.g10691.t1	ctg00257.g6940.t1	SNOR_00602	mRNA427	mRNA412	ctg00152.g12228.t1	ctg00038.g6251.t1	ctg00035.g5723.t1	ctg00021.g2672.t1	ctg07465.g14620.t1,ctg10534.g16013.t1	ctg00524.g12734.t1	ctg00010.g1302.t1	ctg00006.g1791.t1
Pnod_SN15.SNOR_00604	ctg00353.g9460.t1	ctg00199.g6084.t1	scf00353.g10953.t1	ctg00311.g13660.t1	ctg00218.g8602.t1	ctg00220.g8627.t1	ctg00157.g8169.t1	ctg00148.g9707.t1	ctg00019.g3389.t1	scf00373.g11764.t1	ctg00446.g7763.t1	ctg00244.g8225.t1	ctg00667.g8493.t1	ctg05728.g11465.t1	ctg00017.g3012.t1	ctg02748.g9182.t1	ctg00292.g11465.t1	ctg00785.g11391.t1	ctg00301.g7637.t1	ctg00558.g10976.t1	ctg00267.g10690.t1	ctg00257.g6941.t1	SNOR_00604	mRNA426	mRNA411	ctg00152.g12229.t1	ctg00038.g6252.t1	ctg00035.g5724.t1	ctg00021.g2673.t1	ctg03459.g10576.t1	ctg00524.g12733.t1	ctg00010.g1301.t1	ctg00006.g1792.t1
Pnod_SN15.SNOR_00605	ctg00353.g9461.t1	ctg00199.g6083.t1	scf00139.g6696.t1	ctg00311.g13661.t1	ctg00218.g8603.t1	ctg00220.g8626.t1	ctg00157.g8168.t1	ctg00148.g9706.t1	ctg00019.g3388.t1	scf00121.g6581.t1	ctg00446.g7762.t1	ctg00244.g8226.t1	ctg00667.g8494.t1	ctg05668.g11398.t1	ctg00017.g3011.t1	ctg02748.g9181.t1,ctg09201.g14561.t1	ctg00292.g11466.t1	ctg00785.g11392.t1	ctg00301.g7638.t1	ctg00558.g10975.t1	ctg00267.g10689.t1	ctg00257.g6942.t1	SNOR_00605	mRNA425	mRNA410	ctg00152.g12230.t1	ctg00038.g6253.t1	ctg00035.g5725.t1	ctg00021.g2674.t1	ctg00574.g4074.t1	ctg00524.g12732.t1	ctg00010.g1300.t1	ctg00006.g1793.t1
Pnod_SN15.SNOR_00606	ctg00353.g9462.t1	ctg00199.g6082.t1	scf00139.g6695.t1	ctg00311.g13662.t1	ctg00218.g8604.t1	ctg00220.g8625.t1	ctg00157.g8167.t1	ctg00148.g9705.t1	ctg00019.g3387.t1	scf00121.g6580.t1	ctg00446.g7761.t1	ctg00244.g8227.t1	ctg00667.g8495.t1	ctg04919.g10539.t1	ctg00017.g3010.t1	ctg03472.g10398.t1	ctg00292.g11467.t1	ctg00785.g11393.t1	ctg00301.g7639.t1	ctg00558.g10974.t1	ctg00267.g10688.t1	ctg00257.g6943.t1	SNOR_00606	mRNA424	mRNA409	ctg00152.g12231.t1	ctg00038.g6254.t1	ctg00035.g5726.t1	ctg00021.g2675.t1	ctg00574.g4073.t1	ctg00524.g12731.t1	ctg00010.g1299.t1	ctg00006.g1794.t1
Pnod_SN15.SNOR_00608	ctg00247.g7676.t1,ctg00247.g7677.t1	ctg00217.g6414.t1,ctg00217.g6415.t1	NA	ctg00311.g13663.t1,ctg00311.g13664.t1	ctg00218.g8605.t1	ctg00220.g8624.t1	ctg00157.g8166.t1	ctg00148.g9704.t1	ctg00019.g3385.t1,ctg00019.g3386.t1	NA	ctg00117.g3226.t1	ctg00222.g7827.t1	ctg00667.g8496.t1	ctg00224.g1138.t1	ctg00017.g3008.t1,ctg00017.g3009.t1	ctg01286.g5733.t1	ctg00292.g11468.t1,ctg00292.g11469.t1	NA	ctg00301.g7640.t1	ctg00218.g6565.t1	NA	NA	SNOR_00608,SNOR_00609	mRNA423	mRNA408	ctg00152.g12232.t1	ctg00038.g6255.t1	ctg00035.g5727.t1,ctg00035.g5728.t1	ctg00021.g2676.t1,ctg00021.g2677.t1	ctg00574.g4072.t1	ctg00524.g12730.t1	ctg00010.g1297.t1,ctg00010.g1298.t1	ctg00006.g1795.t1,ctg00006.g1796.t1
Pnod_SN15.SNOR_00609	ctg00247.g7676.t1,ctg00247.g7677.t1	ctg00217.g6414.t1,ctg00217.g6415.t1	NA	ctg00311.g13663.t1,ctg00311.g13664.t1	ctg00218.g8605.t1	ctg00220.g8624.t1	ctg00157.g8166.t1	ctg00148.g9704.t1	ctg00019.g3385.t1,ctg00019.g3386.t1	NA	ctg00117.g3226.t1	ctg00222.g7827.t1	ctg00667.g8496.t1	ctg00224.g1138.t1	ctg00017.g3008.t1,ctg00017.g3009.t1	ctg01286.g5733.t1	ctg00292.g11468.t1,ctg00292.g11469.t1	NA	ctg00301.g7640.t1	ctg00218.g6565.t1	NA	NA	SNOR_00608,SNOR_00609	mRNA423	mRNA408	ctg00152.g12232.t1	ctg00038.g6255.t1	ctg00035.g5727.t1,ctg00035.g5728.t1	ctg00021.g2676.t1,ctg00021.g2677.t1	ctg00574.g4072.t1	ctg00524.g12730.t1	ctg00010.g1297.t1,ctg00010.g1298.t1	ctg00006.g1795.t1,ctg00006.g1796.t1
Pnod_SN15.SNOR_00610	ctg00247.g7675.t1	ctg00217.g6416.t1	NA	ctg00029.g3863.t1	ctg00218.g8606.t1	ctg00220.g8623.t1	ctg00157.g8165.t1	ctg00148.g9703.t1	ctg00019.g3384.t1	NA	ctg00117.g3225.t1	ctg00222.g7828.t1	ctg00789.g9321.t1	ctg00224.g1137.t1	ctg00017.g3007.t1	ctg01286.g5732.t1	ctg00292.g11470.t1	ctg00481.g8995.t1	ctg00301.g7641.t1	ctg00218.g6564.t1	NA	NA	SNOR_00610	mRNA422	mRNA407	ctg00152.g12233.t1	ctg00038.g6256.t1	ctg00035.g5729.t1	ctg00021.g2678.t1	ctg00574.g4071.t1	ctg00005.g425.t1	ctg00010.g1296.t1	ctg00006.g1797.t1
Pnod_SN15.SNOR_00611	ctg00247.g7674.t1	ctg00217.g6417.t1	scf00435.g11910.t1	ctg00029.g3864.t1	ctg00218.g8607.t1	ctg00220.g8622.t1	ctg00157.g8164.t1	ctg00148.g9702.t1	ctg00019.g3383.t1	scf00335.g11231.t1	ctg00117.g3224.t1	ctg00222.g7829.t1	ctg00789.g9322.t1	ctg00224.g1136.t1	ctg00017.g3006.t1	ctg01001.g4840.t1,ctg01286.g5731.t1	ctg00292.g11471.t1	ctg00481.g8996.t1	ctg00301.g7642.t1	ctg00218.g6563.t1	ctg00235.g10125.t1	ctg00250.g6825.t1	SNOR_00611	mRNA421	mRNA406	ctg00152.g12234.t1	ctg00038.g6257.t1	ctg00035.g5730.t1	ctg00021.g2679.t1	ctg02752.g9524.t1	ctg00005.g426.t1	ctg00010.g1295.t1	ctg00006.g1798.t1
Pnod_SN15.SNOR_00612	ctg00247.g7673.t1	ctg00217.g6418.t1	NA	ctg00029.g3865.t1	ctg00218.g8608.t1	ctg00220.g8621.t1	ctg00157.g8163.t1	ctg00148.g9701.t1	ctg00019.g3382.t1	NA	ctg00117.g3223.t1	ctg00222.g7830.t1	ctg00789.g9323.t1	ctg06206.g11952.t1	ctg00017.g3005.t1	ctg01001.g4841.t1	ctg00292.g11472.t1	ctg00604.g10121.t1	ctg00301.g7643.t1	ctg00218.g6562.t1	ctg00235.g10126.t1	ctg00250.g6826.t1	SNOR_00612	mRNA420	mRNA405	ctg00152.g12235.t1	ctg00038.g6258.t1	ctg00035.g5731.t1	ctg00021.g2680.t1	ctg02752.g9523.t1	ctg00005.g427.t1	ctg00010.g1294.t1	ctg00006.g1799.t1
Pnod_SN15.SNOR_00613	ctg00247.g7672.t1	ctg00217.g6419.t1	scf00196.g8197.t1	ctg00029.g3866.t1	ctg00218.g8609.t1	ctg00220.g8620.t1	ctg00157.g8162.t1	ctg00148.g9700.t1	ctg00019.g3381.t1	scf00209.g8946.t1	ctg00117.g3222.t1	ctg00222.g7831.t1	ctg00789.g9324.t1	ctg01258.g4308.t1	ctg00017.g3004.t1	ctg01001.g4842.t1	ctg00292.g11473.t1	ctg00604.g10120.t1	ctg00301.g7644.t1	ctg00218.g6561.t1	ctg00235.g10127.t1	ctg00250.g6827.t1	SNOR_00613	mRNA419	mRNA404	ctg00152.g12236.t1	ctg00038.g6259.t1	ctg00035.g5732.t1	ctg00021.g2681.t1	ctg02693.g9441.t1	ctg00005.g428.t1	ctg00010.g1293.t1	ctg00006.g1800.t1
Pnod_SN15.SNOR_00614	ctg00247.g7671.t1	ctg00217.g6420.t1	scf00196.g8198.t1	ctg00029.g3867.t1	ctg00218.g8610.t1	ctg00220.g8619.t1	ctg00157.g8161.t1	ctg00148.g9699.t1	ctg00019.g3380.t1	scf00209.g8945.t1	ctg00117.g3221.t1	ctg00222.g7832.t1	ctg00789.g9325.t1	ctg01258.g4307.t1	ctg00017.g3003.t1	ctg03129.g9869.t1	ctg00292.g11474.t1	ctg00604.g10119.t1	ctg00301.g7645.t1	ctg00218.g6560.t1	ctg00235.g10128.t1	ctg00250.g6828.t1	SNOR_00614	mRNA418	mRNA403	ctg00152.g12237.t1	ctg00038.g6260.t1	ctg00035.g5733.t1	ctg00021.g2682.t1	ctg02693.g9442.t1	ctg00005.g429.t1	ctg00010.g1292.t1	ctg00006.g1801.t1
Pnod_SN15.SNOR_00615	ctg00247.g7670.t1	ctg00217.g6421.t1	scf00196.g8199.t1	ctg00029.g3868.t1	ctg00218.g8611.t1	ctg00220.g8618.t1	ctg00157.g8160.t1	ctg00148.g9698.t1	ctg00019.g3379.t1	scf00209.g8944.t1	ctg00117.g3220.t1	ctg00222.g7833.t1	ctg00716.g8845.t1	ctg04020.g9394.t1	ctg00017.g3002.t1	ctg03129.g9870.t1	ctg00292.g11475.t1	ctg00604.g10118.t1	ctg00301.g7646.t1	ctg00218.g6559.t1	ctg00235.g10129.t1	ctg00250.g6829.t1	SNOR_00615	mRNA417	mRNA402	ctg00152.g12238.t1	ctg00038.g6261.t1	ctg00035.g5734.t1	ctg00021.g2683.t1	ctg01745.g7883.t1	ctg00005.g430.t1	ctg00010.g1291.t1	ctg00006.g1802.t1
Pnod_SN15.SNOR_00617	ctg00247.g7668.t1	ctg00217.g6423.t1	scf00312.g10373.t1	ctg00029.g3870.t1	ctg00218.g8613.t1	ctg00220.g8616.t1	ctg00157.g8158.t1	ctg00148.g9696.t1	ctg00019.g3377.t1	scf00147.g7376.t1	ctg00117.g3218.t1	ctg00222.g7835.t1	ctg00716.g8847.t1	ctg04158.g9594.t1	ctg00017.g3000.t1	ctg01144.g5294.t1	ctg00292.g11477.t1	ctg00604.g10116.t1	ctg00301.g7648.t1	ctg00218.g6557.t1	NA	NA	SNOR_00617	mRNA415	mRNA401	ctg00152.g12240.t1	ctg00038.g6263.t1	ctg00035.g5736.t1	ctg00021.g2685.t1	ctg01745.g7885.t1	ctg00005.g432.t1	ctg00010.g1289.t1	ctg00006.g1804.t1
Pnod_SN15.SNOR_00618	ctg00247.g7667.t1	ctg00217.g6424.t1	NA	ctg00029.g3871.t1	ctg00218.g8614.t1	ctg00220.g8615.t1	ctg00157.g8157.t1	ctg00148.g9695.t1	ctg00019.g3376.t1	NA	ctg00117.g3217.t1	ctg00222.g7836.t1	ctg00716.g8848.t1	ctg06287.g12031.t1	ctg00017.g2999.t1	ctg01144.g5295.t1	ctg00292.g11478.t1	ctg00604.g10115.t1	ctg00301.g7649.t1	ctg00218.g6556.t1	ctg00035.g3190.t1	ctg00420.g9059.t1	SNOR_00618	mRNA414	mRNA400	ctg00152.g12241.t1	ctg00038.g6264.t1	ctg00035.g5737.t1	ctg00021.g2686.t1	ctg01745.g7886.t1	ctg00005.g433.t1	ctg00010.g1288.t1	ctg00006.g1805.t1
Pnod_SN15.SNOR_00620	ctg00247.g7666.t1	ctg00217.g6425.t1	scf00312.g10374.t1	ctg00029.g3872.t1	ctg00218.g8615.t1,ctg01863.g14219.t1	ctg00220.g8614.t1,ctg01128.g13863.t1	ctg00157.g8156.t1	ctg00148.g9694.t1	ctg00019.g3375.t1	scf00147.g7377.t1	ctg00117.g3216.t1	ctg00222.g7837.t1	ctg00716.g8849.t1	ctg03053.g7926.t1,ctg05217.g10885.t1	ctg00017.g2998.t1	ctg01144.g5296.t1	ctg00292.g11479.t1	ctg00604.g10114.t1	ctg01081.g13768.t1,ctg02594.g14355.t1	ctg00218.g6555.t1	ctg00035.g3189.t1	ctg00420.g9058.t1	SNOR_00620	mRNA413	mRNA399	ctg00152.g12242.t1	ctg00038.g6265.t1	ctg00035.g5738.t1	ctg00021.g2687.t1	ctg03706.g10912.t1	ctg00005.g434.t1	ctg00010.g1287.t1	ctg00006.g1806.t1
Pnod_SN15.SNOR_00622	ctg00247.g7665.t1	ctg00217.g6426.t1	scf00312.g10375.t1	ctg00029.g3873.t1	ctg00218.g8616.t1	ctg00220.g8613.t1,ctg01128.g13864.t1	ctg00157.g8155.t1	ctg00148.g9693.t1	ctg00019.g3374.t1	scf00147.g7378.t1	ctg00117.g3215.t1	ctg00222.g7838.t1	ctg00716.g8850.t1	ctg03053.g7927.t1	ctg00017.g2997.t1	ctg04808.g12060.t1	ctg00292.g11480.t1	ctg00604.g10113.t1	ctg01081.g13769.t1,ctg02364.g14333.t1	ctg00218.g6554.t1	ctg00035.g3188.t1	ctg00420.g9057.t1	SNOR_00622	mRNA412	mRNA398	ctg00152.g12243.t1	ctg00038.g6266.t1	ctg00035.g5739.t1	ctg00021.g2688.t1	ctg03706.g10911.t1	ctg00005.g435.t1	ctg00010.g1286.t1	ctg00006.g1807.t1
Pnod_SN15.SNOR_00623	ctg00449.g10647.t1	ctg00408.g9337.t1	scf00430.g11857.t1	ctg00029.g3874.t1	ctg00218.g8617.t1,ctg00423.g11942.t1	ctg00647.g13005.t1	ctg00157.g8154.t1	ctg00148.g9692.t1	ctg00019.g3373.t1	scf00147.g7379.t1	ctg00949.g11328.t1	ctg01004.g13489.t1	ctg00716.g8851.t1	ctg08274.g13742.t1	ctg00017.g2996.t1	ctg05699.g12892.t1,ctg06541.g13493.t1	ctg00009.g915.t1,ctg00292.g11481.t1	ctg02353.g13582.t1	ctg01081.g13770.t1,ctg01261.g14029.t1	ctg01504.g13469.t1	ctg00035.g3187.t1	ctg01091.g12017.t1	SNOR_00623	mRNA411	mRNA397	ctg00152.g12244.t1	ctg00038.g6267.t1	ctg00035.g5740.t1	ctg00021.g2689.t1	ctg07173.g14393.t1,ctg08915.g15397.t1	ctg00005.g436.t1	ctg00010.g1285.t1	ctg00006.g1808.t1
Pnod_SN15.SNOR_00624	ctg00449.g10646.t1	ctg00408.g9336.t1	scf00430.g11856.t1	ctg00029.g3875.t1	ctg00423.g11943.t1	ctg00647.g13004.t1	ctg00157.g8153.t1	ctg00148.g9691.t1	ctg00019.g3372.t1	scf00147.g7380.t1	ctg00949.g11329.t1	ctg00430.g10851.t1,ctg01004.g13490.t1	ctg00037.g1040.t1	ctg02550.g7034.t1,ctg07735.g13318.t1	ctg00017.g2995.t1	ctg01958.g7490.t1	ctg00009.g916.t1	ctg01389.g13255.t1	ctg01261.g14030.t1	ctg01039.g13142.t1	ctg00035.g3186.t1	ctg00006.g435.t1,ctg01091.g12016.t1	SNOR_00624	mRNA410	mRNA396	ctg00152.g12245.t1	ctg00038.g6268.t1	ctg00035.g5741.t1	ctg00021.g2690.t1	ctg04003.g11304.t1	ctg00005.g437.t1	ctg00010.g1284.t1	ctg00006.g1809.t1
Pnod_SN15.SNOR_00626	ctg00449.g10645.t1	ctg00408.g9335.t1	scf00430.g11853.t1	ctg00029.g3876.t1	ctg00423.g11944.t1	ctg00647.g13003.t1	ctg00157.g8152.t1	ctg00148.g9690.t1	ctg00019.g3371.t1	scf00147.g7383.t1	ctg00949.g11330.t1	ctg00430.g10850.t1	ctg00037.g1041.t1	ctg02550.g7033.t1	ctg00017.g2994.t1	ctg01958.g7491.t1	ctg00009.g917.t1	ctg01389.g13256.t1	ctg00559.g10840.t1	ctg01039.g13143.t1	ctg00035.g3185.t1	ctg00006.g434.t1	SNOR_00626	mRNA409	mRNA395	ctg00152.g12246.t1	ctg00038.g6269.t1	ctg00035.g5742.t1	ctg00021.g2691.t1	ctg04003.g11305.t1	ctg00005.g438.t1	ctg00010.g1283.t1	ctg00006.g1810.t1
Pnod_SN15.SNOR_00627	ctg00449.g10644.t1	ctg00408.g9334.t1	scf00430.g11852.t1	ctg00029.g3877.t1	ctg00423.g11945.t1	ctg00647.g13002.t1	ctg00157.g8151.t1,ctg00438.g13293.t1	ctg00148.g9689.t1	ctg00019.g3370.t1	scf00147.g7384.t1	ctg00949.g11331.t1	ctg00430.g10849.t1	ctg00037.g1042.t1	ctg09983.g14831.t1,ctg10229.g14950.t1,ctg10506.g15050.t1	ctg00017.g2993.t1	ctg00063.g537.t1,ctg01958.g7492.t1,ctg04497.g11727.t1,ctg06751.g13627.t1	ctg00009.g918.t1	ctg01389.g13257.t1,ctg02078.g13552.t1	ctg00559.g10841.t1	ctg01039.g13144.t1	ctg00035.g3184.t1	ctg00006.g433.t1	SNOR_00627	mRNA408	mRNA394	ctg00152.g12247.t1	ctg00038.g6270.t1	ctg00035.g5743.t1	ctg00021.g2692.t1	ctg08429.g15163.t1,ctg09084.g15473.t1	ctg00005.g439.t1	ctg00010.g1282.t1	ctg00006.g1811.t1
Pnod_SN15.SNOR_00630	ctg00449.g10643.t1	ctg00408.g9333.t1	scf00430.g11851.t1	ctg00029.g3878.t1	ctg00423.g11946.t1	ctg00013.g1146.t1	ctg00438.g13294.t1	ctg00148.g9688.t1	ctg00019.g3369.t1	scf00147.g7385.t1	ctg00754.g10230.t1	ctg00430.g10848.t1	ctg00037.g1043.t1	ctg01070.g3834.t1	ctg00017.g2992.t1	ctg00063.g536.t1	ctg00009.g919.t1	ctg01271.g13076.t1	ctg00559.g10842.t1	ctg00862.g12767.t1	ctg00035.g3183.t1	ctg00006.g432.t1	SNOR_00630	mRNA407	mRNA393	ctg00152.g12248.t1	ctg00038.g6271.t1	ctg00035.g5744.t1	ctg00021.g2693.t1	ctg00521.g3793.t1	ctg00005.g440.t1	ctg00010.g1281.t1	ctg00006.g1812.t1
Pnod_SN15.SNOR_00631	ctg00449.g10642.t1	ctg00408.g9332.t1	scf00430.g11850.t1	ctg00029.g3879.t1	ctg00423.g11947.t1	ctg00013.g1147.t1	ctg00438.g13295.t1	ctg00148.g9687.t1	ctg00019.g3368.t1	scf00147.g7386.t1	ctg00754.g10231.t1	ctg00430.g10847.t1	ctg00037.g1044.t1	ctg01070.g3833.t1	ctg00017.g2991.t1	ctg00063.g535.t1	ctg00009.g920.t1	ctg00741.g11143.t1	ctg00559.g10843.t1	ctg00862.g12766.t1	ctg00035.g3182.t1	ctg00006.g431.t1	SNOR_00631	mRNA406	mRNA392	ctg00152.g12249.t1	ctg00038.g6272.t1	ctg00035.g5745.t1	ctg00021.g2694.t1	ctg00521.g3792.t1	ctg00005.g441.t1	ctg00010.g1280.t1	ctg00006.g1813.t1
Pnod_SN15.SNOR_00634	ctg00449.g10640.t1	ctg00408.g9330.t1	scf00868.g14351.t1	ctg00029.g3882.t1	ctg00423.g11950.t1	ctg00013.g1150.t1	ctg00438.g13298.t1	ctg00148.g9684.t1	ctg00019.g3365.t1	scf00764.g14230.t1	ctg00754.g10233.t1	ctg00430.g10845.t1	ctg00037.g1047.t1	ctg03279.g8294.t1	ctg00017.g2988.t1	ctg00063.g533.t1	ctg00009.g923.t1	ctg00741.g11145.t1	ctg00559.g10846.t1	ctg00132.g4700.t1	ctg00035.g3180.t1	ctg00006.g429.t1	SNOR_00634	mRNA403	mRNA390	ctg00152.g12252.t1	ctg00038.g6275.t1	ctg00035.g5748.t1	ctg00021.g2697.t1	ctg03882.g11147.t1	ctg00005.g444.t1	ctg00010.g1277.t1	ctg00006.g1816.t1
Pnod_SN15.SNOR_00637	ctg00449.g10637.t1	ctg00408.g9327.t1	scf01067.g14566.t1	ctg00029.g3884.t1	ctg00423.g11952.t1	ctg00013.g1152.t1	ctg00438.g13300.t1	ctg00148.g9682.t1	ctg00019.g3363.t1	scf00920.g14385.t1	ctg00754.g10236.t1,ctg00756.g10246.t1	ctg00430.g10842.t1	ctg00037.g1049.t1	ctg01492.g4888.t1	ctg00017.g2986.t1	ctg00063.g530.t1	ctg00009.g925.t1	ctg02088.g13554.t1	ctg00559.g10848.t1	ctg00132.g4697.t1	ctg00035.g3177.t1	ctg00006.g426.t1	SNOR_00637	mRNA401	mRNA388	ctg00152.g12254.t1	ctg00038.g6277.t1	ctg00035.g5750.t1	ctg00021.g2699.t1	ctg03648.g10845.t1	ctg00005.g446.t1	ctg00010.g1275.t1	ctg00006.g1818.t1
Pnod_SN15.SNOR_00638	NA	NA	NA	ctg00029.g3885.t1	ctg00423.g11953.t1	ctg00013.g1153.t1	ctg00438.g13301.t1	ctg00148.g9681.t1	ctg00019.g3362.t1	NA	ctg00756.g10248.t1	ctg01777.g13757.t1	ctg00037.g1050.t1	ctg12056.g15329.t1	ctg00017.g2985.t1	ctg05819.g12983.t1	ctg00009.g926.t1	ctg00426.g8437.t1	NA	ctg00132.g4696.t1	ctg00063.g4815.t1	ctg00006.g425.t1	SNOR_00638	mRNA400	mRNA387	NA	ctg00038.g6278.t1	ctg00035.g5751.t1	ctg00021.g2700.t1	ctg02185.g8612.t1,ctg03648.g10844.t1	ctg00005.g447.t1	ctg00010.g1274.t1	ctg00006.g1819.t1
Pnod_SN15.SNOR_00639	ctg00979.g13572.t1	ctg00236.g6793.t1	scf00063.g4026.t1	ctg00029.g3886.t1	ctg00347.g10956.t1	ctg00013.g1154.t1	ctg00290.g11385.t1	ctg00002.g183.t1	ctg00019.g3361.t1	scf00003.g493.t1	ctg00756.g10249.t1	ctg00041.g2444.t1	ctg00037.g1051.t1	ctg01469.g4832.t1	ctg00017.g2984.t1	ctg02236.g8141.t1	ctg00009.g927.t1	ctg00426.g8438.t1	ctg00292.g7513.t1	ctg00132.g4695.t1	ctg00063.g4814.t1	ctg00006.g424.t1	SNOR_00639	mRNA399	mRNA386	ctg00076.g8593.t1	ctg00038.g6279.t1	ctg00035.g5752.t1	ctg00021.g2701.t1	ctg02185.g8613.t1	ctg00005.g448.t1	ctg00010.g1273.t1	ctg00006.g1820.t1
Pnod_SN15.SNOR_00640	ctg00979.g13571.t1	ctg00236.g6792.t1	scf00063.g4025.t1	ctg00029.g3887.t1	ctg00347.g10955.t1	ctg00013.g1155.t1	ctg00290.g11384.t1	ctg00002.g184.t1	ctg00019.g3360.t1	scf00003.g492.t1	ctg00756.g10250.t1	ctg00041.g2445.t1	ctg00037.g1052.t1	ctg01469.g4831.t1	ctg00017.g2983.t1	ctg02236.g8142.t1	ctg00009.g928.t1	ctg00426.g8439.t1	ctg00292.g7512.t1	ctg00132.g4694.t1	ctg00063.g4813.t1	ctg00006.g423.t1	SNOR_00640	mRNA398	mRNA385	ctg00076.g8594.t1	ctg00038.g6280.t1	ctg00035.g5753.t1	ctg00021.g2702.t1	ctg02185.g8614.t1	ctg00005.g449.t1	ctg00010.g1272.t1	ctg00006.g1821.t1
Pnod_SN15.SNOR_00641	ctg00328.g9078.t1	ctg00236.g6791.t1	scf00063.g4014.t1,scf00229.g8955.t1	ctg00029.g3888.t1	ctg00347.g10954.t1	ctg00013.g1156.t1	ctg00290.g11383.t1	ctg00002.g185.t1	ctg00019.g3359.t1	scf00003.g481.t1	ctg00756.g10251.t1	ctg00041.g2446.t1	ctg00037.g1053.t1	ctg01760.g5454.t1	ctg00017.g2982.t1	ctg01262.g5660.t1	ctg00009.g929.t1	ctg01045.g12532.t1	ctg00292.g7511.t1	ctg00132.g4693.t1	ctg00063.g4809.t1	ctg00006.g410.t1	SNOR_00641	mRNA397	mRNA384	ctg00076.g8595.t1	ctg00038.g6281.t1	ctg00035.g5754.t1	ctg00021.g2703.t1	ctg04389.g11798.t1	ctg00005.g450.t1	ctg00010.g1271.t1	ctg00006.g1822.t1
Pnod_SN15.SNOR_00642	NA	NA	scf00548.g12978.t1	ctg00029.g3889.t1	NA	NA	NA	NA	ctg00019.g3358.t1	scf00023.g2177.t1,scf00028.g2572.t1	ctg02356.g14011.t1	NA	NA	ctg00533.g2243.t1	ctg00017.g2981.t1	ctg00242.g1656.t1	ctg00009.g930.t1	NA	NA	NA	NA	NA	SNOR_00642	NA	NA	NA	NA	ctg00035.g5755.t1	NA	NA	NA	ctg00010.g1270.t1	ctg00006.g1823.t1
Pnod_SN15.SNOR_00643	ctg00328.g9077.t1	ctg00236.g6790.t1	scf00063.g4015.t1	ctg00029.g3890.t1	ctg00347.g10953.t1	ctg00013.g1157.t1	ctg00290.g11382.t1	ctg00002.g186.t1	ctg00019.g3357.t1	scf00003.g482.t1	ctg00756.g10252.t1	ctg00041.g2447.t1	ctg00037.g1054.t1	ctg10131.g14912.t1	ctg00017.g2980.t1	ctg01262.g5659.t1	ctg00009.g931.t1	ctg01045.g12533.t1	ctg00292.g7510.t1	ctg00132.g4692.t1	ctg00063.g4808.t1	ctg00006.g411.t1	SNOR_00643	mRNA396	mRNA383	ctg00076.g8596.t1	ctg00038.g6282.t1	ctg00035.g5756.t1	ctg00021.g2704.t1	ctg04389.g11799.t1	ctg00005.g451.t1	ctg00010.g1269.t1	ctg00006.g1824.t1
Pnod_SN15.SNOR_00644	ctg00328.g9076.t1	ctg00236.g6789.t1	scf00063.g4016.t1	ctg00029.g3891.t1	ctg00347.g10952.t1	ctg00013.g1158.t1	ctg00290.g11381.t1	ctg00002.g187.t1	ctg00019.g3356.t1	scf00003.g483.t1	ctg00502.g8313.t1	ctg00041.g2448.t1	ctg00037.g1055.t1	ctg07248.g12920.t1	ctg00017.g2979.t1	ctg07912.g14224.t1	ctg00009.g932.t1	ctg01996.g13539.t1	ctg00292.g7509.t1	ctg00132.g4691.t1	ctg00063.g4807.t1	ctg00006.g412.t1	SNOR_00644	mRNA395	mRNA382	ctg00076.g8597.t1	ctg00038.g6283.t1	ctg00035.g5757.t1	ctg00021.g2705.t1	ctg04235.g11602.t1	ctg00005.g452.t1	ctg00010.g1268.t1	ctg00006.g1825.t1
Pnod_SN15.SNOR_00645	ctg00328.g9075.t1	ctg00236.g6788.t1	scf00047.g3303.t1,scf00063.g4017.t1	ctg00029.g3892.t1	ctg00347.g10951.t1	ctg00013.g1159.t1	ctg00290.g11380.t1	ctg00002.g188.t1	ctg00019.g3355.t1	scf00003.g484.t1,scf00360.g11595.t1	ctg00502.g8312.t1	ctg00041.g2449.t1	ctg00037.g1056.t1	ctg02195.g6342.t1	ctg00017.g2978.t1	ctg05047.g12307.t1	ctg00009.g933.t1	ctg00426.g8446.t1	ctg00292.g7508.t1	ctg00132.g4690.t1	ctg00063.g4806.t1	ctg00006.g413.t1	SNOR_00645	mRNA394	mRNA381	ctg00076.g8598.t1	ctg00038.g6284.t1	ctg00035.g5758.t1	ctg00021.g2706.t1	ctg04235.g11603.t1	ctg00005.g453.t1	ctg00010.g1267.t1	ctg00006.g1826.t1
Pnod_SN15.SNOR_00646	ctg00328.g9074.t1	ctg00236.g6787.t1	scf00063.g4018.t1	ctg00029.g3893.t1	ctg00347.g10950.t1	ctg00013.g1160.t1	ctg00290.g11379.t1	ctg00002.g189.t1	ctg00019.g3354.t1	scf00003.g485.t1	ctg00502.g8311.t1	ctg00041.g2450.t1	ctg00037.g1057.t1	ctg02195.g6341.t1	ctg00017.g2977.t1	ctg03225.g10029.t1	ctg00009.g934.t1	ctg00426.g8445.t1	ctg00292.g7507.t1	ctg00132.g4689.t1	ctg00063.g4805.t1	ctg00006.g414.t1	SNOR_00646	mRNA393	mRNA380	ctg00076.g8599.t1	ctg00038.g6285.t1	ctg00035.g5759.t1	ctg00021.g2707.t1	ctg00126.g1281.t1	ctg00005.g454.t1	ctg00010.g1266.t1	ctg00006.g1827.t1
Pnod_SN15.SNOR_00647	ctg00328.g9073.t1	ctg00236.g6786.t1	scf00063.g4019.t1	ctg00029.g3894.t1	ctg00347.g10948.t1	ctg00013.g1161.t1	ctg00290.g11378.t1	ctg00002.g190.t1	ctg00019.g3353.t1	scf00003.g486.t1	ctg00502.g8310.t1	ctg00041.g2451.t1	ctg00037.g1058.t1	ctg02195.g6340.t1	ctg00017.g2976.t1	ctg03225.g10030.t1	ctg00009.g935.t1	ctg00426.g8444.t1	ctg00292.g7506.t1	ctg00132.g4688.t1	ctg00063.g4804.t1	ctg00006.g415.t1	SNOR_00647	mRNA392	mRNA379	ctg00076.g8600.t1	ctg00038.g6286.t1	ctg00035.g5760.t1	ctg00021.g2708.t1	ctg00126.g1280.t1	ctg00005.g455.t1	ctg00010.g1265.t1	ctg00006.g1828.t1
Pnod_SN15.SNOR_00648	ctg00328.g9072.t1	ctg00236.g6785.t1	scf00063.g4020.t1	ctg00029.g3895.t1	ctg00347.g10947.t1	ctg00013.g1162.t1	ctg00290.g11377.t1	ctg00002.g191.t1	ctg00019.g3352.t1	scf00003.g487.t1	ctg00502.g8309.t1	ctg00041.g2452.t1	ctg00037.g1059.t1	ctg04394.g9901.t1	ctg00017.g2975.t1	ctg00172.g1259.t1	ctg00009.g936.t1	ctg00426.g8443.t1	ctg00292.g7505.t1	ctg00132.g4687.t1	ctg00063.g4803.t1	ctg00006.g416.t1	SNOR_00648	mRNA391	mRNA378	ctg00076.g8601.t1	ctg00038.g6287.t1	ctg00035.g5761.t1	ctg00021.g2709.t1	ctg00126.g1279.t1	ctg00005.g456.t1	ctg00010.g1264.t1	ctg00006.g1829.t1
Pnod_SN15.SNOR_00649	ctg00328.g9071.t1	ctg00236.g6784.t1	scf00063.g4021.t1	ctg00029.g3896.t1	ctg00347.g10946.t1	ctg00013.g1163.t1	ctg00290.g11376.t1	ctg00002.g192.t1	ctg00019.g3351.t1	scf00003.g488.t1	ctg00502.g8308.t1	ctg00041.g2453.t1	ctg00037.g1060.t1	ctg03028.g7886.t1	ctg00017.g2974.t1	ctg00172.g1260.t1	ctg00009.g941.t1	ctg00426.g8442.t1	ctg00292.g7504.t1	ctg00132.g4686.t1	ctg00063.g4802.t1	ctg00006.g417.t1	SNOR_00649	mRNA390	mRNA377	ctg00076.g8602.t1	ctg00038.g6288.t1	ctg00035.g5766.t1	ctg00021.g2710.t1	ctg00126.g1278.t1	ctg00005.g457.t1	ctg00010.g1263.t1	ctg00006.g1830.t1
Pnod_SN15.SNOR_00652	NA	ctg00236.g6783.t1	scf00063.g4023.t1	ctg00029.g3897.t1	ctg00347.g10945.t1	ctg00013.g1164.t1	ctg00290.g11375.t1	ctg00002.g193.t1	ctg00019.g3350.t1	scf00003.g490.t1	ctg00502.g8307.t1	ctg00041.g2454.t1	ctg01153.g11239.t1	ctg01158.g4062.t1	ctg00017.g2973.t1	ctg00172.g1261.t1	ctg00009.g942.t1	ctg00426.g8441.t1	ctg00292.g7503.t1	ctg00132.g4685.t1	ctg00063.g4801.t1	NA	SNOR_00652	mRNA389	mRNA376	ctg00076.g8603.t1	ctg00038.g6289.t1	ctg00035.g5767.t1	ctg00021.g2711.t1	ctg00126.g1277.t1	ctg00005.g458.t1	ctg00010.g1262.t1	ctg00006.g1831.t1
Pnod_SN15.SNOR_00653	ctg00328.g9070.t1	ctg00236.g6782.t1	scf00063.g4024.t1	ctg00029.g3898.t1	ctg00067.g4115.t1,ctg00347.g10944.t1	ctg00013.g1165.t1	ctg00290.g11374.t1	ctg00002.g194.t1	ctg00019.g3349.t1	scf00003.g491.t1	ctg00502.g8306.t1	ctg00041.g2455.t1	ctg01153.g11238.t1	ctg01158.g4063.t1	ctg00017.g2972.t1	ctg00172.g1262.t1	ctg00009.g943.t1	ctg00426.g8440.t1	ctg00292.g7502.t1	ctg00132.g4684.t1	ctg00063.g4800.t1	ctg00006.g418.t1	SNOR_00653	mRNA388	mRNA375	ctg00076.g8604.t1	ctg00038.g6290.t1	ctg00035.g5768.t1	ctg00021.g2712.t1	ctg00126.g1276.t1	ctg00005.g459.t1	ctg00010.g1261.t1	ctg00006.g1832.t1
Pnod_SN15.SNOR_00654	ctg00328.g9069.t1	ctg00236.g6781.t1	scf00002.g272.t1	ctg00029.g3899.t1	ctg00067.g4114.t1	ctg00013.g1166.t1	ctg00290.g11373.t1	ctg00002.g195.t1	ctg00019.g3348.t1	scf00046.g3569.t1	ctg02514.g14073.t1	ctg00041.g2456.t1	ctg01153.g11237.t1	ctg07151.g12842.t1	ctg00017.g2971.t1	ctg01262.g5661.t1	ctg00009.g944.t1	ctg01045.g12531.t1	ctg00292.g7501.t1	ctg00132.g4683.t1	ctg00063.g4799.t1	ctg00006.g409.t1	SNOR_00654	mRNA387	mRNA374	ctg00076.g8605.t1	ctg00038.g6291.t1	ctg00035.g5769.t1	ctg00021.g2713.t1	ctg00126.g1275.t1	ctg00005.g460.t1	ctg00010.g1260.t1	ctg00006.g1833.t1
Pnod_SN15.SNOR_00655	ctg00328.g9068.t1	ctg00236.g6780.t1	scf00002.g271.t1	ctg00029.g3900.t1	ctg00067.g4113.t1	ctg00013.g1167.t1	ctg00290.g11372.t1	ctg00002.g196.t1	ctg00019.g3347.t1	scf00046.g3568.t1	ctg01737.g13566.t1	ctg00041.g2457.t1	ctg01153.g11236.t1,ctg01557.g12628.t1	ctg07161.g12853.t1	ctg00017.g2970.t1	ctg04959.g12221.t1	ctg00009.g945.t1	ctg01045.g12530.t1	ctg01028.g13623.t1	ctg00132.g4681.t1	ctg00063.g4798.t1	ctg00006.g408.t1	SNOR_00655	mRNA386	mRNA373	ctg00076.g8606.t1	ctg00038.g6292.t1	ctg00035.g5770.t1	ctg00021.g2714.t1	ctg02799.g9601.t1	ctg00005.g461.t1	ctg00010.g1259.t1	ctg00006.g1834.t1
Pnod_SN15.SNOR_00656	ctg00328.g9067.t1	ctg00236.g6779.t1	scf00002.g270.t1	ctg00029.g3901.t1	ctg00067.g4112.t1	ctg00013.g1168.t1	ctg00290.g11371.t1	ctg00002.g197.t1	ctg00019.g3346.t1	scf00046.g3567.t1	ctg01737.g13567.t1	ctg00041.g2458.t1	ctg01557.g12629.t1	ctg07161.g12854.t1	ctg00017.g2969.t1	NA	ctg00009.g946.t1	ctg01045.g12529.t1	ctg01028.g13624.t1	ctg00132.g4680.t1	ctg00063.g4797.t1	ctg00006.g407.t1	SNOR_00656	mRNA385	mRNA372	ctg00076.g8607.t1	ctg00038.g6293.t1	ctg00035.g5771.t1	ctg00021.g2715.t1	ctg02799.g9600.t1	ctg00005.g462.t1	ctg00010.g1258.t1	ctg00006.g1835.t1
Pnod_SN15.SNOR_00657	NA	NA	scf00002.g268.t1	ctg00029.g3902.t1	ctg00067.g4111.t1	ctg00013.g1169.t1	ctg00290.g11370.t1	ctg00002.g198.t1	ctg00019.g3345.t1	scf00046.g3565.t1	ctg00538.g8645.t1	ctg00041.g2459.t1	ctg01557.g12630.t1	ctg01759.g5453.t1	ctg00017.g2968.t1	ctg01155.g5341.t1	ctg00009.g947.t1	ctg01310.g13140.t1	ctg01028.g13625.t1	ctg00132.g4679.t1	NA	NA	SNOR_00657	mRNA384	mRNA371	ctg00076.g8608.t1	ctg00038.g6294.t1	ctg00035.g5772.t1	ctg00021.g2716.t1	ctg02799.g9599.t1	ctg00005.g463.t1	ctg00010.g1257.t1	ctg00006.g1836.t1
Pnod_SN15.SNOR_00658	ctg00328.g9066.t1	ctg00236.g6778.t1	scf00002.g267.t1	ctg00029.g3903.t1	ctg00067.g4110.t1	ctg00013.g1170.t1	ctg00290.g11369.t1	ctg00002.g199.t1	ctg00019.g3344.t1	scf00046.g3564.t1	ctg00538.g8644.t1	ctg00041.g2460.t1	ctg01557.g12631.t1	ctg01759.g5452.t1	ctg00017.g2967.t1	ctg01155.g5340.t1,ctg06426.g13426.t1	ctg00009.g948.t1	ctg01310.g13141.t1	ctg01028.g13626.t1	ctg00132.g4678.t1	ctg00063.g4796.t1	ctg00006.g406.t1	SNOR_00658	mRNA383	mRNA370	ctg00076.g8609.t1	ctg00038.g6295.t1	ctg00035.g5773.t1	ctg00021.g2717.t1	ctg00607.g4236.t1,ctg02799.g9598.t1	ctg00005.g464.t1	ctg00010.g1256.t1	ctg00006.g1837.t1
Pnod_SN15.SNOR_00659	ctg00223.g7202.t1,ctg00328.g9065.t1	ctg00236.g6777.t1,ctg00894.g12978.t1	scf00002.g264.t1	ctg00029.g3904.t1	ctg00067.g4109.t1	ctg00013.g1171.t1	ctg00096.g6009.t1,ctg00290.g11368.t1	ctg00002.g200.t1	ctg00019.g3343.t1	scf00046.g3561.t1	ctg00538.g8643.t1	ctg00041.g2461.t1	ctg01308.g11861.t1,ctg01557.g12632.t1	ctg05295.g10977.t1	ctg00017.g2966.t1	ctg02632.g8958.t1	ctg00009.g949.t1	ctg01310.g13142.t1,ctg01453.g13330.t1	ctg00442.g9586.t1,ctg01028.g13627.t1	ctg00041.g2001.t1	ctg00063.g4795.t1	ctg00006.g405.t1	SNOR_00659	mRNA382	mRNA369	ctg00076.g8610.t1	ctg00038.g6296.t1	ctg00035.g5774.t1	ctg00021.g2718.t1	ctg00607.g4235.t1	ctg00005.g465.t1	ctg00010.g1255.t1	ctg00006.g1838.t1
Pnod_SN15.SNOR_00663	ctg00223.g7201.t1	ctg00894.g12979.t1	scf00002.g262.t1	ctg00029.g3905.t1	ctg00067.g4108.t1	ctg00013.g1172.t1	ctg00096.g6010.t1	ctg00002.g201.t1	ctg00019.g3342.t1	scf00046.g3559.t1	ctg00538.g8642.t1	ctg00041.g2462.t1	ctg01308.g11860.t1	ctg04877.g10496.t1,ctg08077.g13590.t1	ctg00017.g2965.t1	ctg02262.g8197.t1,ctg02632.g8959.t1	ctg00009.g950.t1	ctg01333.g13172.t1,ctg01453.g13331.t1	ctg00442.g9585.t1	ctg00041.g2000.t1	NA	ctg00006.g404.t1	SNOR_00663	mRNA381	mRNA368	ctg00076.g8611.t1	ctg00038.g6297.t1	ctg00035.g5775.t1	ctg00021.g2719.t1	ctg00607.g4234.t1	ctg00005.g466.t1	ctg00010.g1254.t1	ctg00006.g1839.t1
Pnod_SN15.SNOR_00665	ctg00223.g7199.t1	ctg00569.g10966.t1	scf00002.g259.t1	ctg00029.g3907.t1	ctg00067.g4106.t1	ctg00013.g1174.t1	ctg00096.g6012.t1	ctg00002.g203.t1	ctg00019.g3340.t1	scf00046.g3556.t1	ctg00538.g8640.t1	ctg00041.g2464.t1	ctg00126.g2710.t1	ctg03583.g8752.t1	ctg00017.g2963.t1	ctg03539.g10499.t1	ctg00009.g952.t1	ctg00575.g9864.t1	ctg00442.g9583.t1	ctg00041.g1998.t1	ctg00063.g4793.t1	ctg00006.g403.t1	SNOR_00665	mRNA379	mRNA366	ctg00076.g8613.t1	ctg00038.g6299.t1	ctg00035.g5777.t1	ctg00021.g2721.t1	ctg10684.g16057.t1	ctg00005.g468.t1	ctg00010.g1252.t1	ctg00006.g1841.t1
Pnod_SN15.SNOR_00666	ctg00223.g7198.t1	ctg00569.g10967.t1	scf00002.g258.t1	ctg00029.g3908.t1	ctg00067.g4105.t1	ctg00013.g1175.t1	ctg00096.g6013.t1	ctg00002.g204.t1	ctg00019.g3339.t1	scf00046.g3555.t1	ctg00538.g8638.t1,ctg00538.g8639.t1	ctg00041.g2465.t1,ctg00041.g2466.t1	ctg00126.g2709.t1	ctg03583.g8753.t1	ctg00017.g2962.t1	ctg03539.g10498.t1	ctg00009.g953.t1	ctg00575.g9865.t1	ctg00442.g9582.t1	ctg00041.g1997.t1	ctg00063.g4792.t1	ctg00006.g402.t1	SNOR_00666,SNOR_006662	mRNA376	mRNA365	ctg00076.g8614.t1	ctg00038.g6300.t1	ctg00035.g5778.t1	ctg00021.g2722.t1	ctg06812.g14153.t1	ctg00005.g469.t1	ctg00010.g1251.t1	ctg00006.g1842.t1
Pnod_SN15.SNOR_006662	ctg00223.g7198.t1	ctg00569.g10967.t1	scf00002.g258.t1	ctg00029.g3908.t1	ctg00067.g4105.t1	ctg00013.g1175.t1	ctg00096.g6013.t1	ctg00002.g204.t1	ctg00019.g3339.t1	scf00046.g3555.t1	ctg00538.g8638.t1,ctg00538.g8639.t1	ctg00041.g2465.t1,ctg00041.g2466.t1	ctg00126.g2709.t1	ctg03583.g8753.t1	ctg00017.g2962.t1	ctg03539.g10498.t1	ctg00009.g953.t1	ctg00575.g9865.t1	ctg00442.g9582.t1	ctg00041.g1997.t1	ctg00063.g4792.t1	ctg00006.g402.t1	SNOR_00666,SNOR_006662	mRNA376	mRNA365	ctg00076.g8614.t1	ctg00038.g6300.t1	ctg00035.g5778.t1	ctg00021.g2722.t1	ctg06812.g14153.t1	ctg00005.g469.t1	ctg00010.g1251.t1	ctg00006.g1842.t1
Pnod_SN15.SNOR_00667	ctg00223.g7197.t1	ctg00569.g10968.t1	scf00002.g277.t1	ctg00029.g3909.t1	ctg00067.g4104.t1	ctg00013.g1176.t1	ctg00096.g6014.t1	ctg00002.g205.t1	ctg00019.g3338.t1	scf00046.g3574.t1	ctg00538.g8637.t1	ctg00041.g2467.t1	ctg00126.g2708.t1	ctg01310.g4435.t1	ctg00017.g2961.t1	ctg03659.g10666.t1	ctg00009.g954.t1	ctg00575.g9866.t1	ctg00442.g9581.t1	ctg00041.g1996.t1	ctg00063.g4791.t1	ctg00006.g401.t1	SNOR_00667	mRNA378	mRNA364	ctg00076.g8615.t1	ctg00038.g6301.t1	ctg00035.g5779.t1	ctg00021.g2723.t1	ctg07368.g14545.t1	ctg00005.g470.t1	ctg00010.g1250.t1	ctg00006.g1843.t1
Pnod_SN15.SNOR_00668	ctg00223.g7196.t1	ctg00569.g10969.t1	scf00002.g278.t1	ctg00029.g3910.t1	ctg00067.g4103.t1	ctg00013.g1177.t1	ctg00096.g6015.t1	ctg00002.g206.t1	ctg00019.g3337.t1	scf00046.g3575.t1	ctg00538.g8636.t1	ctg00041.g2468.t1	ctg00126.g2707.t1	ctg01310.g4436.t1	ctg00017.g2960.t1	ctg03659.g10665.t1	ctg00009.g955.t1	ctg00575.g9867.t1	ctg00442.g9580.t1	ctg00041.g1995.t1	ctg00063.g4790.t1	ctg00006.g400.t1	SNOR_00668	mRNA377	mRNA363	ctg00076.g8616.t1	ctg00038.g6302.t1	ctg00035.g5780.t1	ctg00021.g2724.t1	ctg01601.g7650.t1	ctg00005.g471.t1	ctg00010.g1249.t1	ctg00006.g1844.t1
Pnod_SN15.SNOR_00670	ctg00223.g7194.t1	ctg00569.g10971.t1	scf00002.g280.t1	ctg00029.g3912.t1	ctg00067.g4101.t1	ctg00013.g1179.t1	ctg00096.g6017.t1	ctg00002.g208.t1	ctg00019.g3335.t1	scf00046.g3577.t1	ctg01198.g12387.t1	ctg00041.g2470.t1	ctg00126.g2705.t1	ctg00292.g1408.t1	ctg00017.g2958.t1	ctg00006.g49.t1	ctg00009.g957.t1	ctg00575.g9869.t1	ctg00442.g9578.t1	ctg00041.g1993.t1	ctg00063.g4788.t1	ctg00006.g398.t1	SNOR_00670	mRNA373	mRNA361	ctg00076.g8618.t1	ctg00038.g6304.t1	ctg00035.g5782.t1	ctg00021.g2726.t1	ctg01601.g7648.t1	ctg00005.g473.t1	ctg00010.g1247.t1	ctg00006.g1846.t1
Pnod_SN15.SNOR_00671	ctg00223.g7193.t1	ctg00569.g10972.t1	scf00002.g281.t1	ctg00029.g3913.t1	ctg00067.g4100.t1	ctg00013.g1180.t1	ctg00096.g6018.t1	ctg00002.g209.t1	ctg00019.g3334.t1	scf00046.g3578.t1	ctg01198.g12386.t1	ctg00041.g2471.t1	ctg00126.g2704.t1	ctg00292.g1409.t1	ctg00017.g2957.t1	ctg00006.g50.t1	ctg00009.g958.t1	ctg00575.g9870.t1	ctg00442.g9577.t1	ctg00041.g1992.t1	ctg00063.g4787.t1	ctg00006.g397.t1	SNOR_00671	mRNA374	mRNA360	ctg00076.g8619.t1	ctg00038.g6305.t1	ctg00035.g5783.t1	ctg00021.g2727.t1	ctg01601.g7647.t1	ctg00005.g474.t1	ctg00010.g1246.t1	ctg00006.g1847.t1
Pnod_SN15.SNOR_00672	ctg00223.g7192.t1	ctg00569.g10973.t1	scf00002.g282.t1	ctg00029.g3914.t1	ctg00067.g4099.t1	ctg00013.g1181.t1	ctg00096.g6019.t1	ctg00002.g210.t1	ctg00019.g3333.t1	scf00046.g3579.t1	ctg01198.g12385.t1	ctg00041.g2472.t1	ctg00126.g2703.t1	ctg00292.g1410.t1	ctg00017.g2956.t1	ctg00006.g51.t1	ctg00009.g959.t1	ctg00575.g9871.t1	ctg00442.g9576.t1	ctg00041.g1991.t1	ctg00063.g4786.t1	ctg00006.g396.t1	SNOR_00672	mRNA372	mRNA359	ctg00076.g8620.t1	ctg00038.g6306.t1	ctg00035.g5784.t1	ctg00021.g2728.t1	ctg01601.g7646.t1	ctg00005.g475.t1	ctg00010.g1245.t1	ctg00006.g1848.t1
Pnod_SN15.SNOR_00673	ctg00223.g7189.t1	ctg00569.g10976.t1	NA	ctg00029.g3915.t1	ctg00067.g4098.t1	ctg00013.g1182.t1	ctg00096.g6020.t1	ctg00002.g211.t1	ctg00019.g3332.t1	NA	ctg01198.g12384.t1	ctg00041.g2473.t1	ctg00126.g2702.t1	ctg00292.g1411.t1	ctg00017.g2955.t1	ctg00006.g53.t1	ctg00009.g960.t1	ctg00575.g9873.t1	ctg00442.g9575.t1	ctg00041.g1989.t1	NA	NA	SNOR_00673	mRNA371	mRNA358	ctg00076.g8621.t1	ctg00038.g6307.t1	ctg00035.g5785.t1	ctg00021.g2729.t1	ctg04989.g12504.t1	ctg00005.g476.t1	ctg00010.g1244.t1	ctg00006.g1849.t1
Pnod_SN15.SNOR_00674	ctg00223.g7188.t1	ctg00072.g2973.t1	scf00002.g195.t1	ctg00029.g3916.t1	ctg00067.g4097.t1	ctg00013.g1183.t1	ctg00096.g6021.t1	ctg00002.g212.t1	ctg00019.g3331.t1	scf00015.g1618.t1	ctg00312.g6263.t1	ctg00041.g2474.t1	ctg00126.g2701.t1	ctg00292.g1412.t1	ctg00017.g2954.t1	ctg00006.g54.t1	ctg00009.g961.t1	ctg00575.g9874.t1	ctg00442.g9574.t1	ctg00041.g1988.t1	ctg00063.g4785.t1	ctg00006.g395.t1	SNOR_00674	mRNA370	mRNA357	ctg00076.g8622.t1	ctg00038.g6308.t1	ctg00035.g5786.t1	ctg00021.g2730.t1	ctg04989.g12505.t1	ctg00005.g477.t1	ctg00010.g1243.t1	ctg00006.g1850.t1
Pnod_SN15.SNOR_00676	ctg00223.g7187.t1	ctg00072.g2972.t1	scf00002.g194.t1	ctg00029.g3917.t1	ctg00067.g4096.t1	ctg00013.g1184.t1	ctg00096.g6022.t1	ctg00002.g213.t1	ctg00019.g3330.t1	scf00015.g1617.t1	ctg00312.g6262.t1	ctg00041.g2475.t1	ctg00126.g2700.t1	ctg00711.g2813.t1	ctg00017.g2953.t1	ctg00006.g55.t1	ctg00009.g962.t1	ctg00041.g1596.t1	ctg00136.g4507.t1	ctg00041.g1987.t1	ctg00063.g4784.t1	ctg00006.g394.t1	SNOR_00676	mRNA369	mRNA356	ctg00076.g8623.t1	ctg00038.g6309.t1	ctg00035.g5787.t1	ctg00021.g2731.t1	ctg00232.g2067.t1	ctg00005.g478.t1	ctg00010.g1242.t1	ctg00006.g1851.t1
Pnod_SN15.SNOR_00677	ctg00223.g7186.t1	ctg00072.g2971.t1	scf00002.g193.t1	ctg00029.g3918.t1	ctg00067.g4095.t1	ctg00013.g1185.t1	ctg00096.g6023.t1	ctg00002.g214.t1	ctg00019.g3329.t1	scf00015.g1616.t1	ctg00312.g6261.t1	ctg00041.g2476.t1	ctg00126.g2699.t1	ctg00711.g2812.t1	ctg00017.g2952.t1	ctg00006.g56.t1	ctg00009.g963.t1	ctg00041.g1597.t1	ctg00136.g4508.t1	ctg00041.g1986.t1	ctg00063.g4783.t1	ctg00006.g393.t1	SNOR_00677	mRNA368	mRNA355	ctg00076.g8624.t1	ctg00038.g6310.t1	ctg00035.g5788.t1	ctg00021.g2732.t1	ctg00232.g2068.t1	ctg00005.g479.t1	ctg00010.g1241.t1	ctg00006.g1852.t1
Pnod_SN15.SNOR_00679	ctg00223.g7185.t1	ctg00072.g2970.t1	scf00002.g192.t1	ctg00029.g3919.t1	ctg00067.g4094.t1	ctg00013.g1186.t1	ctg00096.g6024.t1	ctg00002.g215.t1	ctg00019.g3328.t1	scf00015.g1615.t1	ctg00312.g6260.t1	ctg00041.g2477.t1	ctg00126.g2698.t1	ctg00711.g2811.t1	ctg00017.g2951.t1	ctg00006.g57.t1	ctg00009.g964.t1	ctg00041.g1598.t1	ctg00136.g4509.t1	ctg00041.g1985.t1	ctg00063.g4782.t1	ctg00006.g392.t1	SNOR_00679	mRNA367	mRNA354	ctg00076.g8625.t1	ctg00038.g6311.t1	ctg00035.g5789.t1	ctg00021.g2733.t1	ctg00232.g2069.t1	ctg00005.g480.t1	ctg00010.g1240.t1	ctg00006.g1853.t1
Pnod_SN15.SNOR_00680	ctg00223.g7184.t1	ctg00072.g2969.t1	scf00002.g191.t1	ctg00029.g3920.t1	ctg00067.g4093.t1	ctg00013.g1187.t1	ctg00096.g6025.t1	ctg00002.g216.t1	ctg00019.g3327.t1	scf00015.g1614.t1	ctg00312.g6259.t1	ctg00041.g2478.t1	ctg00126.g2697.t1	ctg00383.g1745.t1	ctg00017.g2950.t1	ctg00006.g58.t1	ctg00009.g965.t1	ctg00041.g1599.t1	ctg00136.g4510.t1	ctg00041.g1984.t1	ctg00063.g4781.t1	ctg00006.g391.t1	SNOR_00680	mRNA366	mRNA353	ctg00076.g8626.t1	ctg00038.g6312.t1	ctg00035.g5790.t1	ctg00021.g2734.t1	ctg00232.g2070.t1	ctg00005.g481.t1	ctg00010.g1239.t1	ctg00006.g1854.t1
Pnod_SN15.SNOR_00681	ctg00223.g7183.t1	ctg00072.g2968.t1	scf00323.g10522.t1	ctg00029.g3921.t1	ctg00067.g4092.t1	ctg00013.g1188.t1	ctg00096.g6026.t1	ctg00002.g217.t1	ctg00019.g3326.t1	scf00021.g2091.t1	ctg00312.g6258.t1	ctg00041.g2479.t1	ctg00126.g2696.t1	ctg00383.g1744.t1	ctg00017.g2949.t1	ctg00006.g59.t1	ctg00009.g966.t1	ctg00041.g1600.t1	ctg00136.g4511.t1	ctg00041.g1983.t1	ctg00085.g5795.t1	ctg00049.g2204.t1	SNOR_00681	NA	mRNA352	ctg00076.g8627.t1	ctg00038.g6313.t1	ctg00035.g5791.t1	ctg00021.g2735.t1	ctg00232.g2071.t1	ctg00005.g482.t1	ctg00010.g1238.t1	ctg00006.g1855.t1
Pnod_SN15.SNOR_00682	NA	NA	NA	NA	ctg00067.g4091.t1	ctg00013.g1189.t1	NA	NA	ctg00019.g3325.t1	NA	NA	NA	NA	NA	ctg00017.g2948.t1	NA	NA	NA	ctg00136.g4512.t1	NA	NA	NA	SNOR_00682	mRNA365	mRNA351	ctg00076.g8628.t1	NA	NA	ctg00021.g2736.t1	ctg10649.g16047.t1	ctg00005.g483.t1	ctg00010.g1237.t1	ctg00006.g1856.t1
Pnod_SN15.SNOR_00683	ctg00055.g2677.t1	ctg00072.g2967.t1	scf00002.g190.t1	ctg00029.g3922.t1	ctg00067.g4090.t1	ctg00013.g1190.t1	ctg00096.g6027.t1	ctg00002.g218.t1	ctg00019.g3324.t1	scf00015.g1613.t1	ctg00312.g6257.t1	ctg00041.g2480.t1	ctg00126.g2695.t1	ctg08221.g13700.t1	ctg00017.g2947.t1	ctg03415.g10323.t1	ctg00009.g967.t1	ctg00041.g1601.t1	ctg00136.g4513.t1	ctg00041.g1982.t1	ctg00063.g4780.t1	ctg00006.g390.t1	SNOR_00683	mRNA364	mRNA350	ctg00076.g8629.t1	ctg00038.g6314.t1	ctg00035.g5792.t1	ctg00021.g2737.t1	ctg00221.g1995.t1	ctg00005.g484.t1	ctg00010.g1236.t1	ctg00006.g1857.t1
Pnod_SN15.SNOR_00685	ctg00055.g2676.t1	ctg00072.g2966.t1	scf00002.g189.t1	ctg00029.g3923.t1	ctg00067.g4089.t1	ctg00013.g1191.t1	ctg00096.g6028.t1	ctg00002.g219.t1	ctg00019.g3323.t1	scf00015.g1612.t1	ctg00312.g6256.t1	ctg00041.g2481.t1	ctg00126.g2694.t1,ctg01174.g11338.t1	ctg03358.g8418.t1,ctg06165.g11915.t1	ctg00017.g2946.t1	ctg00705.g3788.t1,ctg03415.g10322.t1	ctg00009.g968.t1	ctg00041.g1602.t1	ctg00136.g4514.t1	ctg00041.g1981.t1	ctg00063.g4779.t1	ctg00006.g389.t1	SNOR_00685	mRNA363	mRNA349	ctg00076.g8630.t1	ctg00038.g6315.t1	ctg00035.g5793.t1	ctg00021.g2738.t1	ctg00221.g1994.t1	ctg00005.g485.t1	ctg00010.g1235.t1	ctg00006.g1858.t1
Pnod_SN15.SNOR_00686	ctg00055.g2675.t1	ctg00072.g2965.t1	scf00002.g188.t1	ctg00029.g3924.t1	ctg00067.g4088.t1	ctg00013.g1192.t1	ctg00096.g6029.t1	ctg00002.g220.t1	ctg00019.g3322.t1	scf00015.g1611.t1	ctg00312.g6255.t1	ctg00041.g2482.t1	ctg01174.g11337.t1	ctg03358.g8419.t1	ctg00017.g2945.t1	ctg00705.g3789.t1	ctg00009.g969.t1	ctg00041.g1603.t1	ctg00136.g4515.t1	ctg00041.g1980.t1	ctg00063.g4778.t1	ctg00006.g388.t1	SNOR_00686	mRNA362	mRNA348	ctg00076.g8631.t1	ctg00038.g6316.t1	ctg00035.g5794.t1	ctg00021.g2739.t1	ctg00221.g1993.t1	ctg00005.g486.t1	ctg00010.g1234.t1	ctg00006.g1859.t1
Pnod_SN15.SNOR_00687	ctg00055.g2674.t1	ctg00072.g2964.t1	NA	ctg00029.g3925.t1	ctg00067.g4087.t1	ctg00013.g1193.t1	ctg00096.g6030.t1	ctg00002.g221.t1	ctg00019.g3321.t1	NA	NA	NA	ctg01174.g11336.t1	NA	ctg00017.g2944.t1	NA	ctg00009.g970.t1	ctg00041.g1606.t1	ctg00136.g4516.t1	ctg00041.g1979.t1	ctg00063.g4777.t1	ctg00006.g387.t1	SNOR_00687	mRNA361	mRNA347	ctg00076.g8632.t1	ctg00038.g6317.t1	ctg00035.g5795.t1	ctg00021.g2740.t1	ctg00221.g1992.t1	ctg00005.g487.t1	ctg00010.g1233.t1	ctg00006.g1860.t1
Pnod_SN15.SNOR_00689	ctg00055.g2673.t1	ctg00072.g2963.t1	scf00004.g487.t1	ctg00029.g3926.t1	ctg00067.g4086.t1	ctg00013.g1194.t1	ctg00096.g6031.t1	ctg00002.g222.t1	ctg00019.g3320.t1	scf00243.g9677.t1	ctg00601.g9164.t1	ctg00526.g11747.t1	ctg01174.g11335.t1	ctg01590.g5096.t1	ctg00017.g2943.t1	ctg00705.g3790.t1	ctg00009.g971.t1	ctg00041.g1607.t1	ctg00136.g4517.t1	ctg00041.g1978.t1	ctg00063.g4776.t1	ctg00006.g386.t1	SNOR_00689	mRNA360	mRNA346	ctg00076.g8633.t1	ctg00038.g6318.t1	ctg00035.g5796.t1	ctg00021.g2741.t1	ctg00221.g1991.t1	ctg00005.g488.t1	ctg00010.g1232.t1	ctg00006.g1861.t1
Pnod_SN15.SNOR_00690	ctg00055.g2671.t1	ctg00072.g2961.t1	scf00004.g485.t1	ctg00029.g3928.t1	ctg00067.g4084.t1	ctg00013.g1196.t1	ctg00096.g6033.t1	ctg00002.g224.t1	ctg00019.g3318.t1	scf00243.g9675.t1	ctg00601.g9162.t1	ctg00526.g11745.t1	ctg01365.g12066.t1	ctg02060.g6072.t1	ctg00017.g2941.t1	ctg00275.g1819.t1	ctg00009.g973.t1	ctg00041.g1609.t1	ctg00136.g4519.t1	ctg00041.g1976.t1	ctg00063.g4774.t1	ctg00006.g384.t1	SNOR_00690	mRNA358	mRNA344	ctg00076.g8635.t1	ctg00038.g6320.t1	ctg00035.g5798.t1	ctg00021.g2743.t1	ctg05332.g12881.t1	ctg00005.g490.t1	ctg00010.g1230.t1	ctg00006.g1863.t1
Pnod_SN15.SNOR_00691	ctg00055.g2670.t1	ctg00072.g2960.t1	scf00004.g482.t1	ctg00029.g3929.t1	ctg00067.g4083.t1	ctg00013.g1197.t1	ctg00096.g6034.t1	ctg00002.g225.t1	ctg00019.g3317.t1	scf00004.g495.t1	ctg00601.g9161.t1	ctg00526.g11744.t1	ctg01365.g12065.t1	NA	ctg00017.g2940.t1	ctg00275.g1818.t1	ctg00009.g974.t1	ctg00041.g1610.t1	ctg00136.g4520.t1	ctg00041.g1975.t1	ctg00063.g4773.t1	ctg00006.g383.t1	SNOR_00691	mRNA357	mRNA343	ctg00076.g8636.t1	ctg00038.g6321.t1	ctg00035.g5799.t1	ctg00021.g2744.t1	ctg08334.g15118.t1	ctg00005.g491.t1	ctg00010.g1229.t1	ctg00006.g1864.t1
Pnod_SN15.SNOR_00694	ctg00055.g2668.t1	ctg00072.g2958.t1	scf00017.g1521.t1	ctg00029.g3931.t1	ctg00067.g4081.t1	ctg00013.g1199.t1	ctg00096.g6036.t1	ctg00002.g227.t1	ctg00019.g3315.t1	scf00003.g398.t1	ctg00601.g9159.t1	ctg00526.g11742.t1	ctg01244.g11619.t1	ctg00909.g3400.t1	ctg00017.g2938.t1	ctg05774.g12944.t1	ctg00009.g976.t1	ctg00041.g1612.t1	ctg00136.g4522.t1	ctg00041.g1973.t1	ctg00063.g4771.t1	ctg00006.g381.t1	SNOR_00694	mRNA355	mRNA342	ctg00076.g8638.t1	ctg00038.g6323.t1	ctg00035.g5801.t1	ctg00021.g2746.t1	ctg00205.g1889.t1	ctg00005.g493.t1	ctg00010.g1227.t1	ctg00006.g1866.t1
Pnod_SN15.SNOR_00695	ctg00055.g2667.t1	ctg00072.g2957.t1	scf00017.g1522.t1	ctg00029.g3932.t1	ctg00067.g4080.t1	ctg00013.g1200.t1	ctg00096.g6037.t1	ctg00002.g228.t1	ctg00019.g3314.t1	scf00003.g399.t1	ctg01061.g11859.t1	ctg00149.g6129.t1	ctg00447.g6650.t1,ctg01244.g11620.t1	ctg01314.g4447.t1,ctg04220.g9679.t1,ctg04591.g10134.t1	ctg00017.g2937.t1	ctg04682.g11930.t1,ctg06310.g13358.t1	ctg00009.g977.t1	ctg00041.g1613.t1	ctg00136.g4523.t1	ctg00041.g1972.t1	ctg00107.g6647.t1	ctg00108.g3931.t1	SNOR_00695	mRNA354	mRNA341	ctg00076.g8639.t1	ctg00038.g6324.t1	ctg00035.g5802.t1	ctg00021.g2747.t1	ctg00205.g1890.t1	ctg00005.g494.t1	ctg00010.g1226.t1	ctg00006.g1867.t1
Pnod_SN15.SNOR_00696	ctg00055.g2666.t1	ctg00072.g2956.t1	scf00017.g1523.t1	ctg00029.g3933.t1	ctg00067.g4079.t1	ctg00013.g1201.t1	ctg00096.g6038.t1	ctg00002.g229.t1	ctg00019.g3313.t1	scf00003.g400.t1	ctg01061.g11858.t1	ctg00149.g6130.t1	ctg00447.g6649.t1	ctg04442.g9960.t1	ctg00017.g2936.t1	ctg03386.g10279.t1	ctg00009.g978.t1	ctg00041.g1614.t1	ctg00136.g4524.t1	ctg00041.g1971.t1	ctg00107.g6646.t1	ctg00108.g3932.t1	SNOR_00696	mRNA353	mRNA340	ctg00076.g8640.t1	ctg00038.g6325.t1	ctg00035.g5803.t1	ctg00021.g2748.t1	ctg00205.g1891.t1	ctg00005.g495.t1	ctg00010.g1225.t1	ctg00006.g1868.t1
Pnod_SN15.SNOR_00697	ctg00055.g2665.t1	ctg00072.g2955.t1	scf00017.g1524.t1	ctg00029.g3934.t1	ctg00067.g4078.t1	ctg00013.g1202.t1	ctg00096.g6039.t1	ctg00002.g230.t1	ctg00019.g3312.t1	scf00003.g401.t1	ctg01386.g12929.t1	ctg00149.g6131.t1	ctg00447.g6648.t1	ctg02028.g6012.t1	ctg00017.g2935.t1	ctg02524.g8752.t1	ctg00009.g979.t1	ctg00041.g1615.t1	ctg00251.g6831.t1	ctg00041.g1970.t1	ctg00107.g6645.t1	ctg00108.g3933.t1	SNOR_00697	mRNA352	mRNA339	ctg00076.g8641.t1	ctg00038.g6326.t1	ctg00035.g5804.t1	ctg00021.g2749.t1	ctg01384.g7265.t1	ctg00005.g496.t1	ctg00010.g1224.t1	ctg00006.g1869.t1
Pnod_SN15.SNOR_00699	NA	NA	NA	ctg00029.g3935.t1	ctg00067.g4077.t1	ctg00013.g1203.t1	ctg00096.g6040.t1	ctg00002.g231.t1	ctg00019.g3311.t1	NA	NA	NA	ctg00447.g6647.t1	NA	ctg00017.g2934.t1	NA	ctg00009.g980.t1	NA	ctg00251.g6830.t1	NA	ctg00107.g6642.t1	NA	SNOR_00699	mRNA351	mRNA338	ctg00076.g8642.t1	ctg00038.g6327.t1	ctg00035.g5805.t1	ctg00021.g2750.t1	ctg01384.g7264.t1	ctg00005.g497.t1	ctg00010.g1223.t1	ctg00006.g1870.t1
Pnod_SN15.SNOR_00700	ctg00055.g2663.t1	ctg00072.g2953.t1	scf00126.g6310.t1	ctg00029.g3936.t1	ctg00067.g4076.t1	ctg00013.g1204.t1	ctg00096.g6041.t1	ctg00002.g232.t1	ctg00019.g3310.t1	scf00356.g11538.t1	ctg00227.g5090.t1	ctg00149.g6133.t1	ctg00447.g6646.t1	ctg06522.g12269.t1	ctg00017.g2933.t1	NA	ctg00009.g981.t1	ctg00598.g10051.t1	ctg00251.g6829.t1	ctg00041.g1968.t1	ctg00107.g6644.t1	ctg00108.g3934.t1	SNOR_00700	mRNA350	mRNA337	ctg00076.g8643.t1	ctg00038.g6328.t1	ctg00035.g5806.t1	ctg00021.g2751.t1	ctg01384.g7263.t1	ctg00005.g498.t1	ctg00010.g1222.t1	ctg00006.g1871.t1
Pnod_SN15.SNOR_00701	ctg00055.g2662.t1	ctg00072.g2952.t1	NA	ctg00029.g3937.t1	ctg00500.g12742.t1	ctg00013.g1205.t1	ctg00096.g6042.t1	ctg00002.g233.t1	ctg00019.g3309.t1	NA	NA	NA	ctg00447.g6645.t1	NA	ctg00017.g2932.t1	NA	ctg00009.g982.t1	ctg00598.g10052.t1	ctg00251.g6828.t1	ctg00041.g1967.t1	ctg00107.g6637.t1	ctg00108.g3941.t1	SNOR_00701	mRNA348,mRNA349	mRNA336	ctg00076.g8644.t1	ctg00038.g6329.t1	ctg00035.g5807.t1	ctg00021.g2752.t1	ctg05009.g12524.t1	ctg00005.g499.t1	ctg00010.g1221.t1	ctg00006.g1872.t1
Pnod_SN15.SNOR_00704	ctg00055.g2661.t1	ctg00072.g2951.t1	scf00126.g6311.t1	ctg00029.g3939.t1	ctg00500.g12740.t1	ctg00013.g1207.t1	ctg00096.g6044.t1	ctg00002.g235.t1	ctg00019.g3307.t1	scf00356.g11537.t1	ctg00227.g5092.t1	ctg00149.g6135.t1	ctg00447.g6643.t1	ctg03880.g9194.t1	ctg00017.g2930.t1	ctg05013.g12273.t1	ctg00009.g984.t1	ctg00598.g10053.t1	ctg00251.g6826.t1	ctg00292.g7846.t1	ctg00107.g6643.t1	ctg00108.g3935.t1	SNOR_00704	mRNA346	mRNA335	ctg00076.g8646.t1	ctg00038.g6331.t1	ctg00035.g5809.t1	ctg00021.g2754.t1	ctg01326.g7117.t1	ctg00005.g501.t1	ctg00010.g1219.t1	ctg00006.g1874.t1
Pnod_SN15.SNOR_00706	ctg00055.g2659.t1	ctg00246.g6961.t1	scf00126.g6316.t1	ctg00029.g3941.t1	ctg00500.g12738.t1	ctg00013.g1209.t1	ctg00340.g12212.t1	ctg00002.g237.t1	ctg00019.g3305.t1	scf00281.g10374.t1	ctg00227.g5094.t1	ctg00149.g6137.t1	ctg01116.g11068.t1	ctg01184.g4123.t1	ctg00017.g2928.t1	ctg00706.g3791.t1	ctg00009.g986.t1	ctg00598.g10055.t1	ctg00251.g6824.t1	ctg00292.g7848.t1	ctg00107.g6638.t1	ctg00108.g3940.t1	SNOR_00706	mRNA344	mRNA334	ctg00076.g8648.t1	ctg00038.g6333.t1	ctg00035.g5811.t1	ctg00021.g2756.t1	ctg01326.g7115.t1	ctg00356.g10790.t1	ctg00010.g1217.t1	ctg00006.g1876.t1
Pnod_SN15.SNOR_00708	ctg00055.g2658.t1	ctg00246.g6962.t1	scf00126.g6315.t1	ctg00029.g3942.t1	ctg00500.g12737.t1	ctg00013.g1210.t1	ctg00340.g12211.t1	ctg00002.g238.t1	ctg00019.g3304.t1	scf00281.g10375.t1	ctg00227.g5095.t1	ctg00149.g6138.t1	ctg01116.g11069.t1	ctg01074.g3846.t1	ctg00017.g2927.t1	ctg00706.g3792.t1	ctg00009.g987.t1	ctg00598.g10056.t1	ctg00251.g6823.t1	ctg00292.g7849.t1	ctg00107.g6639.t1	ctg00108.g3939.t1	SNOR_00708	mRNA343	mRNA333	ctg00076.g8649.t1	ctg00038.g6334.t1	ctg00035.g5812.t1	ctg00021.g2757.t1	ctg03332.g10398.t1	ctg00356.g10789.t1	ctg00010.g1216.t1	ctg00006.g1877.t1
Pnod_SN15.SNOR_00709	ctg00055.g2657.t1	ctg00246.g6963.t1	scf00126.g6314.t1	ctg00029.g3943.t1	ctg00500.g12736.t1	ctg00013.g1211.t1	ctg00340.g12210.t1	ctg00002.g239.t1	ctg00019.g3303.t1	scf00281.g10376.t1	ctg00227.g5096.t1	ctg00149.g6139.t1	ctg01116.g11070.t1	ctg01074.g3845.t1	ctg00017.g2926.t1	ctg00706.g3793.t1	ctg00009.g988.t1	ctg00598.g10057.t1	ctg00251.g6822.t1	ctg00292.g7850.t1	ctg00107.g6640.t1	ctg00108.g3938.t1	SNOR_00709	mRNA342	mRNA332	ctg00076.g8650.t1	ctg00038.g6335.t1	ctg00035.g5813.t1	ctg00021.g2758.t1	ctg03332.g10397.t1	ctg00356.g10788.t1	ctg00010.g1215.t1	ctg00006.g1878.t1
Pnod_SN15.SNOR_00710	ctg00055.g2656.t1	ctg00246.g6964.t1	scf00126.g6313.t1	ctg00029.g3944.t1	ctg00500.g12735.t1	ctg00013.g1212.t1	ctg00340.g12209.t1	ctg00002.g240.t1	ctg00019.g3302.t1	scf00356.g11535.t1	ctg00227.g5097.t1	ctg00149.g6140.t1	ctg00917.g10067.t1,ctg01116.g11071.t1	ctg00101.g585.t1,ctg01074.g3844.t1	ctg00017.g2925.t1	ctg03069.g9765.t1	ctg00009.g989.t1	ctg00598.g10058.t1	ctg00251.g6821.t1	ctg00292.g7851.t1	ctg00107.g6641.t1	ctg00108.g3937.t1	SNOR_00710	mRNA341	mRNA331	ctg00076.g8651.t1	ctg00038.g6336.t1	ctg00035.g5814.t1	ctg00021.g2759.t1	ctg05980.g13482.t1	ctg00356.g10787.t1	ctg00010.g1214.t1	ctg00006.g1879.t1
Pnod_SN15.SNOR_00711	ctg00055.g2655.t1	ctg00246.g6965.t1	scf00126.g6317.t1	ctg00029.g3945.t1	ctg00500.g12734.t1	ctg00013.g1213.t1	ctg00340.g12208.t1	ctg00002.g241.t1	ctg00019.g3301.t1	scf00281.g10373.t1	ctg00227.g5098.t1	ctg00149.g6141.t1	ctg00917.g10068.t1	ctg00101.g586.t1	ctg00017.g2924.t1	ctg03069.g9764.t1	ctg00009.g990.t1	ctg00634.g10350.t1	ctg00251.g6820.t1	ctg00292.g7852.t1	ctg00107.g6636.t1	ctg00108.g3942.t1	SNOR_00711	mRNA340	mRNA330	ctg00317.g13927.t1	ctg00038.g6337.t1	ctg00035.g5815.t1	ctg00021.g2760.t1	ctg01133.g6493.t1	ctg00356.g10786.t1	ctg00010.g1213.t1	ctg00006.g1880.t1
Pnod_SN15.SNOR_00712	ctg00055.g2654.t1	ctg00246.g6966.t1	scf00126.g6318.t1	ctg00029.g3946.t1	ctg00431.g12049.t1	ctg00013.g1214.t1	ctg00340.g12207.t1	ctg00002.g242.t1	ctg00019.g3300.t1	scf00281.g10372.t1	ctg00227.g5099.t1	ctg00149.g6142.t1	ctg00917.g10069.t1	ctg00101.g587.t1	ctg00017.g2923.t1	ctg01275.g5703.t1	ctg00009.g991.t1	ctg00634.g10349.t1	ctg00251.g6819.t1	ctg00292.g7853.t1	ctg00107.g6635.t1	ctg00108.g3943.t1	SNOR_00712	mRNA339	mRNA329	ctg00317.g13928.t1	ctg00038.g6338.t1	ctg00035.g5816.t1	ctg00021.g2761.t1	ctg01133.g6492.t1	ctg00356.g10785.t1	ctg00010.g1212.t1	ctg00006.g1881.t1
Pnod_SN15.SNOR_00713	ctg00055.g2653.t1	ctg00246.g6967.t1	scf00126.g6319.t1	ctg00029.g3947.t1	ctg00431.g12050.t1	ctg00013.g1215.t1	ctg00340.g12206.t1	ctg00002.g243.t1	ctg00019.g3299.t1	scf00281.g10371.t1	ctg00227.g5100.t1	ctg00149.g6143.t1	ctg00917.g10070.t1	ctg00101.g588.t1	ctg00017.g2922.t1	ctg01275.g5702.t1	ctg00009.g992.t1	ctg00634.g10348.t1	ctg00251.g6818.t1	ctg00292.g7854.t1	ctg00107.g6634.t1	ctg00108.g3944.t1	SNOR_00713	mRNA337	mRNA328	ctg00317.g13929.t1	ctg00038.g6339.t1	ctg00035.g5817.t1	ctg00021.g2762.t1	ctg01133.g6491.t1	ctg00356.g10784.t1	ctg00010.g1211.t1	ctg00006.g1882.t1
Pnod_SN15.SNOR_00714	ctg00055.g2652.t1	ctg00246.g6968.t1	scf00126.g6320.t1	ctg00029.g3948.t1	ctg00431.g12051.t1	ctg00013.g1216.t1	ctg00340.g12205.t1	ctg00002.g244.t1	ctg00019.g3298.t1	scf00281.g10370.t1	ctg00227.g5101.t1	ctg00149.g6144.t1	ctg00917.g10071.t1	ctg00101.g589.t1	ctg00017.g2921.t1	ctg01275.g5701.t1	ctg00009.g993.t1	ctg00634.g10347.t1	ctg00251.g6817.t1	ctg00292.g7855.t1	ctg00107.g6633.t1	ctg00108.g3945.t1	SNOR_00714,SNOR_007142	mRNA338	mRNA327	ctg00317.g13930.t1	ctg00038.g6340.t1	ctg00035.g5818.t1	ctg00021.g2763.t1	ctg01133.g6490.t1	ctg00356.g10783.t1	ctg00010.g1210.t1	ctg00006.g1883.t1
Pnod_SN15.SNOR_007142	ctg00055.g2652.t1	ctg00246.g6968.t1	scf00126.g6320.t1	ctg00029.g3948.t1	ctg00431.g12051.t1	ctg00013.g1216.t1	ctg00340.g12205.t1	ctg00002.g244.t1	ctg00019.g3298.t1	scf00281.g10370.t1	ctg00227.g5101.t1	ctg00149.g6144.t1	ctg00917.g10071.t1	ctg00101.g589.t1	ctg00017.g2921.t1	ctg01275.g5701.t1	ctg00009.g993.t1	ctg00634.g10347.t1	ctg00251.g6817.t1	ctg00292.g7855.t1	ctg00107.g6633.t1	ctg00108.g3945.t1	SNOR_00714,SNOR_007142	mRNA338	mRNA327	ctg00317.g13930.t1	ctg00038.g6340.t1	ctg00035.g5818.t1	ctg00021.g2763.t1	ctg01133.g6490.t1	ctg00356.g10783.t1	ctg00010.g1210.t1	ctg00006.g1883.t1
Pnod_SN15.SNOR_00715	ctg00055.g2651.t1	ctg00246.g6969.t1	scf00126.g6321.t1	ctg00029.g3949.t1	ctg00431.g12052.t1	ctg00013.g1217.t1	ctg00340.g12204.t1	ctg00002.g245.t1	ctg00019.g3297.t1	scf00281.g10369.t1	ctg00227.g5102.t1	ctg00149.g6145.t1	ctg00917.g10072.t1	ctg00101.g590.t1	ctg00017.g2920.t1	ctg01275.g5700.t1	ctg00009.g994.t1	ctg00634.g10346.t1	ctg00251.g6816.t1	ctg00292.g7856.t1	ctg00107.g6632.t1	ctg00108.g3946.t1	SNOR_00715	mRNA336	mRNA326	ctg00317.g13931.t1	ctg00038.g6341.t1	ctg00035.g5819.t1	ctg00021.g2764.t1	ctg06710.g14069.t1	ctg00356.g10782.t1	ctg00010.g1209.t1	ctg00006.g1884.t1
Pnod_SN15.SNOR_00716	ctg00055.g2650.t1	ctg00246.g6970.t1	scf00126.g6322.t1	ctg00029.g3950.t1	ctg00431.g12053.t1	ctg00013.g1218.t1	ctg00340.g12203.t1	ctg00002.g246.t1	ctg00019.g3296.t1	scf00281.g10368.t1	ctg00227.g5103.t1	ctg00149.g6146.t1	ctg00917.g10073.t1	ctg00101.g591.t1	ctg00017.g2919.t1	NA	ctg00009.g995.t1	ctg00634.g10345.t1	ctg00251.g6815.t1	ctg00292.g7857.t1	ctg00107.g6631.t1	ctg00108.g3947.t1	SNOR_00716	mRNA335	mRNA325	ctg00317.g13932.t1	ctg00038.g6342.t1	ctg00035.g5820.t1	ctg00021.g2765.t1	ctg06710.g14070.t1	ctg00356.g10781.t1	ctg00010.g1208.t1	ctg00006.g1885.t1
Pnod_SN15.SNOR_00718	ctg00055.g2649.t1	ctg00246.g6971.t1	NA	ctg00029.g3952.t1	ctg00431.g12055.t1	ctg00013.g1220.t1	ctg00340.g12201.t1	ctg00002.g248.t1	ctg00019.g3294.t1	NA	ctg00227.g5104.t1	NA	ctg01924.g13488.t1	ctg02571.g7075.t1	ctg00017.g2917.t1	ctg03992.g11111.t1	ctg00009.g996.t1	ctg00634.g10344.t1	ctg00251.g6813.t1	ctg00292.g7858.t1	ctg00107.g6630.t1	ctg00108.g3948.t1	SNOR_00718	mRNA334	mRNA323	ctg00407.g13959.t1	ctg00038.g6344.t1	ctg00035.g5822.t1	ctg00021.g2767.t1	NA	ctg00356.g10779.t1	ctg00010.g1206.t1	ctg00006.g1887.t1
Pnod_SN15.SNOR_00719	ctg00055.g2648.t1	ctg00246.g6972.t1	scf00126.g6324.t1	ctg00029.g3953.t1	ctg00431.g12056.t1,ctg00431.g12057.t1	ctg00004.g351.t1	ctg00340.g12200.t1	ctg00002.g249.t1	ctg00019.g3293.t1	scf00281.g10366.t1	ctg00227.g5105.t1,ctg00227.g5106.t1	ctg00149.g6147.t1	ctg01924.g13487.t1	ctg02571.g7074.t1	ctg00017.g2916.t1	ctg02276.g8229.t1	ctg00728.g14015.t1	ctg00634.g10343.t1	ctg00849.g12924.t1	ctg00292.g7859.t1	NA	NA	SNOR_00719	mRNA333	mRNA322	ctg00407.g13958.t1	ctg00038.g6345.t1	ctg00035.g5823.t1	ctg00021.g2768.t1	ctg03981.g11269.t1	ctg00356.g10778.t1	ctg00010.g1205.t1	ctg00006.g1888.t1
Pnod_SN15.SNOR_00720	NA	NA	NA	ctg00029.g3954.t1	ctg00431.g12058.t1	ctg00004.g352.t1	ctg00340.g12199.t1	ctg00002.g250.t1	ctg00019.g3292.t1	NA	NA	NA	ctg01924.g13486.t1	NA	ctg00017.g2915.t1	NA	ctg00728.g14016.t1	NA	ctg00849.g12923.t1	NA	NA	NA	SNOR_00720	NA	mRNA321	ctg00407.g13957.t1	ctg00038.g6346.t1	ctg00035.g5824.t1	ctg00021.g2769.t1	ctg03981.g11268.t1	ctg00356.g10777.t1	ctg00010.g1204.t1	ctg00006.g1889.t1
Pnod_SN15.SNOR_00726	ctg00055.g2646.t1	ctg00246.g6974.t1	scf00126.g6325.t1	ctg00215.g12239.t1	ctg00431.g12059.t1	ctg00004.g353.t1	ctg00340.g12198.t1	ctg00002.g251.t1	ctg00019.g3291.t1	scf00281.g10365.t1	ctg00932.g11247.t1	ctg00149.g6149.t1	ctg00570.g7776.t1	ctg04238.g9705.t1	ctg00017.g2914.t1	ctg05088.g12358.t1	ctg00185.g9024.t1	ctg00634.g10342.t1	ctg00849.g12922.t1	NA	ctg00107.g6629.t1	NA	SNOR_00726	mRNA332	mRNA320	ctg00041.g5736.t1	ctg00132.g12047.t1	ctg00001.g339.t1	ctg00143.g10275.t1	ctg05832.g13339.t1	ctg00356.g10776.t1	ctg00264.g11123.t1	ctg00006.g1890.t1
Pnod_SN15.SNOR_00728	NA	NA	NA	ctg00215.g12241.t1	ctg00431.g12061.t1	ctg00004.g355.t1	ctg00318.g11876.t1	ctg00002.g253.t1	ctg00019.g3289.t1	NA	NA	NA	ctg00570.g7774.t1	NA	ctg00017.g2912.t1	NA	ctg00185.g9022.t1	ctg01157.g12842.t1	ctg00849.g12920.t1	NA	ctg00107.g6626.t1	ctg00108.g3951.t1	SNOR_00728	mRNA330	mRNA318	ctg00041.g5738.t1	ctg00132.g12049.t1	ctg00001.g337.t1	ctg00143.g10277.t1	ctg07635.g14734.t1	ctg00416.g11581.t1	ctg00264.g11121.t1	ctg00006.g1892.t1
Pnod_SN15.SNOR_00729	ctg00286.g8397.t1	ctg00246.g6977.t1	scf00004.g410.t1	ctg00215.g12242.t1	ctg00431.g12062.t1	ctg00004.g356.t1	ctg00318.g11875.t1	ctg00002.g254.t1	ctg00019.g3288.t1	scf00004.g568.t1	ctg00932.g11249.t1	ctg00508.g11615.t1	ctg00570.g7773.t1	ctg04804.g10406.t1	ctg00017.g2911.t1	ctg06531.g13489.t1,ctg09404.g14593.t1	ctg00185.g9021.t1	ctg01157.g12843.t1	ctg00466.g9857.t1,ctg00849.g12919.t1	ctg00338.g8526.t1	ctg00107.g6627.t1	ctg00108.g3950.t1	SNOR_00729	mRNA329	mRNA317	ctg00041.g5739.t1	ctg00132.g12050.t1	ctg00001.g336.t1	ctg00143.g10278.t1	ctg00583.g4123.t1,ctg07635.g14733.t1	ctg00416.g11580.t1	ctg00264.g11120.t1	ctg00006.g1893.t1
Pnod_SN15.SNOR_00730	ctg00286.g8398.t1	ctg00246.g6976.t1	scf00004.g409.t1	ctg00215.g12243.t1	ctg00355.g11067.t1,ctg00431.g12063.t1	ctg00004.g357.t1	ctg00318.g11874.t1	ctg00002.g255.t1	ctg00019.g3287.t1	scf00004.g569.t1	ctg00932.g11248.t1	ctg00149.g6150.t1	ctg00570.g7772.t1	ctg04238.g9704.t1,ctg04708.g10283.t1	ctg00017.g2910.t1	ctg04037.g11178.t1	ctg00185.g9020.t1	ctg01157.g12844.t1	ctg00466.g9858.t1	ctg01184.g13326.t1	ctg00107.g6628.t1	ctg00108.g3949.t1	SNOR_00730	mRNA328	mRNA316	ctg00041.g5740.t1	ctg00132.g12051.t1	ctg00001.g335.t1	ctg00143.g10279.t1	ctg00583.g4122.t1	ctg00416.g11579.t1	ctg00264.g11119.t1	ctg00006.g1894.t1
Pnod_SN15.SNOR_00731	ctg00286.g8399.t1	ctg00246.g6975.t1	NA	ctg00215.g12244.t1	ctg00355.g11066.t1,ctg03074.g14306.t1	ctg00004.g358.t1	ctg00318.g11873.t1	ctg00002.g256.t1	ctg00019.g3286.t1	NA	NA	NA	ctg00570.g7771.t1	NA	ctg00017.g2909.t1	NA	ctg00185.g9019.t1	NA	ctg00466.g9859.t1	NA	NA	NA	SNOR_00731	mRNA327	mRNA315	ctg00041.g5741.t1	ctg00132.g12052.t1	ctg00001.g334.t1	ctg00143.g10280.t1	ctg00583.g4121.t1	ctg00416.g11578.t1	ctg00264.g11118.t1	ctg00006.g1895.t1
Pnod_SN15.SNOR_00732	ctg00286.g8395.t1	ctg00567.g10959.t1	NA	ctg00215.g12245.t1	ctg00355.g11065.t1	ctg00004.g359.t1	ctg00318.g11872.t1	ctg00002.g257.t1	ctg00019.g3285.t1	NA	ctg01310.g12714.t1	ctg00508.g11613.t1	ctg00570.g7770.t1	ctg06406.g12149.t1,ctg09437.g14518.t1	ctg00017.g2908.t1	ctg02501.g8703.t1	ctg00185.g9018.t1	ctg00280.g6542.t1	ctg00466.g9860.t1	ctg00338.g8524.t1	ctg00107.g6624.t1	ctg00331.g8028.t1	SNOR_00732	mRNA326	mRNA314	ctg00041.g5742.t1	ctg00132.g12053.t1	ctg00001.g333.t1	ctg00143.g10281.t1	ctg00583.g4120.t1	ctg00416.g11577.t1	ctg00264.g11117.t1	ctg00006.g1896.t1
Pnod_SN15.SNOR_00733	ctg00286.g8394.t1	ctg00567.g10958.t1	scf00004.g408.t1	ctg00215.g12246.t1	ctg00355.g11064.t1	ctg00004.g360.t1	ctg00318.g11871.t1	ctg00002.g258.t1	ctg00019.g3284.t1	scf00004.g570.t1	ctg01310.g12713.t1	ctg00508.g11612.t1	ctg00570.g7769.t1	ctg06406.g12150.t1,ctg09418.g14505.t1	ctg00017.g2907.t1	ctg01827.g7200.t1,ctg02501.g8704.t1	ctg00185.g9017.t1	ctg00280.g6541.t1	ctg00466.g9861.t1	ctg00338.g8523.t1	ctg00107.g6623.t1	ctg00331.g8027.t1	SNOR_00733	mRNA325	mRNA313	ctg00041.g5743.t1	ctg00132.g12054.t1	ctg00001.g332.t1	ctg00143.g10282.t1	ctg00583.g4119.t1	ctg00416.g11576.t1	ctg00264.g11116.t1	ctg00006.g1897.t1
Pnod_SN15.SNOR_00734	ctg00286.g8393.t1	ctg00567.g10957.t1	scf00004.g407.t1	ctg00215.g12247.t1	ctg00355.g11063.t1	ctg00004.g361.t1	ctg00318.g11870.t1	ctg00002.g259.t1	ctg00019.g3283.t1	scf00004.g572.t1	ctg00849.g10787.t1	ctg00508.g11611.t1	ctg01252.g11649.t1	ctg01719.g5363.t1	ctg00017.g2906.t1	ctg01827.g7201.t1	ctg00185.g9016.t1	ctg00280.g6540.t1	ctg00466.g9862.t1	ctg00338.g8522.t1	ctg00107.g6622.t1	ctg00331.g8026.t1	SNOR_00734	mRNA324	mRNA312	ctg00041.g5744.t1	ctg00132.g12055.t1	ctg00001.g331.t1	ctg00143.g10283.t1	ctg02422.g9006.t1	ctg00416.g11575.t1	ctg00264.g11115.t1	ctg00006.g1898.t1
Pnod_SN15.SNOR_00735	ctg00286.g8392.t1	ctg00567.g10956.t1	scf00004.g406.t1	ctg00215.g12248.t1	ctg00355.g11062.t1	ctg00004.g362.t1	ctg00318.g11869.t1	ctg00002.g260.t1	ctg00019.g3282.t1	scf00004.g573.t1	ctg00849.g10786.t1	ctg00508.g11610.t1	ctg01252.g11650.t1	ctg01719.g5362.t1	ctg00017.g2905.t1	ctg01827.g7202.t1	ctg00185.g9015.t1	ctg00280.g6539.t1	ctg00466.g9863.t1	ctg00338.g8521.t1	ctg00107.g6621.t1	ctg00331.g8025.t1	SNOR_00735	mRNA323	mRNA311	ctg00041.g5745.t1	ctg00132.g12056.t1	ctg00001.g330.t1	ctg00143.g10284.t1	ctg02422.g9005.t1	ctg00416.g11574.t1	ctg00264.g11114.t1	ctg00006.g1899.t1
Pnod_SN15.SNOR_00736	ctg00286.g8391.t1	ctg00567.g10955.t1	scf00004.g405.t1	ctg00215.g12249.t1	ctg00355.g11061.t1	ctg00004.g363.t1	ctg00318.g11868.t1	ctg00002.g261.t1	ctg00019.g3281.t1	scf00004.g574.t1	ctg00849.g10785.t1	ctg00508.g11609.t1	ctg01252.g11651.t1	ctg01719.g5361.t1	ctg00017.g2904.t1	ctg04735.g11987.t1	ctg00185.g9014.t1	ctg00112.g3465.t1,ctg00280.g6538.t1	ctg00466.g9864.t1	ctg00016.g829.t1,ctg00151.g5141.t1,ctg00338.g8520.t1	ctg00107.g6620.t1	ctg00331.g8024.t1	SNOR_00736	mRNA322	mRNA310	ctg00041.g5746.t1	ctg00132.g12057.t1	ctg00001.g329.t1	ctg00143.g10285.t1	ctg02422.g9004.t1	ctg00416.g11573.t1	ctg00264.g11113.t1	ctg00006.g1900.t1
Pnod_SN15.SNOR_00737	ctg00286.g8390.t1	ctg00567.g10954.t1	scf00004.g404.t1	ctg00215.g12250.t1	ctg00355.g11060.t1	ctg00004.g364.t1	ctg00318.g11867.t1	ctg00002.g262.t1	ctg00019.g3280.t1	scf00004.g575.t1	ctg00849.g10784.t1	ctg00508.g11608.t1	ctg00632.g8242.t1	ctg06735.g12471.t1	ctg00017.g2903.t1	ctg05201.g12461.t1	ctg00185.g9013.t1	ctg00280.g6537.t1	ctg00466.g9865.t1	ctg00338.g8519.t1	ctg00107.g6619.t1	ctg00331.g8023.t1	SNOR_00737	mRNA321	mRNA309	ctg00041.g5747.t1	ctg00132.g12058.t1	ctg00001.g328.t1	ctg00143.g10286.t1	ctg00503.g3712.t1	ctg00416.g11572.t1	ctg00264.g11112.t1	ctg00006.g1901.t1
Pnod_SN15.SNOR_00738	ctg00286.g8389.t1	ctg00567.g10953.t1	scf00004.g403.t1	ctg00215.g12251.t1	ctg00355.g11059.t1	ctg00004.g365.t1	ctg00318.g11866.t1	ctg00002.g263.t1	ctg00019.g3279.t1	scf00004.g576.t1	ctg00849.g10783.t1	ctg00508.g11607.t1	ctg00632.g8243.t1	ctg06547.g12290.t1	ctg00017.g2902.t1	ctg03739.g10775.t1	ctg00185.g9012.t1	ctg00280.g6536.t1	ctg00466.g9866.t1	ctg00338.g8518.t1	ctg00107.g6618.t1	ctg00331.g8022.t1	SNOR_00738	mRNA320	mRNA308	ctg00041.g5748.t1	ctg00132.g12059.t1	ctg00001.g327.t1	ctg00143.g10287.t1	ctg00503.g3713.t1	ctg00416.g11571.t1	ctg00264.g11111.t1	ctg00006.g1902.t1
Pnod_SN15.SNOR_00739	ctg00286.g8388.t1	ctg00567.g10952.t1	scf00116.g5997.t1	ctg00215.g12252.t1	ctg00355.g11058.t1	ctg00004.g366.t1	ctg00318.g11865.t1	ctg00002.g264.t1	ctg00019.g3278.t1	scf00004.g578.t1	ctg00849.g10782.t1	ctg00268.g8627.t1	ctg00632.g8244.t1	ctg09705.g14676.t1	ctg00017.g2901.t1	ctg04547.g11786.t1	ctg00185.g9011.t1	ctg00280.g6535.t1	ctg00466.g9867.t1	ctg00338.g8517.t1	ctg00107.g6617.t1	ctg00331.g8021.t1	SNOR_00739	mRNA319	mRNA307	ctg00041.g5749.t1	ctg00132.g12060.t1	ctg00001.g326.t1	ctg00143.g10288.t1	ctg00503.g3714.t1	ctg00416.g11570.t1	ctg00264.g11110.t1	ctg00006.g1903.t1
Pnod_SN15.SNOR_00740	ctg00286.g8387.t1	ctg00567.g10951.t1	scf00116.g5996.t1	ctg00215.g12253.t1	ctg00355.g11057.t1	ctg00004.g367.t1	ctg00318.g11864.t1	ctg00002.g265.t1	ctg00019.g3277.t1	scf00004.g579.t1	ctg00920.g11190.t1	ctg00268.g8626.t1	ctg00632.g8245.t1	ctg01143.g4023.t1	ctg00017.g2900.t1	ctg04547.g11785.t1	ctg00185.g9010.t1	ctg00280.g6534.t1	ctg00855.g12955.t1	ctg00338.g8516.t1	ctg00107.g6616.t1	ctg00331.g8020.t1	SNOR_00740	mRNA318	mRNA306	ctg00041.g5750.t1	ctg00132.g12061.t1	ctg00001.g325.t1	ctg00143.g10289.t1	ctg00503.g3715.t1	ctg00416.g11569.t1	ctg00264.g11109.t1	ctg00006.g1904.t1
Pnod_SN15.SNOR_00741	ctg00286.g8386.t1	ctg00840.g12750.t1	scf00116.g5995.t1	ctg00215.g12254.t1	ctg00355.g11056.t1	ctg00004.g368.t1	ctg00318.g11863.t1	ctg00002.g266.t1	ctg00019.g3276.t1	scf00004.g580.t1	ctg00920.g11189.t1	ctg00268.g8625.t1	ctg00632.g8246.t1	ctg01143.g4024.t1	ctg00017.g2899.t1	ctg02721.g9132.t1	ctg00185.g9009.t1	ctg00280.g6533.t1	ctg00855.g12954.t1	ctg00338.g8515.t1	ctg00107.g6615.t1	ctg00331.g8019.t1	SNOR_00741	mRNA317	mRNA305	ctg00041.g5751.t1	ctg00132.g12062.t1	ctg00001.g324.t1	ctg00143.g10290.t1	ctg00503.g3716.t1	ctg00416.g11568.t1	ctg00264.g11108.t1	ctg00006.g1905.t1
Pnod_SN15.SNOR_00742	ctg00286.g8385.t1	ctg00840.g12749.t1	scf00116.g5994.t1	ctg00215.g12255.t1	ctg00355.g11055.t1	ctg00004.g369.t1	ctg00318.g11862.t1	ctg00002.g267.t1	ctg00019.g3275.t1	scf00004.g581.t1	ctg00920.g11188.t1	ctg00268.g8624.t1	ctg00632.g8247.t1	ctg01143.g4025.t1	ctg00017.g2898.t1	ctg02721.g9133.t1	ctg00185.g9008.t1	ctg00280.g6531.t1	ctg00855.g12953.t1	ctg00338.g8514.t1	ctg00107.g6614.t1	ctg00331.g8018.t1	SNOR_00742	mRNA316	mRNA304	ctg00041.g5752.t1	ctg00132.g12063.t1	ctg00001.g323.t1	ctg00143.g10291.t1	ctg00503.g3717.t1	ctg00601.g13270.t1	ctg00264.g11107.t1	ctg00006.g1906.t1
Pnod_SN15.SNOR_00743	ctg00286.g8384.t1	ctg00840.g12748.t1	scf00116.g5993.t1	ctg00215.g12256.t1	ctg00355.g11054.t1	ctg00004.g370.t1	ctg00318.g11861.t1	ctg00002.g268.t1	ctg00019.g3274.t1	scf00004.g582.t1	ctg00920.g11187.t1	ctg00268.g8623.t1	ctg00632.g8248.t1	ctg01782.g5500.t1	ctg00017.g2897.t1	ctg01426.g6135.t1	ctg00185.g9007.t1	ctg00280.g6530.t1	ctg00855.g12952.t1	ctg00338.g8513.t1	ctg00107.g6613.t1	ctg00331.g8017.t1	SNOR_00743	mRNA315	mRNA303	ctg00041.g5753.t1	ctg00132.g12064.t1	ctg00001.g322.t1	ctg00143.g10292.t1	ctg01999.g8304.t1	ctg00601.g13269.t1	ctg00264.g11106.t1	ctg00006.g1907.t1
Pnod_SN15.SNOR_00744	ctg00286.g8383.t1	ctg00840.g12747.t1	scf00116.g5992.t1	ctg00215.g12257.t1	ctg00355.g11053.t1	ctg00004.g371.t1	ctg00318.g11860.t1	ctg00002.g269.t1	ctg00019.g3273.t1	scf00004.g583.t1	ctg00920.g11186.t1	ctg00268.g8622.t1	ctg00632.g8249.t1	ctg01782.g5501.t1	ctg00017.g2896.t1	ctg01426.g6136.t1	ctg00185.g9006.t1	ctg00280.g6529.t1	ctg00855.g12951.t1	ctg00338.g8512.t1	ctg00107.g6612.t1	ctg00331.g8016.t1	SNOR_00744	mRNA314	mRNA302	ctg00041.g5754.t1	ctg00132.g12065.t1	ctg00001.g321.t1	ctg00143.g10293.t1	ctg01999.g8303.t1	ctg00601.g13268.t1	ctg00264.g11105.t1	ctg00006.g1908.t1
Pnod_SN15.SNOR_00745	ctg01015.g13604.t1	ctg00748.g12254.t1	scf00116.g5991.t1	ctg00215.g12258.t1	ctg00752.g13992.t1	ctg00004.g372.t1	ctg00363.g12559.t1	ctg00002.g270.t1	ctg00019.g3272.t1	scf00004.g584.t1	ctg01390.g12939.t1	ctg00268.g8621.t1	ctg01683.g12959.t1	ctg01361.g4560.t1	ctg00017.g2895.t1	ctg05547.g12770.t1,ctg06581.g13521.t1	ctg00185.g9005.t1	ctg00280.g6528.t1	ctg01090.g13781.t1	ctg01096.g13214.t1	ctg00487.g11957.t1	ctg00904.g11809.t1	SNOR_00745	mRNA313	mRNA301	ctg00041.g5755.t1	ctg00132.g12066.t1	ctg00001.g320.t1	ctg00143.g10294.t1	ctg05877.g13374.t1	ctg00601.g13267.t1	ctg00311.g11962.t1	ctg00006.g1909.t1
Pnod_SN15.SNOR_00746	ctg01015.g13603.t1	ctg00748.g12253.t1	scf00116.g5990.t1	ctg00215.g12259.t1	ctg00752.g13991.t1	ctg00004.g373.t1	ctg00363.g12558.t1	ctg00002.g271.t1	ctg00019.g3271.t1	scf00004.g585.t1	ctg01390.g12938.t1	ctg00268.g8620.t1	ctg01683.g12958.t1	ctg01361.g4561.t1	ctg00017.g2894.t1	ctg06690.g13589.t1	ctg00185.g9004.t1	ctg00993.g12368.t1	ctg01090.g13782.t1	ctg01096.g13215.t1	ctg00487.g11958.t1	ctg00904.g11810.t1	SNOR_00746	mRNA311	mRNA300	ctg00041.g5756.t1	ctg00132.g12067.t1	ctg00001.g319.t1	ctg00143.g10295.t1	ctg00764.g4955.t1	ctg00601.g13266.t1	ctg00311.g11961.t1	ctg00006.g1910.t1
Pnod_SN15.SNOR_00747	ctg00873.g13353.t1	ctg00748.g12252.t1	scf00047.g3326.t1,scf00116.g5989.t1	ctg00215.g12260.t1	ctg00752.g13990.t1	ctg00004.g374.t1	ctg00363.g12557.t1	ctg00002.g272.t1	ctg00019.g3270.t1	scf00004.g586.t1	ctg01146.g12206.t1,ctg01390.g12937.t1	ctg00268.g8619.t1	ctg01683.g12957.t1	ctg04886.g10505.t1	ctg00017.g2893.t1	NA	ctg00185.g9003.t1	ctg00993.g12367.t1	ctg01090.g13783.t1	NA	ctg00487.g11959.t1	ctg00904.g11811.t1	SNOR_00747	mRNA312	mRNA299	ctg00041.g5757.t1	ctg00132.g12068.t1	ctg00001.g318.t1	ctg00143.g10296.t1	ctg00764.g4956.t1	ctg00601.g13265.t1	ctg00311.g11960.t1	ctg00006.g1911.t1
Pnod_SN15.SNOR_00749	ctg00873.g13351.t1	ctg00748.g12250.t1	scf00116.g5987.t1	ctg00277.g13299.t1	ctg00280.g9839.t1	ctg00004.g376.t1	ctg00363.g12555.t1	ctg00002.g274.t1	ctg00019.g3268.t1	scf00004.g588.t1	ctg01146.g12203.t1	ctg00268.g8616.t1	ctg00241.g4395.t1	ctg01991.g5943.t1,ctg05234.g10904.t1	ctg00017.g2891.t1	ctg01027.g4915.t1	ctg00185.g9001.t1	ctg00993.g12364.t1	ctg00951.g13375.t1	ctg00911.g12910.t1	ctg00198.g9337.t1	ctg00718.g11243.t1	SNOR_00749	mRNA308,mRNA309	mRNA297	ctg00041.g5759.t1	ctg00132.g12070.t1	ctg00001.g316.t1	ctg00143.g10298.t1	ctg00764.g4958.t1	ctg00412.g11530.t1	ctg00311.g11958.t1	ctg00006.g1913.t1
Pnod_SN15.SNOR_00750	ctg00873.g13350.t1	ctg00748.g12249.t1	scf00116.g5986.t1	ctg00277.g13298.t1	ctg00280.g9838.t1	ctg00004.g377.t1	ctg00363.g12554.t1	ctg00002.g275.t1	ctg00019.g3267.t1	scf00004.g589.t1	ctg01146.g12202.t1	ctg00268.g8615.t1	ctg00241.g4396.t1	ctg01991.g5942.t1	ctg00017.g2890.t1	ctg01027.g4914.t1	ctg00185.g9000.t1	ctg00993.g12363.t1	ctg00951.g13374.t1	ctg00911.g12909.t1	ctg00198.g9338.t1	ctg00718.g11242.t1	SNOR_00750	mRNA307	mRNA296	ctg00041.g5760.t1	ctg00132.g12071.t1	ctg00001.g315.t1	ctg00143.g10299.t1	ctg00764.g4959.t1	ctg00412.g11529.t1	ctg00311.g11957.t1	ctg00006.g1914.t1
Pnod_SN15.SNOR_00751	NA	NA	NA	NA	ctg00280.g9837.t1	ctg00004.g378.t1	ctg00363.g12553.t1	ctg00002.g276.t1	ctg00019.g3266.t1	NA	NA	NA	ctg00241.g4397.t1	NA	ctg00017.g2889.t1	NA	ctg00185.g8999.t1	NA	ctg00951.g13373.t1	NA	NA	NA	SNOR_00751	mRNA306	mRNA295	NA	NA	ctg00001.g314.t1	ctg00143.g10300.t1	ctg00764.g4960.t1	ctg00412.g11528.t1	ctg00311.g11956.t1	ctg00006.g1915.t1
Pnod_SN15.SNOR_00752	ctg00050.g2462.t1	ctg01581.g13781.t1	scf00116.g5982.t1	ctg00277.g13296.t1	ctg00280.g9836.t1	ctg00004.g379.t1	ctg00363.g12552.t1	ctg00002.g277.t1	ctg00019.g3265.t1	scf00004.g593.t1	ctg00707.g9940.t1	ctg00268.g8613.t1	ctg00241.g4398.t1	ctg03321.g8361.t1	ctg00017.g2888.t1	ctg00017.g143.t1	ctg00185.g8998.t1	ctg00013.g591.t1	ctg00753.g12390.t1,ctg00951.g13372.t1	ctg00316.g8226.t1	ctg00198.g9340.t1	ctg00718.g11239.t1,ctg00718.g11240.t1	SNOR_00752	mRNA305	mRNA294	ctg00041.g5762.t1	ctg00132.g12073.t1	ctg00001.g313.t1	ctg00143.g10301.t1	ctg07155.g14382.t1,ctg11296.g16186.t1	ctg00412.g11527.t1	ctg00311.g11955.t1	ctg00006.g1916.t1
Pnod_SN15.SNOR_00754	ctg00050.g2463.t1	ctg00358.g8679.t1	scf00116.g5983.t1	ctg00277.g13295.t1	ctg00280.g9835.t1	ctg00004.g380.t1	ctg00363.g12551.t1	ctg00002.g278.t1	ctg00019.g3264.t1	scf00004.g592.t1	ctg00707.g9941.t1	ctg00268.g8612.t1	ctg00241.g4399.t1	ctg03321.g8362.t1	ctg00017.g2887.t1	ctg00017.g142.t1	ctg00185.g8997.t1	ctg00013.g592.t1	ctg00753.g12389.t1	ctg00316.g8225.t1	ctg00198.g9341.t1	ctg00297.g7531.t1	SNOR_00754	mRNA304	mRNA293	ctg00041.g5763.t1	ctg00132.g12074.t1	ctg00001.g312.t1	ctg00143.g10302.t1	ctg07155.g14381.t1	ctg00412.g11526.t1	ctg00311.g11954.t1	ctg00006.g1917.t1
Pnod_SN15.SNOR_00755	ctg00050.g2464.t1	ctg00358.g8680.t1	scf00116.g5981.t1	ctg00277.g13294.t1	ctg00280.g9834.t1	ctg00004.g381.t1	ctg00363.g12550.t1	ctg00002.g279.t1	ctg00019.g3263.t1	scf00004.g594.t1	ctg00707.g9942.t1	ctg00268.g8611.t1	ctg00241.g4400.t1	ctg00885.g3337.t1,ctg07076.g12775.t1	ctg00017.g2886.t1	ctg00017.g141.t1	ctg00454.g13410.t1	ctg00013.g593.t1	ctg00753.g12388.t1	ctg00316.g8224.t1	ctg00198.g9342.t1	ctg00297.g7530.t1	SNOR_00755	mRNA303	mRNA292	ctg00041.g5764.t1	ctg00132.g12075.t1	ctg00001.g311.t1	ctg00143.g10303.t1	ctg00964.g5832.t1	ctg00412.g11525.t1	ctg00311.g11953.t1	ctg00006.g1918.t1
Pnod_SN15.SNOR_00757	ctg00050.g2466.t1	ctg00358.g8682.t1	NA	ctg00277.g13292.t1	ctg00280.g9832.t1	ctg00004.g383.t1	ctg00363.g12548.t1	ctg00002.g281.t1	ctg00019.g3261.t1	NA	ctg00707.g9944.t1	ctg00051.g2886.t1	ctg00241.g4402.t1	ctg00885.g3339.t1,ctg09780.g14727.t1,ctg10032.g14864.t1	ctg00017.g2884.t1	ctg00017.g139.t1,ctg00017.g140.t1	ctg00454.g13408.t1	ctg00013.g595.t1	ctg00753.g12386.t1	ctg00316.g8222.t1	NA	NA	SNOR_00757	mRNA302	mRNA291	ctg00041.g5766.t1	ctg00132.g12077.t1	ctg00001.g309.t1	ctg00143.g10305.t1	ctg00964.g5830.t1	ctg00412.g11523.t1	ctg00311.g11951.t1	ctg00006.g1920.t1
Pnod_SN15.SNOR_00758	ctg00050.g2467.t1	ctg00358.g8683.t1	scf00116.g5978.t1	ctg00277.g13291.t1	ctg00280.g9831.t1	ctg00004.g384.t1	ctg00363.g12547.t1	ctg00002.g282.t1	ctg00019.g3260.t1	scf00004.g597.t1	ctg00707.g9945.t1	ctg00051.g2887.t1	ctg00241.g4403.t1	ctg03357.g8417.t1	ctg00017.g2883.t1	ctg00017.g138.t1	ctg00454.g13407.t1	ctg00013.g596.t1	ctg00753.g12385.t1	ctg00316.g8221.t1	ctg00198.g9344.t1	ctg00297.g7528.t1	SNOR_00758	mRNA301	mRNA290	ctg00041.g5767.t1	ctg00132.g12078.t1	ctg00001.g308.t1	ctg00143.g10306.t1	ctg07009.g14290.t1	ctg00412.g11522.t1	ctg00311.g11950.t1	ctg00006.g1921.t1
Pnod_SN15.SNOR_00760	ctg00050.g2468.t1	ctg00358.g8684.t1	scf00116.g5977.t1	ctg00277.g13290.t1	ctg00280.g9830.t1	ctg00004.g385.t1	ctg00363.g12546.t1	ctg00002.g283.t1	ctg00019.g3259.t1	scf00004.g598.t1	ctg00707.g9946.t1	ctg00051.g2888.t1	ctg00241.g4404.t1	ctg09347.g14462.t1	ctg00017.g2882.t1	ctg00017.g137.t1	ctg00454.g13406.t1	ctg00013.g597.t1	ctg00753.g12384.t1	ctg00316.g8220.t1	ctg00198.g9345.t1	ctg00297.g7527.t1	SNOR_00760	mRNA300	mRNA289	ctg00041.g5768.t1	ctg00132.g12079.t1	ctg00001.g307.t1	ctg00143.g10307.t1	ctg02622.g9334.t1	ctg00412.g11521.t1	ctg00311.g11949.t1	ctg00006.g1922.t1
Pnod_SN15.SNOR_00761	ctg00050.g2469.t1	ctg00358.g8685.t1	scf00116.g5976.t1	ctg00277.g13289.t1	ctg00280.g9829.t1	ctg00004.g386.t1	ctg00363.g12545.t1	ctg00002.g284.t1	ctg00019.g3258.t1	scf00004.g599.t1	ctg00981.g11484.t1	ctg00051.g2889.t1	ctg00241.g4405.t1	ctg01669.g5277.t1	ctg00017.g2881.t1	ctg00017.g136.t1	ctg00454.g13405.t1	ctg00013.g598.t1	ctg00346.g8284.t1	ctg00316.g8219.t1	ctg00198.g9346.t1	ctg00297.g7526.t1	SNOR_00761	mRNA299	mRNA288	ctg00041.g5769.t1	ctg00132.g12080.t1	ctg00001.g306.t1	ctg00143.g10308.t1	ctg02622.g9335.t1	ctg00412.g11520.t1	ctg00311.g11948.t1	ctg00006.g1923.t1
Pnod_SN15.SNOR_00764	ctg00050.g2470.t1	ctg00358.g8686.t1	scf00116.g5975.t1	ctg00140.g10141.t1	ctg00280.g9828.t1	ctg00004.g387.t1	ctg00287.g11319.t1	ctg00002.g285.t1	ctg00072.g8395.t1	scf00004.g600.t1	ctg00981.g11485.t1	ctg00051.g2890.t1	ctg00382.g6007.t1	ctg06388.g12134.t1,ctg09012.g14244.t1	ctg00048.g6341.t1	ctg00017.g135.t1,ctg05326.g12574.t1	ctg00242.g10440.t1	ctg00013.g599.t1	ctg00346.g8285.t1	ctg00316.g8218.t1	ctg00198.g9347.t1	ctg00297.g7525.t1	SNOR_00764	mRNA298	mRNA287	ctg00041.g5770.t1	ctg00003.g1106.t1	ctg00001.g305.t1	ctg00052.g5535.t1	ctg03372.g10456.t1,ctg09159.g15506.t1	ctg00097.g4940.t1	ctg00113.g6925.t1	ctg00006.g1924.t1
Pnod_SN15.SNOR_00766	ctg00050.g2471.t1	ctg00358.g8687.t1	scf00116.g5974.t1	ctg00140.g10142.t1	ctg00280.g9827.t1	ctg00004.g388.t1	ctg00287.g11318.t1	ctg00002.g286.t1	ctg00072.g8396.t1	scf00004.g601.t1	ctg00347.g6677.t1,ctg00981.g11486.t1	ctg00051.g2891.t1	ctg00382.g6006.t1	ctg05615.g11343.t1,ctg06807.g12537.t1	ctg00048.g6340.t1	ctg04700.g11946.t1	ctg00242.g10439.t1	ctg00013.g600.t1	ctg00346.g8286.t1	ctg00316.g8217.t1	ctg00198.g9348.t1	ctg00297.g7524.t1	SNOR_00766	mRNA297	mRNA286	ctg00041.g5771.t1	ctg00003.g1105.t1	ctg00001.g304.t1	ctg00052.g5534.t1	ctg03372.g10455.t1	ctg00097.g4941.t1	ctg00113.g6924.t1	ctg00006.g1925.t1
Pnod_SN15.SNOR_00767	ctg00050.g2472.t1	ctg00358.g8688.t1	scf00116.g5973.t1	ctg00140.g10143.t1	ctg00280.g9826.t1	ctg00004.g389.t1	ctg00287.g11317.t1	ctg00002.g287.t1	ctg00072.g8397.t1	scf00004.g602.t1	ctg00347.g6678.t1	ctg00051.g2892.t1	ctg00382.g6005.t1	ctg06807.g12538.t1	ctg00048.g6339.t1	NA	ctg00242.g10438.t1	ctg00013.g601.t1	ctg00346.g8287.t1	ctg00316.g8216.t1	ctg00198.g9349.t1	ctg00297.g7523.t1	SNOR_00767	mRNA296	mRNA285	ctg00041.g5772.t1	ctg00003.g1104.t1	ctg00001.g303.t1	ctg00052.g5533.t1	ctg03372.g10454.t1	ctg00097.g4942.t1	ctg00113.g6923.t1	ctg00006.g1926.t1
Pnod_SN15.SNOR_00769	ctg00050.g2473.t1	ctg00358.g8689.t1	scf00116.g5972.t1	ctg00140.g10144.t1	ctg00280.g9825.t1	ctg00004.g390.t1	ctg00287.g11316.t1	ctg00002.g288.t1	ctg00072.g8398.t1	scf00004.g603.t1	ctg00347.g6679.t1	ctg00051.g2893.t1	ctg00382.g6004.t1	ctg02734.g7376.t1	ctg00048.g6338.t1	ctg05659.g12864.t1	ctg00242.g10437.t1	ctg00013.g602.t1	ctg00346.g8288.t1	ctg00316.g8215.t1	ctg00198.g9350.t1	ctg00297.g7522.t1	SNOR_00769	mRNA295	mRNA284	ctg00041.g5773.t1	ctg00003.g1103.t1	ctg00001.g302.t1	ctg00052.g5532.t1	ctg03807.g11034.t1	ctg00097.g4943.t1	ctg00113.g6922.t1	ctg00006.g1927.t1
Pnod_SN15.SNOR_00771	ctg00050.g2475.t1	ctg00193.g5963.t1,ctg00358.g8691.t1	scf00116.g5970.t1	ctg00140.g10146.t1	ctg00280.g9823.t1,ctg00625.g13570.t1	ctg00004.g392.t1	ctg00287.g11314.t1	ctg00002.g290.t1	ctg00072.g8400.t1	scf00004.g605.t1	ctg00347.g6681.t1	ctg00051.g2895.t1	ctg00382.g6002.t1	ctg03331.g8377.t1	ctg00048.g6336.t1	ctg01500.g6337.t1,ctg06049.g13157.t1	ctg00242.g10435.t1	ctg00013.g604.t1	ctg00346.g8290.t1	ctg00316.g8213.t1	ctg00198.g9352.t1	ctg00297.g7520.t1	SNOR_00771	mRNA293	mRNA283	ctg00041.g5775.t1	ctg00003.g1101.t1	ctg00001.g300.t1	ctg00052.g5530.t1	ctg07815.g14840.t1	ctg00097.g4945.t1	ctg00113.g6920.t1	ctg00006.g1929.t1
Pnod_SN15.SNOR_00774	ctg00050.g2476.t1	ctg00193.g5964.t1	scf00116.g5969.t1	ctg00140.g10148.t1	ctg00625.g13572.t1	ctg00004.g394.t1	ctg00287.g11312.t1	ctg00002.g292.t1	ctg00072.g8402.t1	scf00004.g606.t1	ctg00347.g6683.t1	ctg00051.g2896.t1	ctg00382.g6000.t1	ctg00447.g1975.t1	ctg00048.g6334.t1	ctg04116.g11267.t1	ctg00242.g10433.t1	ctg00013.g605.t1	ctg00346.g8292.t1	ctg00157.g5283.t1	ctg00198.g9353.t1	ctg00554.g10257.t1	SNOR_00774	mRNA291	mRNA281	ctg00041.g5777.t1	ctg00003.g1099.t1	ctg00001.g298.t1	ctg00052.g5528.t1	ctg01673.g7757.t1	ctg00097.g4947.t1	ctg00113.g6918.t1	ctg00006.g1931.t1
Pnod_SN15.SNOR_00776	ctg00050.g2478.t1	ctg00193.g5966.t1	scf00116.g5967.t1	ctg00140.g10150.t1	ctg00684.g13810.t1	ctg00004.g396.t1	ctg00287.g11310.t1	ctg00002.g294.t1	ctg00072.g8404.t1	scf00004.g608.t1	ctg00347.g6685.t1	ctg00051.g2898.t1	ctg00522.g7356.t1	ctg00447.g1973.t1	ctg00048.g6332.t1	ctg06085.g13183.t1	ctg00242.g10431.t1	ctg00013.g607.t1	ctg00346.g8294.t1	ctg00157.g5285.t1	ctg00198.g9355.t1	ctg00554.g10259.t1	SNOR_00776,SNOR_007762	mRNA290	mRNA279	ctg00041.g5779.t1	ctg00003.g1097.t1	ctg00001.g296.t1	ctg00052.g5526.t1	ctg01673.g7755.t1	ctg00097.g4949.t1	ctg00113.g6916.t1	ctg00006.g1933.t1
Pnod_SN15.SNOR_007762	ctg00050.g2478.t1	ctg00193.g5966.t1	scf00116.g5967.t1	ctg00140.g10150.t1	ctg00684.g13810.t1	ctg00004.g396.t1	ctg00287.g11310.t1	ctg00002.g294.t1	ctg00072.g8404.t1	scf00004.g608.t1	ctg00347.g6685.t1	ctg00051.g2898.t1	ctg00522.g7356.t1	ctg00447.g1973.t1	ctg00048.g6332.t1	ctg06085.g13183.t1	ctg00242.g10431.t1	ctg00013.g607.t1	ctg00346.g8294.t1	ctg00157.g5285.t1	ctg00198.g9355.t1	ctg00554.g10259.t1	SNOR_00776,SNOR_007762	mRNA290	mRNA279	ctg00041.g5779.t1	ctg00003.g1097.t1	ctg00001.g296.t1	ctg00052.g5526.t1	ctg01673.g7755.t1	ctg00097.g4949.t1	ctg00113.g6916.t1	ctg00006.g1933.t1
Pnod_SN15.SNOR_00777	ctg00050.g2479.t1	ctg00193.g5967.t1	scf00116.g5966.t1	ctg00140.g10151.t1	ctg00684.g13809.t1	ctg00004.g397.t1	ctg00287.g11309.t1	ctg00002.g295.t1	ctg00072.g8405.t1	scf00004.g609.t1	ctg00347.g6686.t1	ctg00051.g2899.t1	ctg00522.g7357.t1	ctg02762.g7428.t1	ctg00048.g6331.t1	ctg01858.g7273.t1,ctg08253.g14341.t1	ctg00242.g10430.t1	ctg00013.g608.t1	NA	ctg00157.g5286.t1	ctg00198.g9356.t1	ctg00554.g10260.t1	SNOR_00777	mRNA289	mRNA278	ctg00041.g5780.t1	ctg00003.g1096.t1	ctg00001.g295.t1	ctg00052.g5525.t1	ctg00482.g3603.t1	ctg00097.g4950.t1	ctg00113.g6915.t1	ctg00006.g1934.t1
Pnod_SN15.SNOR_00778	ctg00050.g2480.t1	ctg00193.g5968.t1	NA	ctg00140.g10152.t1	ctg00684.g13808.t1	ctg00004.g398.t1	ctg00287.g11308.t1	ctg00002.g296.t1	ctg00072.g8406.t1	NA	ctg00347.g6687.t1	ctg00051.g2900.t1	ctg00522.g7358.t1	ctg02762.g7427.t1	ctg00048.g6330.t1	ctg01858.g7272.t1	ctg00242.g10429.t1	ctg00013.g609.t1	ctg00346.g8295.t1	ctg00157.g5287.t1	ctg00198.g9358.t1	ctg00554.g10262.t1	SNOR_00778	mRNA288	mRNA277	ctg00041.g5781.t1	ctg00003.g1095.t1	ctg00001.g294.t1	ctg00052.g5524.t1	ctg00482.g3604.t1	ctg00097.g4959.t1	ctg00113.g6914.t1	ctg00006.g1935.t1
Pnod_SN15.SNOR_00779	ctg00050.g2481.t1	ctg00193.g5969.t1	scf00099.g5386.t1	ctg00140.g10153.t1	ctg00684.g13807.t1	ctg00004.g399.t1	ctg00287.g11307.t1	ctg00002.g297.t1	ctg00072.g8407.t1	scf00004.g610.t1	ctg00347.g6688.t1	ctg00051.g2901.t1	ctg00522.g7359.t1	ctg01323.g4472.t1	ctg00048.g6329.t1	ctg01858.g7271.t1	ctg00242.g10428.t1	ctg00013.g610.t1	ctg00506.g10295.t1	ctg00157.g5288.t1	ctg00198.g9359.t1	ctg00554.g10263.t1	SNOR_00779	mRNA287	mRNA276	ctg00041.g5782.t1	ctg00003.g1094.t1	ctg00001.g293.t1	ctg00052.g5523.t1	ctg00482.g3605.t1	ctg00097.g4960.t1	ctg00113.g6913.t1	ctg00006.g1936.t1
Pnod_SN15.SNOR_00781	ctg00050.g2484.t1	ctg00193.g5972.t1	scf00127.g6352.t1	ctg00140.g10155.t1	ctg00155.g7121.t1	ctg00004.g401.t1	ctg00287.g11305.t1	ctg00002.g299.t1	ctg00072.g8409.t1	scf00003.g370.t1	ctg01007.g11610.t1	ctg00051.g2904.t1	ctg00522.g7361.t1	ctg04664.g10228.t1	ctg00048.g6327.t1	ctg00779.g4064.t1	ctg00242.g10426.t1	ctg00013.g614.t1	ctg00506.g10293.t1	ctg00157.g5293.t1	ctg00178.g8855.t1,ctg00178.g8856.t1	ctg00554.g10265.t1,ctg00554.g10266.t1	SNOR_00781	mRNA285	mRNA275	ctg00041.g5784.t1	ctg00003.g1092.t1	ctg00001.g291.t1	ctg00052.g5521.t1	ctg00482.g3607.t1	ctg00097.g4962.t1	ctg00113.g6911.t1	ctg00006.g1938.t1
Pnod_SN15.SNOR_00783	ctg00050.g2485.t1	ctg00193.g5973.t1	scf00127.g6353.t1	ctg00140.g10156.t1	ctg00155.g7120.t1	ctg00004.g402.t1	ctg00287.g11304.t1	ctg00002.g300.t1	ctg00072.g8410.t1	scf00003.g371.t1	ctg01007.g11611.t1	ctg00051.g2905.t1	ctg01050.g10765.t1	NA	ctg00048.g6326.t1	ctg00779.g4065.t1	ctg00242.g10425.t1	ctg00013.g615.t1	ctg00506.g10292.t1	ctg00157.g5294.t1	ctg00178.g8854.t1	ctg00419.g9056.t1	SNOR_00783	mRNA284	mRNA274	ctg00041.g5785.t1	ctg00003.g1091.t1	ctg00001.g290.t1	ctg00052.g5520.t1	NA	ctg00097.g4963.t1	ctg00113.g6910.t1	ctg00006.g1939.t1
Pnod_SN15.SNOR_00784	ctg00050.g2486.t1	ctg00193.g5974.t1	scf00127.g6354.t1	ctg00140.g10157.t1	ctg00155.g7119.t1	ctg00004.g403.t1	ctg00287.g11303.t1	ctg00002.g301.t1	ctg00072.g8411.t1	scf00003.g372.t1	ctg01007.g11612.t1	ctg00051.g2906.t1	ctg01050.g10766.t1	ctg05396.g11092.t1	ctg00048.g6325.t1	ctg01573.g6548.t1	ctg00242.g10424.t1	ctg00013.g616.t1	ctg00506.g10291.t1	ctg00157.g5295.t1	ctg00178.g8853.t1	ctg00419.g9055.t1	SNOR_00784	mRNA283	mRNA273	ctg00041.g5786.t1	ctg00003.g1090.t1	ctg00001.g289.t1	ctg00052.g5519.t1	ctg05901.g13392.t1	ctg00097.g4964.t1	ctg00113.g6909.t1	ctg00006.g1940.t1
Pnod_SN15.SNOR_00787	ctg00050.g2487.t1,ctg00152.g5606.t1	ctg00193.g5975.t1,ctg00297.g7821.t1	scf00068.g4196.t1,scf00127.g6355.t1	ctg00140.g10158.t1,ctg00143.g10261.t1	ctg00098.g5340.t1,ctg00155.g7118.t1	ctg00004.g404.t1,ctg00054.g3589.t1	ctg00120.g6951.t1,ctg00231.g10178.t1	ctg00002.g302.t1,ctg00035.g3735.t1	ctg00067.g8107.t1,ctg00072.g8412.t1	scf00002.g260.t1,scf00003.g373.t1	ctg00128.g3431.t1,ctg00167.g4165.t1,ctg01007.g11613.t1	ctg00007.g584.t1,ctg00051.g2907.t1	ctg00074.g1777.t1,ctg01050.g10767.t1	ctg09811.g14743.t1,ctg12069.g15331.t1	ctg00048.g6324.t1,ctg00063.g7519.t1	ctg01573.g6549.t1,ctg02757.g9203.t1	ctg00030.g2547.t1,ctg00242.g10423.t1	ctg00013.g617.t1,ctg00123.g3704.t1	ctg00449.g9670.t1,ctg00506.g10290.t1	ctg00072.g3049.t1,ctg00157.g5296.t1	ctg00092.g6068.t1,ctg00178.g8851.t1	ctg00222.g6340.t1,ctg00419.g9053.t1	SNOR_00787,SNOR_02785	mRNA2698,mRNA281	mRNA272,mRNA2963	ctg00013.g2284.t1,ctg00041.g5787.t1	ctg00003.g1089.t1	ctg00001.g288.t1,ctg00108.g11406.t1	ctg00052.g5518.t1,ctg00089.g7865.t1	ctg00342.g2788.t1,ctg00403.g3148.t1	ctg00125.g5833.t1,ctg00221.g8294.t1	ctg00053.g4256.t1,ctg00113.g6908.t1	ctg00006.g1941.t1,ctg00122.g13261.t1
Pnod_SN15.SNOR_00788	ctg00050.g2488.t1	ctg00193.g5976.t1	scf00127.g6356.t1	ctg00140.g10159.t1	ctg00155.g7117.t1	ctg00004.g405.t1	ctg00231.g10179.t1	ctg00002.g303.t1	ctg00072.g8413.t1	scf00003.g374.t1	ctg00128.g3432.t1	ctg00051.g2908.t1	ctg01050.g10768.t1	ctg00800.g3089.t1	ctg00048.g6323.t1	ctg01116.g5207.t1	ctg00242.g10422.t1	ctg00013.g618.t1	ctg00506.g10289.t1	ctg00157.g5297.t1	ctg00178.g8850.t1	ctg00419.g9052.t1	SNOR_00788	mRNA280	mRNA271	ctg00041.g5788.t1	ctg00003.g1088.t1	ctg00001.g287.t1	ctg00052.g5517.t1	ctg00403.g3147.t1	ctg00221.g8295.t1	ctg00113.g6907.t1	ctg00006.g1942.t1
Pnod_SN15.SNOR_00789	ctg00050.g2489.t1	ctg00193.g5977.t1	scf00127.g6357.t1	ctg00140.g10160.t1	ctg00155.g7116.t1	ctg00004.g406.t1	ctg00231.g10180.t1	ctg00002.g304.t1	ctg00072.g8414.t1	scf00003.g375.t1	ctg00128.g3433.t1	ctg00051.g2909.t1	ctg01050.g10769.t1,ctg01904.g13453.t1	ctg00800.g3088.t1	ctg00048.g6322.t1	ctg01116.g5208.t1	ctg00242.g10421.t1	ctg00013.g619.t1	ctg00506.g10288.t1	ctg00157.g5298.t1	ctg00178.g8849.t1	ctg00419.g9051.t1	SNOR_00789	mRNA279	mRNA270	ctg00041.g5789.t1	ctg00003.g1087.t1	ctg00001.g286.t1	ctg00052.g5516.t1	ctg00403.g3146.t1	ctg00221.g8296.t1	ctg00113.g6906.t1	ctg00006.g1943.t1
Pnod_SN15.SNOR_00790	ctg00050.g2490.t1	ctg00193.g5978.t1	scf00127.g6358.t1	ctg00140.g10161.t1	ctg00155.g7115.t1	ctg00004.g407.t1	ctg00231.g10181.t1	ctg00002.g305.t1	ctg00072.g8415.t1	scf00003.g376.t1	ctg00128.g3434.t1	ctg00051.g2910.t1	ctg01904.g13452.t1	ctg03943.g9281.t1	ctg00048.g6321.t1	ctg01116.g5209.t1	ctg00242.g10420.t1	ctg00013.g620.t1	ctg00506.g10287.t1	ctg00157.g5299.t1	ctg00178.g8848.t1	ctg00419.g9050.t1	SNOR_00790	mRNA278	mRNA269	ctg00041.g5790.t1	ctg00003.g1086.t1	ctg00001.g285.t1	ctg00052.g5515.t1	ctg00403.g3145.t1	ctg00221.g8297.t1	ctg00113.g6905.t1	ctg00006.g1944.t1
Pnod_SN15.SNOR_00791	ctg00050.g2491.t1	ctg00193.g5979.t1	scf00017.g1500.t1	ctg00140.g10162.t1	ctg00155.g7114.t1	ctg00004.g408.t1	ctg00231.g10182.t1	ctg00002.g306.t1	ctg00072.g8416.t1	scf00003.g377.t1	ctg00128.g3435.t1	ctg00051.g2911.t1	ctg00968.g10333.t1	ctg01883.g5714.t1	ctg00048.g6320.t1	ctg05359.g12604.t1	ctg00289.g11432.t1	ctg00013.g621.t1	ctg00306.g7726.t1	ctg00157.g5300.t1	ctg00178.g8847.t1	ctg00419.g9049.t1	SNOR_00791	mRNA277	mRNA268	ctg00041.g5791.t1	ctg00003.g1085.t1	ctg00001.g284.t1	ctg00052.g5514.t1	ctg00403.g3144.t1	ctg00221.g8298.t1	ctg00113.g6904.t1	ctg00006.g1945.t1
Pnod_SN15.SNOR_00794	ctg00050.g2492.t1	ctg00193.g5980.t1	scf00017.g1501.t1	ctg00140.g10163.t1	ctg00155.g7113.t1	ctg00004.g409.t1	ctg00231.g10183.t1	ctg00002.g307.t1	ctg00072.g8417.t1	scf00003.g378.t1	ctg00128.g3436.t1	ctg00051.g2912.t1	ctg00968.g10334.t1	ctg01883.g5715.t1	ctg00048.g6319.t1	ctg04495.g11725.t1	ctg00289.g11431.t1	ctg00013.g622.t1	ctg00306.g7725.t1	ctg00157.g5301.t1	ctg00178.g8846.t1	ctg00419.g9048.t1	SNOR_00794	mRNA276	mRNA267	ctg00041.g5792.t1	ctg00003.g1084.t1	ctg00001.g283.t1	ctg00052.g5513.t1	ctg05416.g12970.t1	ctg00221.g8299.t1	ctg00113.g6903.t1	ctg00006.g1946.t1
Pnod_SN15.SNOR_00795	ctg00050.g2493.t1	ctg00193.g5981.t1	scf00017.g1502.t1,scf00340.g10783.t1	ctg00140.g10164.t1	ctg00155.g7112.t1	ctg00004.g410.t1	ctg00231.g10184.t1	ctg00002.g308.t1	ctg00072.g8418.t1	scf00003.g379.t1	ctg00128.g3437.t1	ctg00051.g2913.t1	ctg00968.g10335.t1	ctg01655.g5246.t1	ctg00048.g6318.t1	ctg01114.g5201.t1	ctg00289.g11430.t1	ctg00013.g623.t1	ctg00306.g7724.t1	ctg00157.g5302.t1	NA	NA	SNOR_00795	mRNA275	mRNA266	ctg00041.g5793.t1	ctg00003.g1083.t1	ctg00001.g282.t1	ctg00052.g5512.t1	ctg00454.g3461.t1	ctg00221.g8300.t1	ctg00113.g6902.t1	ctg00006.g1947.t1
Pnod_SN15.SNOR_00796	ctg00050.g2494.t1	ctg00958.g13176.t1	NA	ctg00140.g10165.t1	ctg00155.g7111.t1	ctg00004.g411.t1	ctg00231.g10185.t1	ctg00002.g309.t1	ctg00072.g8419.t1	NA	ctg00128.g3438.t1	ctg00051.g2914.t1	ctg00968.g10336.t1	ctg01655.g5247.t1	ctg00048.g6317.t1	ctg01114.g5200.t1	ctg00289.g11429.t1	ctg00013.g624.t1	ctg00306.g7723.t1	ctg00157.g5303.t1	NA	NA	SNOR_00796	mRNA274	mRNA265	ctg00041.g5794.t1	ctg00003.g1082.t1	ctg00001.g281.t1	ctg00052.g5511.t1	ctg00454.g3460.t1	ctg00221.g8301.t1	ctg00113.g6901.t1	ctg00006.g1948.t1
Pnod_SN15.SNOR_00797	ctg00050.g2495.t1	ctg00958.g13177.t1	scf00017.g1503.t1	ctg00140.g10166.t1	ctg00155.g7110.t1	ctg00004.g412.t1	ctg00231.g10186.t1	ctg00002.g310.t1	ctg00072.g8420.t1	scf00003.g380.t1	ctg00128.g3439.t1	ctg00051.g2915.t1	ctg00968.g10337.t1	ctg04718.g10295.t1	ctg00048.g6316.t1	ctg01114.g5199.t1	ctg00289.g11428.t1	ctg00013.g625.t1	ctg00306.g7722.t1	ctg00157.g5304.t1	ctg00178.g8845.t1	ctg00419.g9047.t1	SNOR_00797	mRNA273	mRNA264	ctg00041.g5795.t1	ctg00003.g1081.t1	ctg00001.g280.t1	ctg00052.g5510.t1	ctg00454.g3459.t1	ctg00221.g8302.t1	ctg00113.g6900.t1	ctg00006.g1949.t1
Pnod_SN15.SNOR_00798	ctg00050.g2496.t1	ctg00958.g13178.t1	scf00017.g1504.t1	ctg00140.g10167.t1	ctg00155.g7109.t1	ctg00004.g413.t1	ctg00231.g10187.t1	ctg00002.g311.t1	ctg00072.g8421.t1	scf00003.g381.t1	ctg00128.g3440.t1	ctg00051.g2916.t1	ctg02294.g14030.t1	NA	ctg00048.g6315.t1	ctg06111.g13206.t1	ctg00289.g11427.t1	ctg00013.g626.t1	ctg00306.g7721.t1	ctg00513.g10562.t1	ctg00178.g8844.t1	ctg00248.g6790.t1	SNOR_00798	mRNA272	mRNA263	ctg00041.g5796.t1	ctg00003.g1080.t1	ctg00001.g279.t1	ctg00052.g5509.t1	ctg00454.g3458.t1	ctg00221.g8303.t1	ctg00113.g6899.t1	ctg00006.g1950.t1
Pnod_SN15.SNOR_00799	ctg00050.g2497.t1	ctg00958.g13179.t1	scf00017.g1506.t1	ctg00140.g10168.t1	ctg00155.g7108.t1	ctg00004.g414.t1	ctg00231.g10188.t1	ctg00002.g312.t1	ctg00072.g8422.t1	scf00003.g383.t1	ctg00128.g3441.t1	ctg00051.g2917.t1	ctg02294.g14031.t1	ctg02328.g6594.t1	ctg00048.g6314.t1	ctg00043.g380.t1	ctg00289.g11426.t1	ctg00013.g627.t1	ctg00306.g7720.t1	ctg00513.g10563.t1	ctg00178.g8843.t1	ctg00248.g6791.t1	SNOR_00799	NA	mRNA262	ctg00041.g5797.t1	ctg00003.g1079.t1	ctg00001.g278.t1	ctg00052.g5508.t1	ctg00454.g3457.t1	ctg00221.g8304.t1	ctg00113.g6898.t1	ctg00006.g1951.t1
Pnod_SN15.SNOR_00801	ctg00057.g2749.t1	ctg00282.g7550.t1	scf00017.g1505.t1	ctg00140.g10169.t1	ctg00155.g7107.t1	ctg00004.g415.t1,ctg05138.g14968.t1	ctg00231.g10189.t1	ctg00002.g313.t1	ctg00072.g8423.t1	scf00003.g382.t1	ctg00128.g3442.t1	ctg00051.g2918.t1	ctg01911.g13466.t1	ctg00063.g395.t1	ctg00048.g6313.t1	ctg00043.g379.t1	ctg00289.g11425.t1	ctg00013.g628.t1	ctg00306.g7719.t1	ctg00513.g10564.t1	ctg00178.g8842.t1	ctg00248.g6792.t1	SNOR_00801	mRNA270	mRNA261	ctg00041.g5798.t1	ctg00003.g1078.t1	ctg00001.g277.t1	ctg00052.g5507.t1	ctg00073.g826.t1,ctg00454.g3456.t1	ctg00221.g8305.t1	ctg00113.g6897.t1	ctg00006.g1952.t1
Pnod_SN15.SNOR_00802	ctg00057.g2748.t1	ctg00282.g7551.t1	scf00017.g1515.t1	ctg00140.g10170.t1	ctg00155.g7106.t1	ctg00004.g416.t1	ctg00231.g10190.t1	ctg00002.g314.t1	ctg00072.g8424.t1	scf00003.g392.t1	ctg00128.g3443.t1	ctg00051.g2919.t1	ctg01911.g13467.t1	ctg00063.g396.t1	ctg00048.g6312.t1	ctg00043.g378.t1	ctg00289.g11424.t1	ctg00013.g629.t1	ctg00306.g7718.t1	ctg00513.g10565.t1	ctg00178.g8841.t1	ctg00248.g6793.t1	SNOR_00802	mRNA269	mRNA259	ctg00041.g5799.t1	ctg00003.g1077.t1	ctg00001.g276.t1	ctg00052.g5506.t1	ctg00073.g827.t1	ctg00221.g8306.t1	ctg00113.g6896.t1	ctg00006.g1953.t1
Pnod_SN15.SNOR_00803	ctg00057.g2747.t1	ctg00282.g7552.t1	scf00017.g1514.t1	ctg00140.g10171.t1	ctg00155.g7105.t1	ctg00004.g417.t1	ctg00231.g10191.t1	ctg00002.g315.t1	ctg00072.g8425.t1	scf00003.g391.t1	ctg00128.g3444.t1	ctg00051.g2920.t1	ctg00767.g9188.t1	ctg00063.g397.t1	ctg00048.g6311.t1	ctg00043.g377.t1	ctg00289.g11423.t1	ctg00719.g10995.t1	ctg00306.g7717.t1	ctg00513.g10566.t1	ctg00178.g8840.t1	ctg00248.g6794.t1	SNOR_00803	mRNA268	mRNA258	ctg00041.g5800.t1	ctg00003.g1076.t1	ctg00001.g275.t1	ctg00052.g5505.t1	ctg00073.g828.t1	ctg00221.g8307.t1	ctg00113.g6895.t1	ctg00006.g1954.t1
Pnod_SN15.SNOR_00805	ctg00057.g2746.t1	ctg00282.g7553.t1	scf00017.g1513.t1	ctg00140.g10172.t1	ctg00155.g7104.t1	ctg00004.g418.t1	ctg00231.g10192.t1	ctg00002.g316.t1	ctg00072.g8426.t1	scf00003.g390.t1	ctg00128.g3445.t1	ctg00051.g2921.t1	ctg00767.g9189.t1	ctg00063.g398.t1	ctg00048.g6310.t1	ctg00043.g376.t1	ctg00289.g11422.t1	ctg00719.g10996.t1	ctg00306.g7716.t1	ctg00513.g10567.t1	ctg00178.g8839.t1	ctg00248.g6795.t1	SNOR_00805	mRNA267	mRNA257	ctg00041.g5801.t1	ctg00003.g1075.t1	ctg00001.g274.t1	ctg00052.g5504.t1	ctg00073.g829.t1	ctg00221.g8308.t1	ctg00113.g6894.t1	ctg00006.g1955.t1
Pnod_SN15.SNOR_00806	ctg00057.g2745.t1	ctg00282.g7554.t1	scf00017.g1512.t1	ctg00140.g10173.t1	ctg00155.g7103.t1	ctg00004.g419.t1	ctg00231.g10193.t1	ctg00002.g317.t1	ctg00072.g8427.t1	scf00003.g389.t1	ctg00128.g3446.t1	ctg00051.g2922.t1	ctg00767.g9190.t1	ctg00063.g399.t1	ctg00048.g6309.t1	ctg00043.g375.t1	ctg00289.g11421.t1	ctg00719.g10997.t1	ctg00306.g7715.t1	ctg00513.g10568.t1	ctg00178.g8838.t1	ctg00248.g6796.t1	SNOR_00806	mRNA266	mRNA256	ctg00041.g5802.t1	ctg00003.g1074.t1	ctg00001.g273.t1	ctg00052.g5503.t1	ctg00073.g830.t1	ctg00221.g8309.t1	ctg00113.g6893.t1	ctg00006.g1956.t1
Pnod_SN15.SNOR_00807	ctg00057.g2743.t1	ctg00282.g7556.t1	scf00017.g1511.t1	ctg00140.g10174.t1	ctg00155.g7102.t1	ctg00004.g420.t1	ctg00231.g10194.t1	ctg00002.g318.t1	ctg00072.g8428.t1	scf00003.g388.t1	ctg00128.g3447.t1	ctg00051.g2923.t1	ctg00767.g9191.t1	ctg00063.g400.t1	ctg00048.g6308.t1	ctg00043.g374.t1	ctg00289.g11420.t1	ctg00719.g10998.t1	ctg00306.g7714.t1	ctg00513.g10570.t1	ctg00178.g8837.t1	ctg00248.g6797.t1	SNOR_00807	mRNA265	mRNA255	ctg00041.g5803.t1	ctg00003.g1073.t1	ctg00001.g272.t1	ctg00052.g5502.t1	ctg00073.g831.t1	ctg00221.g8310.t1	ctg00113.g6892.t1	ctg00006.g1957.t1
Pnod_SN15.SNOR_00809	ctg00057.g2742.t1	ctg00282.g7557.t1	scf00017.g1510.t1	ctg00133.g9894.t1	ctg00155.g7101.t1	ctg00004.g421.t1	ctg00231.g10195.t1	ctg00002.g319.t1	ctg00072.g8429.t1	scf00003.g387.t1	ctg00128.g3448.t1	ctg00051.g2924.t1	ctg00767.g9192.t1	ctg01667.g5273.t1	ctg00048.g6307.t1	ctg00043.g373.t1	ctg00289.g11419.t1	ctg00719.g10999.t1	ctg00306.g7713.t1	ctg00513.g10571.t1	ctg00178.g8836.t1	ctg00248.g6798.t1	SNOR_00809	mRNA264	mRNA254	ctg00041.g5804.t1	ctg00003.g1072.t1	ctg00001.g271.t1	ctg00052.g5501.t1	ctg00073.g832.t1	ctg00221.g8311.t1	ctg00113.g6891.t1	ctg00006.g1958.t1
Pnod_SN15.SNOR_00810	ctg00057.g2741.t1	ctg00282.g7558.t1	scf00017.g1509.t1	ctg00133.g9895.t1	ctg00155.g7100.t1	ctg00004.g422.t1	ctg00231.g10196.t1	ctg00002.g320.t1	ctg00072.g8430.t1	scf00003.g386.t1	ctg00128.g3449.t1	ctg00051.g2925.t1	ctg00767.g9193.t1	ctg01667.g5274.t1	ctg00048.g6306.t1	ctg00043.g372.t1	ctg00289.g11418.t1	ctg00719.g11000.t1	ctg00306.g7712.t1	ctg00513.g10572.t1	ctg00178.g8835.t1	ctg00248.g6799.t1	SNOR_00810	mRNA263	mRNA253	ctg00041.g5805.t1	ctg00003.g1071.t1	ctg00001.g270.t1	ctg00052.g5500.t1	ctg00073.g833.t1	ctg00221.g8312.t1	ctg00113.g6890.t1,ctg00135.g7725.t1	ctg00006.g1959.t1
Pnod_SN15.SNOR_00811	ctg00057.g2740.t1	ctg00282.g7559.t1	scf00017.g1508.t1	ctg00133.g9896.t1	ctg00155.g7099.t1	ctg00004.g423.t1	ctg00231.g10197.t1	ctg00002.g321.t1	ctg00072.g8431.t1	scf00003.g385.t1	ctg02006.g13823.t1	ctg01081.g13555.t1	ctg01563.g12643.t1	ctg07265.g12937.t1	ctg00048.g6305.t1	ctg06490.g13465.t1	ctg00289.g11417.t1	ctg00719.g11001.t1	ctg01069.g13745.t1	ctg00572.g11087.t1	ctg00178.g8834.t1	ctg00248.g6800.t1	SNOR_00811	mRNA262	mRNA252	ctg00041.g5806.t1	ctg00003.g1070.t1	ctg00001.g269.t1	ctg00052.g5499.t1	ctg00073.g834.t1	ctg00221.g8313.t1	ctg00135.g7724.t1	ctg00006.g1960.t1
Pnod_SN15.SNOR_00812	ctg00057.g2739.t1	ctg00282.g7560.t1	scf00017.g1525.t1	ctg00133.g9897.t1	ctg00103.g5501.t1	ctg00004.g424.t1	ctg00231.g10198.t1	ctg00002.g322.t1	ctg00072.g8432.t1	scf00003.g402.t1	ctg00045.g1556.t1	ctg00130.g5610.t1	ctg01563.g12644.t1	ctg03623.g8818.t1,ctg05943.g11681.t1	ctg00048.g6304.t1	ctg01902.g7377.t1	ctg00289.g11416.t1	ctg00675.g10671.t1	ctg01069.g13746.t1	ctg00572.g11088.t1	ctg00178.g8833.t1	ctg00248.g6801.t1	SNOR_00812	mRNA261	mRNA251	ctg00041.g5807.t1	ctg00003.g1069.t1	ctg00001.g268.t1	ctg00052.g5498.t1	ctg04058.g11378.t1	ctg00755.g13878.t1	ctg00135.g7723.t1	ctg00006.g1961.t1
Pnod_SN15.SNOR_00813	ctg00057.g2738.t1	ctg00282.g7561.t1	scf00017.g1526.t1	ctg00133.g9898.t1	ctg00103.g5502.t1	ctg00004.g425.t1	ctg00153.g8030.t1	ctg00002.g323.t1	ctg00072.g8433.t1	scf00003.g403.t1	ctg00045.g1557.t1	ctg00130.g5611.t1	ctg01563.g12645.t1	ctg03623.g8817.t1	ctg00048.g6303.t1	ctg01902.g7376.t1	ctg00289.g11415.t1	ctg00675.g10670.t1	ctg00415.g9250.t1	ctg00572.g11089.t1	ctg00178.g8832.t1	ctg00248.g6802.t1	SNOR_00813	mRNA260	mRNA250	ctg00041.g5808.t1	ctg00003.g1068.t1	ctg00001.g267.t1	ctg00052.g5497.t1	ctg11952.g16271.t1	ctg00755.g13879.t1	ctg00135.g7722.t1	ctg00006.g1962.t1
Pnod_SN15.SNOR_00814	ctg00057.g2737.t1	ctg00282.g7562.t1	scf00017.g1528.t1,scf00017.g1529.t1	ctg00133.g9899.t1	ctg00103.g5503.t1	ctg00004.g426.t1	ctg00153.g8031.t1	ctg00002.g324.t1	ctg00072.g8434.t1	scf00003.g405.t1,scf00003.g406.t1	ctg00045.g1558.t1	ctg00130.g5612.t1	ctg00697.g8707.t1	ctg03467.g8583.t1	ctg00048.g6302.t1	ctg10802.g14724.t1	ctg00421.g13154.t1	ctg00675.g10669.t1	ctg00415.g9249.t1	ctg00572.g11090.t1	NA	NA	SNOR_00814	mRNA259	mRNA249	ctg00041.g5809.t1	ctg00003.g1067.t1	ctg00001.g266.t1	ctg00052.g5496.t1	ctg05257.g12807.t1	ctg00755.g13880.t1	ctg00135.g7721.t1	ctg00006.g1963.t1
Pnod_SN15.SNOR_00815	ctg00057.g2736.t1	ctg00282.g7563.t1	scf00063.g4003.t1	ctg00133.g9900.t1	ctg00103.g5504.t1	ctg00004.g427.t1	ctg00153.g8032.t1	ctg00002.g325.t1	ctg00072.g8435.t1	scf00003.g470.t1	ctg00045.g1559.t1	ctg00130.g5613.t1	ctg00697.g8708.t1	ctg03467.g8584.t1	ctg00048.g6301.t1	ctg00421.g2587.t1	ctg00421.g13155.t1	ctg00675.g10668.t1	ctg00415.g9248.t1	ctg00572.g11091.t1	ctg00151.g8053.t1	ctg00248.g6803.t1	SNOR_00815	mRNA258	mRNA248	ctg00041.g5810.t1	ctg00003.g1066.t1	ctg00001.g265.t1	ctg00052.g5495.t1	ctg05257.g12806.t1	ctg00755.g13881.t1	ctg00135.g7720.t1	ctg00006.g1964.t1
Pnod_SN15.SNOR_00816	ctg00057.g2735.t1	ctg00282.g7564.t1	scf00063.g4004.t1	ctg00133.g9901.t1	ctg00103.g5505.t1	ctg00004.g428.t1	ctg00153.g8033.t1	ctg00002.g326.t1	ctg00072.g8436.t1	scf00003.g471.t1	ctg00045.g1560.t1	ctg00130.g5614.t1	ctg00697.g8709.t1	ctg01061.g3808.t1	ctg00048.g6300.t1	ctg00421.g2588.t1	ctg00421.g13156.t1	ctg00675.g10667.t1	ctg00415.g9247.t1	ctg00572.g11092.t1	ctg00151.g8054.t1	ctg00248.g6804.t1	SNOR_00816	mRNA257	mRNA247	ctg00041.g5811.t1	ctg00003.g1065.t1	ctg00001.g264.t1	ctg00052.g5494.t1	ctg01131.g6485.t1	ctg00355.g10759.t1	ctg00135.g7719.t1	ctg00006.g1965.t1
Pnod_SN15.SNOR_00817	ctg00057.g2734.t1	ctg00282.g7565.t1	scf00063.g4005.t1	ctg00133.g9902.t1	ctg00103.g5506.t1	ctg00004.g429.t1	ctg00153.g8034.t1	ctg00002.g327.t1	ctg00072.g8437.t1	scf00003.g472.t1	ctg00045.g1561.t1	ctg00130.g5615.t1	ctg00697.g8710.t1	ctg01061.g3809.t1	ctg00048.g6299.t1	ctg00421.g2589.t1	ctg00421.g13157.t1	ctg00675.g10666.t1	ctg00415.g9246.t1	ctg00572.g11093.t1	ctg00151.g8055.t1	ctg00248.g6805.t1	SNOR_00817	mRNA256	mRNA246	ctg00041.g5812.t1	ctg00003.g1064.t1	ctg00001.g263.t1	ctg00052.g5493.t1	ctg01131.g6486.t1	ctg00355.g10760.t1	ctg00135.g7718.t1	ctg00006.g1966.t1
Pnod_SN15.SNOR_00818	ctg00057.g2733.t1	ctg00282.g7566.t1	scf00063.g4006.t1	ctg00133.g9903.t1	ctg00103.g5507.t1	ctg00004.g430.t1	ctg00153.g8035.t1	ctg00002.g328.t1	ctg00072.g8438.t1	scf00003.g473.t1	ctg00045.g1562.t1	ctg00130.g5616.t1	ctg00697.g8711.t1	ctg08868.g14148.t1	ctg00048.g6298.t1	ctg00421.g2590.t1	ctg00421.g13158.t1	ctg00675.g10665.t1	ctg00415.g9245.t1	ctg00572.g11094.t1	ctg00151.g8056.t1	ctg00079.g3180.t1	SNOR_00818	mRNA255	mRNA245	ctg00041.g5813.t1	ctg00003.g1063.t1	ctg00001.g262.t1	ctg00052.g5492.t1	ctg01131.g6487.t1	ctg00355.g10761.t1	ctg00135.g7717.t1	ctg00006.g1967.t1
Pnod_SN15.SNOR_00819	ctg00057.g2732.t1	ctg00883.g12929.t1	scf00063.g4007.t1	ctg00133.g9904.t1	ctg00103.g5508.t1	ctg00004.g431.t1	ctg00153.g8036.t1	ctg00002.g329.t1	ctg00072.g8439.t1	scf00003.g474.t1	ctg00045.g1563.t1	ctg00130.g5617.t1	ctg00697.g8712.t1	ctg02818.g7525.t1	ctg00048.g6297.t1	ctg00421.g2591.t1	ctg00421.g13159.t1	ctg00675.g10664.t1	ctg00415.g9244.t1	ctg00572.g11095.t1	ctg00151.g8057.t1	ctg00079.g3179.t1	SNOR_00819	mRNA254	mRNA244	ctg00041.g5814.t1	ctg00003.g1062.t1	ctg00001.g261.t1	ctg00052.g5491.t1	ctg00851.g5356.t1	ctg00355.g10762.t1	ctg00135.g7716.t1	ctg00006.g1968.t1
Pnod_SN15.SNOR_00820	ctg00057.g2731.t1	ctg00883.g12930.t1	scf00063.g4008.t1	ctg00133.g9905.t1	ctg00103.g5509.t1	ctg00004.g432.t1	ctg00153.g8037.t1	ctg00002.g330.t1	ctg00072.g8440.t1	scf00003.g475.t1	ctg00045.g1564.t1	ctg00130.g5618.t1	ctg00697.g8713.t1	ctg00646.g2606.t1	ctg00048.g6296.t1	ctg00150.g1142.t1	ctg00421.g13160.t1	ctg00995.g12372.t1	ctg00415.g9243.t1	ctg00142.g4933.t1	ctg00151.g8058.t1	ctg00079.g3178.t1	SNOR_00820	NA	mRNA243	ctg00041.g5815.t1	ctg00003.g1061.t1	ctg00001.g260.t1	ctg00052.g5490.t1	ctg00851.g5357.t1	ctg00355.g10763.t1	ctg00135.g7715.t1	ctg00006.g1969.t1
Pnod_SN15.SNOR_00821	ctg00057.g2730.t1	ctg00883.g12931.t1	scf00063.g4009.t1	ctg00133.g9906.t1	ctg00103.g5510.t1	ctg00004.g433.t1	ctg00153.g8038.t1	ctg00002.g331.t1	ctg00072.g8441.t1	scf00003.g476.t1	ctg00045.g1565.t1	ctg00130.g5619.t1	ctg01645.g12866.t1	ctg00646.g2607.t1	ctg00048.g6295.t1	ctg00150.g1143.t1	ctg00421.g13161.t1	ctg00995.g12371.t1	ctg00415.g9242.t1	ctg00142.g4934.t1	ctg00151.g8059.t1	ctg00079.g3177.t1	SNOR_00821	mRNA253	mRNA242	ctg00041.g5816.t1	ctg00003.g1060.t1	ctg00001.g259.t1	ctg00052.g5489.t1	ctg00851.g5358.t1	ctg00355.g10764.t1	ctg00135.g7714.t1	ctg00006.g1970.t1
Pnod_SN15.SNOR_00822	ctg00057.g2729.t1	ctg00883.g12932.t1	scf00063.g4010.t1	ctg00133.g9907.t1	ctg00103.g5511.t1	ctg00004.g434.t1	ctg00153.g8039.t1	ctg00002.g332.t1	ctg00072.g8442.t1	scf00003.g477.t1	ctg00045.g1566.t1	ctg00130.g5620.t1	ctg01645.g12867.t1	ctg00646.g2608.t1	ctg00048.g6294.t1	ctg00150.g1144.t1	ctg00421.g13162.t1	ctg00995.g12370.t1	ctg00415.g9241.t1	ctg00142.g4935.t1	NA	NA	SNOR_00822	mRNA251	mRNA241	ctg00041.g5817.t1	ctg00003.g1059.t1	ctg00001.g258.t1	ctg00052.g5488.t1	ctg00851.g5359.t1	ctg00355.g10765.t1	ctg00135.g7713.t1	ctg00006.g1971.t1
Pnod_SN15.SNOR_00826	ctg00027.g1481.t1	ctg00141.g4832.t1	scf00063.g4012.t1	ctg00133.g9910.t1	ctg00103.g5514.t1	ctg00004.g437.t1	ctg00153.g8042.t1	ctg00002.g335.t1	ctg00072.g8445.t1	scf00003.g479.t1	NA	NA	ctg00640.g8310.t1	NA	ctg00048.g6291.t1	ctg00585.g3319.t1	ctg00231.g10220.t1	ctg00197.g5230.t1	ctg00415.g9238.t1	ctg00001.g42.t1	ctg00151.g8061.t1	ctg00079.g3175.t1	SNOR_00826	mRNA249	mRNA238	ctg00041.g5820.t1	ctg00003.g1056.t1	ctg00001.g255.t1	ctg00052.g5485.t1	ctg05144.g12666.t1	ctg00355.g10768.t1	ctg00135.g7710.t1	ctg00006.g1974.t1
Pnod_SN15.SNOR_00828	ctg00027.g1480.t1	ctg00141.g4830.t1	scf00063.g4013.t1	ctg00133.g9911.t1	ctg00103.g5515.t1	ctg00004.g438.t1	ctg00153.g8043.t1	ctg00002.g336.t1	ctg00072.g8446.t1	scf00003.g480.t1	ctg00023.g913.t1	ctg00037.g2265.t1	ctg00640.g8309.t1	ctg06923.g12638.t1	ctg00048.g6290.t1	ctg00585.g3320.t1	ctg00231.g10219.t1	ctg00197.g5229.t1	ctg00415.g9237.t1	ctg00001.g40.t1	ctg00151.g8063.t1	ctg00079.g3173.t1	SNOR_00828	mRNA248	mRNA237	ctg00041.g5821.t1	ctg00003.g1055.t1	ctg00001.g254.t1	ctg00052.g5484.t1	ctg07270.g14474.t1,ctg08503.g15196.t1	ctg00355.g10769.t1	ctg00135.g7709.t1	ctg00006.g1975.t1
Pnod_SN15.SNOR_00829	ctg00027.g1478.t1	ctg00141.g4828.t1	scf00002.g275.t1	ctg00133.g9913.t1	ctg00103.g5517.t1	ctg00004.g440.t1	ctg00153.g8045.t1	ctg00002.g338.t1	ctg00072.g8448.t1	scf00046.g3572.t1	ctg00023.g911.t1	ctg00037.g2267.t1	ctg00640.g8307.t1	ctg04750.g10336.t1,ctg08307.g13765.t1,ctg08970.g14211.t1	ctg00048.g6288.t1	ctg03724.g10758.t1	ctg00231.g10217.t1	ctg00197.g5227.t1	ctg00404.g9108.t1	ctg00001.g38.t1	ctg00151.g8065.t1	ctg00079.g3171.t1	SNOR_00829	mRNA246	mRNA235	ctg00041.g5823.t1	ctg00003.g1053.t1	ctg00001.g252.t1	ctg00052.g5482.t1	ctg04572.g12019.t1,ctg09446.g15622.t1	ctg00355.g10771.t1	ctg00135.g7707.t1	ctg00006.g1977.t1
Pnod_SN15.SNOR_00830	ctg00027.g1477.t1	ctg00141.g4827.t1	scf00002.g276.t1	ctg00133.g9914.t1	ctg00103.g5518.t1	ctg00004.g441.t1	ctg00153.g8046.t1	ctg00002.g339.t1	ctg00072.g8449.t1	scf00046.g3573.t1	ctg00023.g910.t1	ctg00037.g2268.t1	ctg00640.g8306.t1	NA	ctg00048.g6287.t1	ctg03000.g9635.t1	ctg00231.g10216.t1	ctg00197.g5226.t1	ctg00404.g9107.t1	ctg00001.g37.t1	ctg00151.g8066.t1	ctg00079.g3170.t1	SNOR_00830	mRNA245	mRNA234	ctg00041.g5824.t1	ctg00003.g1052.t1	ctg00001.g251.t1	ctg00052.g5481.t1	ctg04572.g12018.t1	ctg00355.g10772.t1	ctg00135.g7706.t1	ctg00006.g1978.t1
Pnod_SN15.SNOR_00831	ctg00027.g1476.t1	ctg00141.g4826.t1	scf00002.g256.t1	ctg00133.g9915.t1	ctg00103.g5519.t1	ctg00004.g442.t1	ctg00153.g8047.t1	ctg00002.g340.t1	ctg00072.g8450.t1	scf00046.g3553.t1	ctg00023.g909.t1	ctg00037.g2269.t1	ctg00640.g8305.t1	ctg01168.g4082.t1	ctg00048.g6286.t1	ctg01828.g7203.t1	ctg00231.g10215.t1	ctg00197.g5225.t1	ctg00404.g9106.t1	ctg00001.g36.t1	NA	NA	SNOR_00831	mRNA244	mRNA233	ctg00041.g5825.t1	ctg00003.g1051.t1	ctg00001.g250.t1	ctg00052.g5480.t1	ctg00404.g3154.t1	ctg00355.g10773.t1	ctg00135.g7705.t1	ctg00006.g1979.t1
Pnod_SN15.SNOR_00832	ctg00027.g1475.t1	ctg00141.g4825.t1	scf00002.g255.t1	ctg00133.g9916.t1	ctg00103.g5520.t1	ctg00004.g443.t1	ctg00153.g8048.t1	ctg00002.g341.t1	ctg00072.g8451.t1	scf00046.g3552.t1	ctg00023.g908.t1	ctg00037.g2270.t1	ctg00640.g8304.t1	ctg01168.g4081.t1	ctg00048.g6285.t1	ctg01828.g7204.t1	ctg00231.g10214.t1	ctg00197.g5224.t1	ctg00404.g9105.t1	ctg00001.g35.t1	ctg00151.g8067.t1	ctg00079.g3168.t1	SNOR_00832	mRNA243	mRNA232	ctg00041.g5826.t1	ctg00003.g1050.t1	ctg00001.g249.t1	ctg00052.g5479.t1	ctg00404.g3153.t1	ctg00355.g10774.t1	ctg00135.g7704.t1	ctg00006.g1980.t1
Pnod_SN15.SNOR_00833	ctg00027.g1474.t1	ctg00141.g4824.t1	scf00002.g254.t1	ctg00133.g9917.t1	ctg00103.g5521.t1	ctg00004.g444.t1	ctg00153.g8049.t1	ctg00002.g342.t1	ctg00072.g8452.t1	scf00046.g3551.t1	ctg00023.g907.t1	ctg00037.g2271.t1	ctg01539.g12581.t1	ctg02995.g7841.t1	ctg00048.g6284.t1	ctg01167.g5382.t1,ctg01828.g7205.t1	ctg00231.g10213.t1	ctg00197.g5223.t1	ctg00404.g9104.t1	ctg00001.g34.t1	ctg00151.g8068.t1	ctg00079.g3167.t1	SNOR_00833	mRNA242	mRNA231	ctg00041.g5827.t1	ctg00003.g1049.t1	ctg00001.g248.t1	ctg00052.g5478.t1	ctg00404.g3152.t1	ctg00337.g10487.t1	ctg00135.g7703.t1	ctg00006.g1981.t1
Pnod_SN15.SNOR_00835	ctg00027.g1473.t1	ctg00141.g4823.t1	scf00002.g253.t1	ctg00133.g9918.t1	ctg00103.g5522.t1	ctg00004.g445.t1	ctg00153.g8050.t1	ctg00002.g343.t1	ctg00072.g8453.t1	NA	ctg00023.g906.t1	ctg00037.g2272.t1	ctg01539.g12580.t1	ctg02995.g7840.t1,ctg10688.g15095.t1	ctg00048.g6283.t1	ctg01167.g5383.t1	ctg00231.g10212.t1	ctg00197.g5222.t1	ctg00404.g9103.t1	ctg00609.g11381.t1	ctg00151.g8069.t1	ctg00079.g3166.t1	SNOR_00835	mRNA241	mRNA230	ctg00041.g5828.t1	ctg00003.g1048.t1	ctg00001.g247.t1	ctg00052.g5477.t1	ctg00404.g3151.t1	ctg00337.g10486.t1	ctg00135.g7702.t1	ctg00006.g1982.t1
Pnod_SN15.SNOR_00836	ctg00027.g1472.t1	ctg00141.g4822.t1	scf00002.g252.t1	ctg00133.g9919.t1	ctg00103.g5523.t1	ctg00004.g446.t1	ctg00153.g8051.t1	ctg00002.g344.t1	ctg00072.g8454.t1	scf00015.g1674.t1	ctg00023.g905.t1	ctg00037.g2273.t1	ctg01539.g12579.t1	ctg00509.g2162.t1	ctg00048.g6282.t1	ctg01167.g5384.t1	ctg00231.g10211.t1	ctg00197.g5221.t1	ctg00404.g9102.t1	ctg00609.g11380.t1	ctg00151.g8070.t1	ctg00079.g3165.t1	SNOR_00836	mRNA240	mRNA229	ctg00041.g5829.t1	ctg00003.g1047.t1	ctg00001.g246.t1	ctg00052.g5476.t1	ctg00404.g3150.t1	ctg00337.g10485.t1	ctg00135.g7701.t1	ctg00006.g1983.t1
Pnod_SN15.SNOR_00837	ctg00027.g1471.t1	ctg00141.g4821.t1	scf00002.g251.t1	ctg00133.g9920.t1	ctg00103.g5524.t1	ctg00004.g447.t1	ctg00153.g8052.t1	ctg00002.g345.t1	ctg00072.g8455.t1	scf00015.g1673.t1	ctg00023.g904.t1	ctg00037.g2274.t1	ctg00515.g7300.t1,ctg01539.g12578.t1	ctg00509.g2161.t1	ctg00048.g6281.t1	ctg01167.g5385.t1	ctg00231.g10210.t1	ctg00197.g5220.t1	ctg00404.g9101.t1	ctg00609.g11379.t1	ctg00151.g8071.t1	ctg00079.g3164.t1	SNOR_00837	mRNA239	mRNA228	ctg00041.g5830.t1	ctg00003.g1046.t1	ctg00001.g245.t1	ctg00052.g5475.t1	ctg00404.g3149.t1,ctg00654.g4459.t1	ctg00337.g10484.t1	ctg00135.g7700.t1	ctg00006.g1984.t1
Pnod_SN15.SNOR_00839	ctg00027.g1470.t1	ctg00141.g4820.t1	scf00002.g250.t1	ctg00133.g9921.t1	ctg00103.g5525.t1	ctg00004.g448.t1	ctg00153.g8053.t1	ctg00002.g346.t1	ctg00072.g8456.t1	scf00015.g1672.t1	ctg00023.g903.t1	ctg00037.g2275.t1	ctg00515.g7299.t1	ctg00509.g2160.t1	ctg00048.g6280.t1	ctg00388.g2413.t1	ctg00231.g10209.t1	ctg00197.g5219.t1	ctg00404.g9100.t1	ctg00609.g11378.t1	ctg00151.g8072.t1	ctg00079.g3163.t1	SNOR_00839	mRNA238	mRNA227	ctg00041.g5831.t1	ctg00003.g1045.t1	ctg00001.g244.t1	ctg00052.g5474.t1	ctg00654.g4458.t1	ctg00337.g10483.t1	ctg00135.g7699.t1	ctg00006.g1985.t1
Pnod_SN15.SNOR_00840	NA	NA	NA	ctg00133.g9922.t1	ctg00103.g5526.t1	ctg00004.g449.t1	ctg00153.g8054.t1	ctg00002.g347.t1	ctg00072.g8457.t1	NA	ctg00023.g901.t1	ctg00037.g2277.t1	ctg00515.g7298.t1	ctg03523.g8665.t1	ctg00048.g6279.t1	NA	ctg00231.g10208.t1	NA	ctg00404.g9099.t1	NA	ctg00151.g8073.t1	ctg00079.g3162.t1	SNOR_00840	NA	mRNA226	ctg00041.g5832.t1	ctg00003.g1044.t1	ctg00001.g243.t1	ctg00052.g5473.t1	ctg00654.g4457.t1	ctg00337.g10482.t1	ctg00135.g7698.t1	ctg00006.g1986.t1
Pnod_SN15.SNOR_00841	ctg00460.g10761.t1	ctg00741.g12204.t1	scf00002.g248.t1	ctg00133.g9923.t1	ctg00103.g5527.t1	ctg00004.g450.t1	ctg00153.g8055.t1	ctg00002.g348.t1	ctg00072.g8458.t1	scf00015.g1670.t1	ctg00023.g900.t1	ctg00037.g2278.t1	ctg00515.g7297.t1	ctg00073.g453.t1,ctg03523.g8666.t1	ctg00048.g6278.t1	ctg00240.g1649.t1	ctg00231.g10207.t1	ctg00219.g5622.t1	ctg00404.g9098.t1	ctg00039.g1916.t1	ctg00151.g8074.t1	ctg00079.g3161.t1	SNOR_00841	mRNA237	mRNA225	ctg00041.g5833.t1	ctg00003.g1043.t1	ctg00001.g242.t1	ctg00052.g5472.t1	ctg00654.g4456.t1	ctg00337.g10481.t1	ctg00135.g7697.t1	ctg00006.g1987.t1
Pnod_SN15.SNOR_00842	ctg00460.g10762.t1	ctg00741.g12205.t1	scf00002.g247.t1	ctg00133.g9924.t1	ctg00103.g5528.t1	ctg00004.g451.t1	ctg00153.g8056.t1	ctg00002.g349.t1	ctg00072.g8459.t1	scf00015.g1669.t1	ctg00023.g899.t1	ctg00037.g2279.t1	ctg00515.g7296.t1	ctg00073.g452.t1	ctg00048.g6277.t1	ctg00240.g1648.t1	ctg00231.g10206.t1	ctg00219.g5623.t1	ctg00404.g9097.t1	ctg00039.g1915.t1	ctg00151.g8075.t1	ctg00079.g3160.t1	SNOR_00842	mRNA236	mRNA224	ctg00041.g5834.t1	ctg00003.g1042.t1	ctg00001.g241.t1	ctg00052.g5471.t1	ctg00654.g4455.t1	ctg00337.g10480.t1	ctg00135.g7696.t1	ctg00006.g1988.t1
Pnod_SN15.SNOR_00844	ctg00460.g10763.t1	ctg00741.g12206.t1	scf00002.g246.t1	ctg00133.g9925.t1	ctg00103.g5529.t1	ctg00004.g452.t1	ctg00153.g8057.t1	ctg00002.g350.t1	ctg00072.g8460.t1	scf00015.g1668.t1	ctg00023.g898.t1	ctg00037.g2280.t1	ctg00515.g7295.t1	ctg00073.g451.t1	ctg00048.g6276.t1	ctg00240.g1647.t1	ctg00231.g10205.t1	ctg00219.g5624.t1	ctg00404.g9096.t1	ctg00039.g1914.t1	ctg00151.g8076.t1	ctg00079.g3159.t1	SNOR_00844	mRNA235	mRNA223	ctg00041.g5835.t1	ctg00003.g1041.t1	ctg00001.g240.t1	ctg00052.g5470.t1	ctg00654.g4454.t1	ctg00337.g10479.t1	ctg00135.g7695.t1	ctg00006.g1989.t1
Pnod_SN15.SNOR_00847	ctg00460.g10765.t1	ctg00741.g12208.t1	NA	ctg00133.g9928.t1	ctg00103.g5532.t1	ctg00004.g454.t1,ctg03540.g14674.t1,ctg04850.g14932.t1	ctg00153.g8060.t1	ctg00002.g353.t1	ctg00072.g8463.t1	NA	ctg00023.g896.t1	ctg00037.g2282.t1	ctg00515.g7292.t1	ctg00073.g449.t1	ctg00048.g6273.t1	ctg00240.g1645.t1	ctg00231.g10202.t1	ctg00219.g5626.t1	ctg00684.g11927.t1,ctg04035.g14432.t1	ctg00039.g1912.t1	ctg00151.g8078.t1	ctg00079.g3157.t1	SNOR_00847	mRNA233	mRNA222	ctg00041.g5838.t1	ctg00003.g1038.t1	ctg00001.g237.t1	ctg00052.g5467.t1	ctg00709.g4715.t1	ctg00337.g10476.t1	ctg00135.g7692.t1	ctg00006.g1992.t1
Pnod_SN15.SNOR_00848	ctg00460.g10766.t1	ctg00741.g12209.t1	scf00002.g243.t1	ctg00133.g9929.t1	ctg00103.g5533.t1	ctg00004.g455.t1	ctg00153.g8061.t1	ctg00002.g354.t1	ctg00072.g8464.t1	scf00015.g1665.t1	ctg00023.g895.t1	ctg00037.g2283.t1	ctg00515.g7291.t1,ctg03322.g14581.t1	ctg00073.g448.t1	ctg00048.g6272.t1	ctg00240.g1644.t1,ctg08642.g14450.t1	ctg00231.g10201.t1	ctg00219.g5627.t1	ctg00684.g11926.t1	ctg00039.g1911.t1	ctg00151.g8079.t1	ctg00079.g3156.t1	SNOR_00848	mRNA232	mRNA221	ctg00041.g5839.t1	ctg00003.g1037.t1	ctg00001.g236.t1	ctg00052.g5466.t1	ctg00709.g4714.t1	ctg00337.g10475.t1	ctg00135.g7691.t1	ctg00006.g1993.t1
Pnod_SN15.SNOR_00849	ctg00460.g10771.t1	ctg00223.g6536.t1	scf00127.g6347.t1	ctg00133.g9933.t1	ctg00103.g5536.t1	ctg00768.g13397.t1	ctg00153.g8064.t1	ctg00002.g358.t1	ctg00072.g8468.t1	scf00003.g365.t1	ctg00023.g888.t1	ctg00037.g2290.t1	ctg01809.g13239.t1	ctg00564.g2341.t1,ctg02494.g6926.t1,ctg06035.g11777.t1	ctg00048.g6268.t1	ctg01582.g6577.t1	ctg00231.g10197.t1	ctg00219.g5632.t1	ctg00684.g11922.t1	ctg00039.g1906.t1	ctg00151.g8084.t1	ctg00079.g3151.t1	SNOR_00849	mRNA228	mRNA220	ctg00041.g5843.t1	ctg00003.g1033.t1	ctg00001.g232.t1	ctg00052.g5462.t1	ctg05241.g12788.t1	ctg00337.g10471.t1	ctg00135.g7687.t1	ctg00006.g1997.t1
Pnod_SN15.SNOR_00851	ctg00460.g10773.t1	ctg00223.g6534.t1	scf00127.g6345.t1	ctg00133.g9934.t1	ctg00103.g5537.t1	ctg00768.g13398.t1	ctg00153.g8065.t1	ctg00002.g359.t1	ctg00072.g8469.t1	scf00003.g363.t1	ctg00023.g886.t1	ctg00037.g2293.t1	ctg01809.g13240.t1	ctg02494.g6924.t1	ctg00048.g6267.t1	ctg01582.g6580.t1	ctg00231.g10196.t1	ctg00219.g5635.t1	ctg00684.g11921.t1	ctg00039.g1904.t1	ctg00151.g8086.t1	ctg00079.g3149.t1	SNOR_00851	mRNA227	mRNA219	ctg00041.g5844.t1	ctg00003.g1032.t1	ctg00001.g231.t1	ctg00052.g5461.t1	ctg05241.g12787.t1	ctg00337.g10470.t1	ctg00135.g7686.t1	ctg00006.g1998.t1
Pnod_SN15.SNOR_00853	ctg00460.g10774.t1	ctg00223.g6533.t1	scf00127.g6344.t1	ctg00133.g9935.t1	ctg00103.g5538.t1	ctg00768.g13399.t1	ctg00153.g8066.t1	ctg00002.g360.t1	ctg00072.g8470.t1	scf00003.g362.t1	ctg00023.g885.t1	ctg00037.g2294.t1	ctg02392.g14132.t1	ctg04370.g9869.t1	ctg00048.g6266.t1	ctg05106.g12377.t1	ctg00231.g10195.t1	ctg00219.g5636.t1	ctg00684.g11920.t1	ctg00039.g1903.t1	ctg00151.g8087.t1	ctg00079.g3148.t1	SNOR_00853	mRNA226	mRNA218	ctg00041.g5845.t1	ctg00003.g1031.t1	ctg00001.g230.t1	ctg00052.g5460.t1	ctg04221.g11579.t1	ctg00337.g10469.t1	ctg00497.g13676.t1	ctg00006.g1999.t1
Pnod_SN15.SNOR_00854	NA	ctg00223.g6532.t1	scf00127.g6343.t1	ctg00133.g9936.t1	ctg00103.g5539.t1	ctg00768.g13400.t1	NA	ctg00002.g361.t1	ctg00072.g8471.t1	scf00003.g361.t1	ctg00023.g884.t1	ctg00037.g2295.t1	NA	ctg04370.g9870.t1	ctg00048.g6265.t1	ctg05106.g12378.t1	ctg00231.g10194.t1	ctg00219.g5637.t1	ctg00684.g11919.t1	ctg00039.g1902.t1	NA	ctg00079.g3147.t1	SNOR_00854	mRNA223	mRNA217	ctg00041.g5846.t1	ctg00003.g1030.t1	ctg00001.g229.t1	ctg00052.g5459.t1	ctg04221.g11578.t1	ctg00337.g10468.t1	ctg00497.g13677.t1	ctg00006.g2000.t1
Pnod_SN15.SNOR_00855	ctg00390.g9934.t1	ctg00223.g6531.t1	scf00127.g6342.t1	ctg00131.g9817.t1	ctg00315.g10440.t1	ctg00434.g11592.t1	ctg00305.g11651.t1	ctg00008.g1062.t1	ctg00005.g1190.t1	scf00003.g360.t1	ctg00562.g8855.t1	ctg00037.g2296.t1	ctg01320.g11893.t1	ctg02031.g6017.t1	ctg00048.g6264.t1	ctg02983.g9599.t1	ctg00591.g13874.t1	ctg01382.g13243.t1	ctg00612.g11333.t1	ctg00039.g1901.t1	ctg00258.g10555.t1	ctg00079.g3146.t1	SNOR_00855	mRNA225	mRNA216	ctg00001.g208.t1	ctg00003.g1029.t1	ctg00001.g228.t1	ctg00400.g13914.t1	ctg01086.g6303.t1	ctg00763.g13901.t1	ctg00497.g13678.t1	ctg00006.g2001.t1
Pnod_SN15.SNOR_00856	ctg00390.g9933.t1	ctg00223.g6530.t1	scf00127.g6332.t1	ctg00131.g9818.t1	ctg00315.g10441.t1	ctg00434.g11593.t1	ctg00305.g11652.t1	ctg00008.g1063.t1	ctg00005.g1189.t1	scf00003.g350.t1	ctg00562.g8854.t1	ctg00037.g2297.t1	ctg01320.g11894.t1	ctg02031.g6016.t1	ctg00048.g6263.t1	ctg02983.g9600.t1,ctg07743.g14135.t1	ctg00591.g13873.t1	ctg01382.g13242.t1	ctg00612.g11332.t1	ctg00039.g1900.t1	ctg00258.g10554.t1	ctg00079.g3145.t1	SNOR_00856	mRNA224	mRNA215	ctg00001.g207.t1	ctg00003.g1028.t1	ctg00001.g227.t1	ctg00400.g13915.t1	ctg01086.g6304.t1	ctg00763.g13900.t1	ctg00497.g13679.t1	ctg00006.g2002.t1
Pnod_SN15.SNOR_00859	ctg00390.g9932.t1	ctg00223.g6529.t1	NA	ctg00131.g9819.t1	ctg00315.g10442.t1	ctg00434.g11594.t1	ctg00305.g11653.t1	ctg00008.g1064.t1	ctg00005.g1188.t1	NA	ctg00562.g8853.t1	ctg00037.g2298.t1	ctg01320.g11895.t1	ctg07580.g13189.t1	ctg00048.g6262.t1	NA	ctg00591.g13872.t1	ctg01101.g12680.t1	ctg00612.g11331.t1	ctg00039.g1899.t1	ctg00258.g10553.t1	ctg00079.g3144.t1	SNOR_00859	mRNA222	mRNA214	ctg00001.g206.t1	ctg00003.g1027.t1	ctg00001.g226.t1	ctg00400.g13916.t1	ctg01086.g6305.t1	ctg00763.g13899.t1	ctg00497.g13680.t1	ctg00006.g2003.t1
Pnod_SN15.SNOR_00861	ctg00390.g9930.t1	ctg00223.g6527.t1	scf00127.g6330.t1	ctg00131.g9821.t1	ctg00315.g10444.t1	ctg00434.g11596.t1,ctg05328.g14992.t1,ctg05332.g14994.t1	ctg00305.g11655.t1	ctg00008.g1066.t1	ctg00005.g1186.t1	scf00003.g348.t1	ctg00562.g8851.t1	ctg00037.g2300.t1	ctg00901.g9980.t1	ctg03441.g8547.t1	ctg00048.g6260.t1	ctg00682.g3695.t1	ctg00507.g13631.t1	ctg01101.g12682.t1	ctg00612.g11329.t1	ctg00039.g1897.t1	ctg00258.g10551.t1	ctg00079.g3142.t1,ctg00340.g8157.t1	SNOR_00861	mRNA220	mRNA212	ctg00001.g204.t1	ctg00003.g1025.t1	ctg00001.g224.t1	ctg00001.g2.t1	ctg01561.g7563.t1	ctg00375.g11054.t1	ctg00026.g2651.t1	ctg00006.g2005.t1
Pnod_SN15.SNOR_00862	ctg00390.g9928.t1	ctg00223.g6525.t1	scf00004.g414.t1	ctg00131.g9823.t1	ctg00315.g10446.t1	ctg00434.g11598.t1	ctg00305.g11657.t1	ctg00008.g1068.t1	ctg00005.g1184.t1	scf00004.g564.t1	ctg00562.g8849.t1	ctg00037.g2302.t1	ctg00901.g9982.t1	ctg01129.g3991.t1	ctg00048.g6258.t1	ctg00682.g3697.t1	ctg00507.g13633.t1	ctg00408.g8255.t1	ctg00612.g11327.t1	ctg00039.g1895.t1	ctg00258.g10549.t1	ctg00340.g8155.t1	SNOR_00862	mRNA218	mRNA210	ctg00001.g202.t1	ctg00003.g1023.t1	ctg00001.g222.t1	ctg00001.g4.t1	ctg01561.g7565.t1	ctg00375.g11056.t1	ctg00026.g2649.t1	ctg00006.g2007.t1
Pnod_SN15.SNOR_00863	ctg00390.g9927.t1	ctg00223.g6524.t1	scf00004.g413.t1	ctg00131.g9824.t1	ctg00315.g10447.t1	ctg00434.g11599.t1	ctg00305.g11658.t1	ctg00008.g1069.t1	ctg00005.g1183.t1	scf00004.g565.t1	ctg00562.g8848.t1	ctg00037.g2303.t1	ctg00901.g9983.t1	ctg01129.g3990.t1	ctg00048.g6257.t1	ctg00092.g750.t1,ctg05997.g13118.t1	ctg00507.g13634.t1	ctg00408.g8254.t1	ctg00612.g11326.t1	ctg00039.g1894.t1	ctg00258.g10548.t1	ctg00340.g8154.t1	SNOR_00863	mRNA217	mRNA209	ctg00001.g201.t1	ctg00003.g1022.t1	ctg00001.g221.t1	ctg00001.g5.t1	ctg01343.g7160.t1	ctg00375.g11057.t1	ctg00026.g2648.t1	ctg00006.g2008.t1
Pnod_SN15.SNOR_00865	ctg00390.g9926.t1	ctg00223.g6523.t1	scf00126.g6326.t1	ctg00131.g9825.t1	ctg00315.g10448.t1	ctg00434.g11600.t1,ctg03070.g14547.t1,ctg04214.g14824.t1,ctg04338.g14845.t1	ctg00305.g11659.t1	ctg00008.g1070.t1	ctg00005.g1182.t1	scf00281.g10364.t1	ctg00019.g744.t1	ctg00037.g2304.t1	ctg00901.g9984.t1,ctg02574.g14275.t1	ctg04126.g9548.t1,ctg07444.g13078.t1	ctg00048.g6256.t1	ctg00092.g749.t1	ctg00435.g13281.t1,ctg00507.g13635.t1	ctg00408.g8253.t1	ctg01048.g13686.t1	ctg00039.g1893.t1	ctg00258.g10547.t1	ctg00340.g8153.t1	SNOR_00865	mRNA216	mRNA208	ctg00001.g200.t1	ctg00003.g1021.t1	ctg00001.g220.t1	ctg00001.g6.t1	ctg01343.g7159.t1	ctg00375.g11058.t1	ctg00026.g2647.t1	ctg00006.g2009.t1
Pnod_SN15.SNOR_00868	NA	NA	NA	ctg00131.g9827.t1	NA	NA	NA	ctg00008.g1072.t1	NA	NA	NA	NA	NA	NA	NA	NA	ctg00435.g13279.t1	NA	NA	NA	NA	NA	SNOR_00868	NA	NA	ctg00001.g198.t1	ctg00003.g1019.t1	NA	ctg00001.g8.t1	ctg01325.g7113.t1	NA	NA	ctg00006.g2011.t1
Pnod_SN15.SNOR_00869	ctg00390.g9924.t1	ctg00223.g6521.t1	scf00126.g6327.t1	ctg00131.g9828.t1	ctg00315.g10450.t1	ctg01041.g13803.t1,ctg01065.g13826.t1,ctg01890.g14202.t1,ctg01910.g14209.t1,ctg04222.g14825.t1	ctg00305.g11661.t1	ctg00008.g1073.t1	ctg00005.g1180.t1	scf00281.g10363.t1	ctg00019.g745.t1	ctg00109.g4999.t1	ctg01519.g12529.t1	ctg02200.g6351.t1,ctg04171.g9606.t1	ctg00048.g6254.t1	ctg00092.g747.t1	ctg00435.g13278.t1	ctg00408.g8251.t1	ctg00970.g13449.t1,ctg04271.g14444.t1	ctg00039.g1892.t1	ctg00258.g10545.t1	ctg00340.g8151.t1	SNOR_00869	mRNA214	mRNA207	ctg00001.g197.t1	ctg00003.g1018.t1	ctg00001.g218.t1	ctg00001.g9.t1	ctg01325.g7112.t1	ctg00375.g11060.t1	ctg00026.g2645.t1	ctg00006.g2012.t1
Pnod_SN15.SNOR_00870	ctg01042.g13638.t1	ctg01311.g13718.t1	scf00004.g445.t1	ctg00131.g9829.t1	ctg00315.g10451.t1	ctg00232.g8875.t1	ctg00305.g11662.t1	ctg00008.g1074.t1	ctg00005.g1179.t1	scf00004.g532.t1	ctg00019.g746.t1	ctg00109.g4998.t1	ctg01261.g11679.t1	ctg06843.g12566.t1	ctg00048.g6253.t1	ctg00092.g746.t1	ctg00435.g13277.t1	ctg00408.g8250.t1	ctg00970.g13448.t1	ctg00039.g1891.t1	ctg00258.g10544.t1	ctg00340.g8150.t1	SNOR_00870	mRNA213	mRNA206	ctg00001.g196.t1	ctg00003.g1017.t1	ctg00001.g217.t1	ctg00001.g10.t1	ctg04634.g12087.t1	ctg00375.g11061.t1	ctg00026.g2644.t1	ctg00006.g2013.t1
Pnod_SN15.SNOR_00871	ctg01042.g13639.t1	NA	scf01218.g14655.t1	ctg00131.g9830.t1	ctg00315.g10452.t1	ctg00232.g8874.t1	ctg00305.g11663.t1	ctg00008.g1075.t1	ctg00005.g1178.t1	scf00757.g14212.t1	ctg00019.g747.t1	ctg00109.g4997.t1	ctg01261.g11680.t1	ctg08016.g13535.t1	ctg00048.g6252.t1	ctg07207.g13881.t1	ctg00435.g13276.t1	ctg00408.g8249.t1	ctg00488.g10119.t1	ctg00039.g1890.t1	ctg00258.g10543.t1	ctg00340.g8149.t1	SNOR_00871	mRNA212	mRNA205	ctg00001.g195.t1	ctg00003.g1016.t1	ctg00001.g216.t1	ctg00001.g11.t1	ctg02793.g9586.t1	ctg00375.g11062.t1	ctg00026.g2643.t1	ctg00006.g2014.t1
Pnod_SN15.SNOR_00872	ctg01146.g13727.t1	ctg01115.g13553.t1	scf00126.g6328.t1	ctg00131.g9831.t1	ctg00315.g10453.t1	ctg00232.g8873.t1	ctg00305.g11664.t1	ctg00008.g1076.t1	ctg00005.g1177.t1	scf00281.g10362.t1	ctg00019.g748.t1	ctg00109.g4996.t1	ctg01261.g11681.t1	NA	ctg00048.g6251.t1	NA	ctg00435.g13275.t1	ctg00408.g8248.t1	ctg00488.g10118.t1	ctg00039.g1889.t1	ctg00258.g10542.t1	ctg00340.g8148.t1	SNOR_00872	mRNA211	mRNA204	ctg00001.g194.t1	ctg00003.g1015.t1	ctg00001.g215.t1	ctg00001.g12.t1	ctg02793.g9585.t1	ctg00375.g11063.t1	ctg00026.g2642.t1	ctg00006.g2015.t1
Pnod_SN15.SNOR_00873	ctg01146.g13726.t1	ctg01115.g13552.t1	scf00922.g14435.t1	ctg00131.g9832.t1	ctg00208.g8372.t1	ctg00232.g8872.t1	ctg00305.g11665.t1	ctg00008.g1077.t1	ctg00005.g1176.t1	scf00757.g14211.t1	ctg00019.g749.t1	ctg00109.g4995.t1	ctg01261.g11682.t1	ctg02842.g7566.t1	ctg00270.g13861.t1	ctg02135.g7922.t1	ctg00435.g13274.t1	ctg00408.g8247.t1	ctg00488.g10117.t1	ctg00039.g1888.t1	ctg00258.g10541.t1	ctg00340.g8147.t1	SNOR_00873	mRNA210	mRNA203	ctg00001.g193.t1	ctg00003.g1014.t1	ctg00001.g214.t1	ctg00001.g13.t1	ctg02793.g9584.t1	ctg00375.g11064.t1	ctg00026.g2641.t1	ctg00006.g2016.t1
Pnod_SN15.SNOR_00874	ctg01146.g13725.t1	ctg01115.g13551.t1	scf00922.g14436.t1	ctg00131.g9833.t1	ctg00208.g8373.t1	ctg00232.g8871.t1	ctg00305.g11666.t1	ctg00008.g1078.t1	ctg00005.g1175.t1	scf00757.g14210.t1	ctg00019.g750.t1	ctg00109.g4994.t1	ctg01261.g11683.t1	ctg02842.g7565.t1	ctg00270.g13860.t1	ctg02135.g7921.t1	ctg00435.g13273.t1	ctg00408.g8246.t1	ctg00488.g10116.t1	ctg00039.g1887.t1	ctg00258.g10540.t1	ctg00340.g8146.t1	SNOR_00874	NA	mRNA202	ctg00001.g192.t1	ctg00003.g1013.t1	ctg00001.g213.t1	ctg00001.g14.t1	ctg02793.g9583.t1	ctg00375.g11065.t1	ctg00026.g2640.t1	ctg00006.g2017.t1
Pnod_SN15.SNOR_00875	ctg01783.g13850.t1	ctg01115.g13550.t1	scf00922.g14437.t1	ctg00131.g9834.t1	ctg00208.g8374.t1	ctg00232.g8870.t1	ctg00305.g11667.t1	ctg00008.g1079.t1	ctg00005.g1174.t1	scf00757.g14209.t1	ctg00019.g751.t1	ctg00109.g4993.t1	ctg01261.g11684.t1	ctg02842.g7564.t1	ctg00270.g13859.t1	ctg02135.g7920.t1	ctg00435.g13272.t1	ctg00408.g8245.t1	ctg00488.g10115.t1	ctg00039.g1886.t1	ctg00258.g10539.t1	ctg00340.g8145.t1	SNOR_00875	mRNA208	mRNA201	ctg00001.g191.t1	ctg00003.g1012.t1	ctg00001.g212.t1	ctg00001.g15.t1	ctg02793.g9582.t1	ctg00375.g11066.t1	ctg00026.g2639.t1	ctg00006.g2018.t1
Pnod_SN15.SNOR_00876	ctg01117.g13699.t1	ctg00178.g5666.t1	scf00099.g5417.t1	ctg00131.g9835.t1	ctg00208.g8375.t1	ctg00232.g8869.t1	ctg00035.g2905.t1	ctg00008.g1080.t1	ctg00005.g1173.t1	scf00262.g10031.t1	ctg00019.g752.t1	ctg00109.g4992.t1	ctg01792.g13197.t1	ctg02678.g7273.t1	ctg00270.g13858.t1	ctg03683.g10697.t1	ctg00351.g12363.t1	ctg00149.g4256.t1	ctg00488.g10114.t1	ctg00204.g6271.t1	ctg00181.g8936.t1	ctg00154.g5010.t1	SNOR_00876	mRNA207	mRNA200	ctg00001.g190.t1	ctg00003.g1011.t1	ctg00001.g211.t1	ctg00001.g16.t1	ctg00561.g4003.t1	ctg00030.g2146.t1	ctg00026.g2638.t1	ctg00006.g2019.t1
Pnod_SN15.SNOR_00877	ctg01117.g13700.t1	ctg00178.g5665.t1	scf00099.g5416.t1	ctg00131.g9836.t1	ctg00208.g8376.t1	ctg00232.g8868.t1	ctg00035.g2904.t1	ctg00008.g1081.t1	ctg00005.g1172.t1	scf00262.g10032.t1	ctg00019.g753.t1	ctg00109.g4991.t1	ctg01792.g13196.t1	ctg02678.g7274.t1	ctg00270.g13857.t1	ctg03683.g10698.t1	ctg00351.g12364.t1	ctg00149.g4257.t1	ctg00488.g10113.t1	ctg00204.g6272.t1	ctg00181.g8935.t1	ctg00154.g5011.t1	SNOR_00877	mRNA206	mRNA199	ctg00001.g189.t1	ctg00003.g1010.t1	ctg00001.g210.t1	ctg00001.g17.t1	ctg00561.g4004.t1	ctg00030.g2145.t1	ctg00026.g2637.t1	ctg00006.g2020.t1
Pnod_SN15.SNOR_00878	ctg00919.g13470.t1	ctg00178.g5664.t1	NA	ctg00131.g9837.t1	ctg00208.g8377.t1	ctg00232.g8867.t1	ctg00035.g2903.t1	ctg00008.g1082.t1	ctg00005.g1171.t1	NA	ctg00019.g754.t1	ctg00109.g4990.t1	ctg01792.g13195.t1	ctg05457.g11160.t1	ctg00270.g13856.t1	NA	ctg00351.g12365.t1	ctg00149.g4258.t1	ctg00488.g10112.t1	ctg00204.g6273.t1	ctg00181.g8934.t1	ctg00154.g5012.t1	SNOR_00878	mRNA205	mRNA198	ctg00001.g188.t1	ctg00003.g1009.t1	ctg00001.g209.t1	ctg00001.g18.t1	ctg00561.g4005.t1	ctg00030.g2144.t1	ctg00026.g2636.t1	ctg00006.g2021.t1
Pnod_SN15.SNOR_00879	ctg00919.g13469.t1	ctg00178.g5663.t1	scf00099.g5415.t1	ctg00131.g9838.t1	ctg00208.g8378.t1	ctg00232.g8866.t1	ctg00035.g2902.t1	ctg00008.g1083.t1	ctg00005.g1170.t1	scf00262.g10033.t1	ctg00019.g755.t1	ctg00109.g4989.t1	ctg01792.g13194.t1,ctg01913.g13471.t1	ctg05457.g11161.t1	ctg00270.g13855.t1	ctg00131.g1005.t1	ctg00351.g12366.t1	ctg00149.g4259.t1	ctg00488.g10111.t1	ctg00204.g6274.t1	ctg00181.g8933.t1	ctg00154.g5013.t1	SNOR_00879	mRNA204	mRNA197	ctg00001.g187.t1	ctg00003.g1008.t1	ctg00001.g208.t1	ctg00001.g19.t1	ctg00561.g4006.t1	ctg00030.g2143.t1	ctg00026.g2635.t1	ctg00006.g2022.t1
Pnod_SN15.SNOR_00880	ctg00919.g13468.t1	ctg00178.g5662.t1	scf00099.g5414.t1	ctg00131.g9839.t1	ctg00208.g8379.t1	ctg00232.g8865.t1	ctg00035.g2901.t1	ctg00008.g1084.t1	ctg00005.g1169.t1	scf00262.g10034.t1	ctg00019.g756.t1	ctg00109.g4988.t1	ctg01913.g13472.t1	ctg08820.g14117.t1	ctg00270.g13854.t1	ctg00131.g1006.t1	ctg00351.g12367.t1	ctg00149.g4260.t1	ctg00488.g10110.t1	ctg00204.g6275.t1	ctg00181.g8932.t1	ctg00154.g5014.t1	SNOR_00880	mRNA203	mRNA196	ctg00001.g186.t1	ctg00003.g1007.t1	ctg00001.g207.t1	ctg00001.g20.t1	ctg00561.g4007.t1	ctg00030.g2142.t1	ctg00026.g2634.t1	ctg00006.g2023.t1
Pnod_SN15.SNOR_00881	ctg00202.g6756.t1	ctg00178.g5661.t1	scf00099.g5413.t1	ctg00131.g9840.t1	ctg00208.g8380.t1	ctg00232.g8864.t1	ctg00035.g2900.t1	ctg00008.g1085.t1	ctg00005.g1168.t1	scf00262.g10035.t1	ctg00019.g757.t1	ctg00109.g4987.t1	ctg01913.g13473.t1	ctg01008.g3678.t1	ctg00006.g1092.t1	ctg00131.g1007.t1	ctg00351.g12368.t1	ctg00149.g4261.t1	ctg00488.g10109.t1	ctg00204.g6276.t1	ctg00181.g8931.t1	ctg00154.g5015.t1	SNOR_00881	mRNA202	mRNA195	ctg00001.g185.t1	ctg00003.g1006.t1	ctg00001.g206.t1	ctg00001.g21.t1	ctg00561.g4008.t1	ctg00030.g2141.t1	ctg00026.g2633.t1	ctg00006.g2024.t1
[truncated: 13,277 more rows]
