# Supplementary material for: Pan-Parastagonospora Comparative Genome Analysis—Effector Prediction and Genome Evolution
Source: Genome Biol Evol. 2018 Sep 4;10(9):2443–57. doi: 10.1093/gbe/evy192 (PMC6152946; doi:10.1093/gbe/evy192)
Supplement: Supplementary Data [file evy192_supp.zip › S5 Table.txt]

Locus	test	significant	significant_sites_count
SNOR_12496	M1-2	FALSE	0
SNOR_02397	M1-2	FALSE	0
SNOR_11449	M1-2	FALSE	0
SNOR_05236	M1-2	FALSE	0
SNOR_14502	M1-2	FALSE	0
SNOR_07162	M1-2	FALSE	0
SNOR_02249	M1-2	FALSE	0
SNOR_11389	M1-2	FALSE	0
SNOR_03519	M1-2	FALSE	0
SNOR_01168	M1-2	FALSE	0
SNOR_12408	M1-2	FALSE	0
SNOR_05841	M1-2	TRUE	1
SNOR_09380	M1-2	FALSE	0
SNOR_12934	M1-2	FALSE	0
SNOR_16051	M1-2	FALSE	0
SNOR_06183	M1-2	FALSE	0
SNOR_15492	M1-2	TRUE	1
SNOR_15251	M1-2	FALSE	0
SNOR_09706	M1-2	FALSE	0
SNOR_12073	M1-2	FALSE	0
SNOR_05115	M1-2	FALSE	0
SNOR_07851	M1-2	FALSE	0
SNOR_02610	M1-2	FALSE	0
SNOR_00073	M1-2	FALSE	0
SNOR_02306	M1-2	FALSE	0
SNOR_15493	M1-2	FALSE	0
SNOR_06940	M1-2	FALSE	0
SNOR_14140	M1-2	FALSE	0
SNOR_13078	M1-2	FALSE	0
SNOR_13768	M1-2	FALSE	0
SNOR_05063	M1-2	FALSE	0
SNOR_09717	M1-2	FALSE	0
SNOR_03184	M1-2	FALSE	0
SNOR_02210	M1-2	FALSE	0
SNOR_30349	M1-2	TRUE	8
SNOR_08212	M1-2	FALSE	0
SNOR_04654	M1-2	FALSE	0
SNOR_08937	M1-2	FALSE	0
SNOR_02461	M1-2	FALSE	0
SNOR_10744	M1-2	FALSE	0
SNOR_10903	M1-2	FALSE	0
SNOR_15536	M1-2	FALSE	0
SNOR_09748	M1-2	FALSE	0
SNOR_12031	M1-2	FALSE	0
SNOR_01109	M1-2	FALSE	0
SNOR_02400	M1-2	FALSE	0
SNOR_11235	M1-2	FALSE	0
SNOR_15978	M1-2	FALSE	0
SNOR_07064	M1-2	FALSE	0
SNOR_13473	M1-2	FALSE	0
SNOR_06805	M1-2	FALSE	0
SNOR_07864	M1-2	FALSE	0
SNOR_15329	M1-2	FALSE	0
SNOR_14500	M1-2	FALSE	0
SNOR_00653	M1-2	FALSE	0
SNOR_00097	M1-2	FALSE	0
SNOR_15378	M1-2	FALSE	0
SNOR_01662	M1-2	FALSE	0
SNOR_13786	M1-2	TRUE	1
SNOR_30504	M1-2	FALSE	0
SNOR_08305	M1-2	FALSE	0
SNOR_11671	M1-2	FALSE	0
SNOR_16091	M1-2	FALSE	0
SNOR_15356	M1-2	FALSE	0
SNOR_12302	M1-2	FALSE	0
SNOR_14236	M1-2	FALSE	0
SNOR_16374	M1-2	FALSE	0
SNOR_06247	M1-2	FALSE	0
SNOR_15507	M1-2	FALSE	0
SNOR_30761	M1-2	FALSE	0
SNOR_30093	M1-2	FALSE	0
SNOR_11189	M1-2	FALSE	0
SNOR_01687	M1-2	FALSE	0
SNOR_05503	M1-2	TRUE	0
SNOR_10893	M1-2	FALSE	0
SNOR_08722	M1-2	FALSE	0
SNOR_02842	M1-2	FALSE	0
SNOR_07743	M1-2	FALSE	0
SNOR_077432	M1-2	FALSE	0
SNOR_07505	M1-2	FALSE	0
SNOR_00156	M1-2	FALSE	0
SNOR_03339	M1-2	TRUE	1
SNOR_10409	M1-2	FALSE	0
SNOR_11922	M1-2	FALSE	0
SNOR_14216	M1-2	FALSE	0
SNOR_11787	M1-2	FALSE	0
SNOR_05915	M1-2	FALSE	0
SNOR_04964	M1-2	FALSE	0
SNOR_12776	M1-2	FALSE	0
SNOR_07107	M1-2	FALSE	0
SNOR_01667	M1-2	FALSE	0
SNOR_11047	M1-2	FALSE	0
SNOR_06550	M1-2	FALSE	0
SNOR_14355	M1-2	FALSE	0
SNOR_10208	M1-2	TRUE	0
SNOR_07998	M1-2	FALSE	0
SNOR_02273	M1-2	FALSE	0
SNOR_04117	M1-2	FALSE	0
SNOR_05299	M1-2	FALSE	0
SNOR_13421	M1-2	FALSE	0
SNOR_11293	M1-2	FALSE	0
SNOR_04861	M1-2	FALSE	0
SNOR_08634	M1-2	TRUE	2
SNOR_14268	M1-2	FALSE	0
SNOR_11174	M1-2	FALSE	0
SNOR_10176	M1-2	FALSE	0
SNOR_01381	M1-2	FALSE	0
SNOR_12005	M1-2	FALSE	0
SNOR_08039	M1-2	FALSE	0
SNOR_08846	M1-2	FALSE	0
SNOR_08488	M1-2	FALSE	0
SNOR_14199	M1-2	FALSE	0
SNOR_14918	M1-2	FALSE	0
SNOR_09240	M1-2	FALSE	0
SNOR_16136	M1-2	FALSE	0
SNOR_00630	M1-2	FALSE	0
SNOR_12573	M1-2	FALSE	0
SNOR_05653	M1-2	FALSE	0
SNOR_03096	M1-2	FALSE	0
SNOR_30113	M1-2	FALSE	0
SNOR_03727	M1-2	FALSE	0
SNOR_03524	M1-2	FALSE	0
SNOR_13900	M1-2	TRUE	0
SNOR_06405	M1-2	FALSE	0
SNOR_12923	M1-2	FALSE	0
SNOR_02103	M1-2	FALSE	0
SNOR_02354	M1-2	FALSE	0
SNOR_10680	M1-2	FALSE	0
SNOR_02612	M1-2	FALSE	0
SNOR_03558	M1-2	FALSE	0
SNOR_00185	M1-2	FALSE	0
SNOR_12488	M1-2	FALSE	0
SNOR_11472	M1-2	FALSE	0
SNOR_02710	M1-2	FALSE	0
SNOR_13366	M1-2	FALSE	0
SNOR_02841	M1-2	FALSE	0
SNOR_30806	M1-2	FALSE	0
SNOR_10876	M1-2	FALSE	0
SNOR_08592	M1-2	FALSE	0
SNOR_08987	M1-2	FALSE	0
SNOR_13480	M1-2	FALSE	0
SNOR_10350	M1-2	FALSE	0
SNOR_01931	M1-2	FALSE	0
SNOR_00844	M1-2	FALSE	0
SNOR_03016	M1-2	FALSE	0
SNOR_05244	M1-2	FALSE	0
SNOR_13224	M1-2	FALSE	0
SNOR_14474	M1-2	FALSE	0
SNOR_09570	M1-2	FALSE	0
SNOR_09114	M1-2	FALSE	0
SNOR_30008	M1-2	FALSE	0
SNOR_07699	M1-2	FALSE	0
SNOR_14826	M1-2	FALSE	0
SNOR_07163	M1-2	FALSE	0
SNOR_15591	M1-2	FALSE	0
SNOR_065012	M1-2	FALSE	0
SNOR_10438	M1-2	FALSE	0
SNOR_06576	M1-2	FALSE	0
SNOR_00691	M1-2	FALSE	0
SNOR_10535	M1-2	FALSE	0
SNOR_02030	M1-2	FALSE	0
SNOR_04603	M1-2	FALSE	2
SNOR_12286	M1-2	FALSE	0
SNOR_02911	M1-2	FALSE	0
SNOR_029112	M1-2	FALSE	0
SNOR_10270	M1-2	FALSE	0
SNOR_09281	M1-2	FALSE	0
SNOR_12016	M1-2	FALSE	0
SNOR_30352	M1-2	FALSE	0
SNOR_15015	M1-2	FALSE	0
SNOR_02446	M1-2	FALSE	0
SNOR_02594	M1-2	FALSE	0
SNOR_14671	M1-2	FALSE	0
SNOR_09001	M1-2	FALSE	0
SNOR_02238	M1-2	FALSE	0
SNOR_09525	M1-2	FALSE	0
SNOR_01970	M1-2	FALSE	0
SNOR_02003	M1-2	FALSE	0
SNOR_02923	M1-2	FALSE	0
SNOR_05310	M1-2	FALSE	0
SNOR_12931	M1-2	FALSE	0
SNOR_12966	M1-2	FALSE	0
SNOR_01000	M1-2	FALSE	0
SNOR_00344	M1-2	FALSE	0
SNOR_11086	M1-2	FALSE	0
SNOR_03402	M1-2	FALSE	0
SNOR_02880	M1-2	FALSE	0
SNOR_12130	M1-2	FALSE	0
SNOR_07712	M1-2	FALSE	0
SNOR_06332	M1-2	FALSE	0
SNOR_03037	M1-2	FALSE	0
SNOR_08434	M1-2	TRUE	0
SNOR_09978	M1-2	FALSE	0
SNOR_12744	M1-2	FALSE	0
SNOR_09742	M1-2	FALSE	0
SNOR_13970	M1-2	FALSE	0
SNOR_05526	M1-2	FALSE	0
SNOR_09019	M1-2	FALSE	0
SNOR_14637	M1-2	FALSE	0
SNOR_12490	M1-2	FALSE	0
SNOR_03150	M1-2	FALSE	0
SNOR_01182	M1-2	FALSE	0
SNOR_09210	M1-2	TRUE	1
SNOR_30869	M1-2	TRUE	0
SNOR_15360	M1-2	FALSE	1
SNOR_12265	M1-2	FALSE	0
SNOR_03890	M1-2	FALSE	0
SNOR_30922	M1-2	FALSE	0
SNOR_04368	M1-2	FALSE	0
SNOR_13512	M1-2	FALSE	0
SNOR_05307	M1-2	FALSE	0
SNOR_03889	M1-2	FALSE	0
SNOR_11103	M1-2	FALSE	0
SNOR_11353	M1-2	FALSE	0
SNOR_15572	M1-2	FALSE	0
SNOR_13363	M1-2	FALSE	0
SNOR_10529	M1-2	FALSE	0
SNOR_04670	M1-2	FALSE	0
SNOR_09853	M1-2	FALSE	0
SNOR_01409	M1-2	FALSE	0
SNOR_03046	M1-2	TRUE	2
SNOR_14222	M1-2	FALSE	0
SNOR_12851	M1-2	FALSE	0
SNOR_15762	M1-2	FALSE	0
SNOR_12723	M1-2	FALSE	0
SNOR_11916	M1-2	FALSE	0
SNOR_13658	M1-2	FALSE	0
SNOR_14712	M1-2	FALSE	0
SNOR_13083	M1-2	FALSE	0
SNOR_02508	M1-2	FALSE	0
SNOR_06620	M1-2	FALSE	0
SNOR_06176	M1-2	FALSE	0
SNOR_09358	M1-2	FALSE	0
SNOR_08454	M1-2	FALSE	0
SNOR_08329	M1-2	FALSE	0
SNOR_07351	M1-2	FALSE	0
SNOR_00984	M1-2	FALSE	0
SNOR_11796	M1-2	FALSE	0
SNOR_07233	M1-2	FALSE	0
SNOR_08635	M1-2	FALSE	0
SNOR_12799	M1-2	FALSE	0
SNOR_09569	M1-2	FALSE	0
SNOR_12956	M1-2	FALSE	0
SNOR_12925	M1-2	FALSE	0
SNOR_129252	M1-2	FALSE	0
SNOR_12028	M1-2	FALSE	0
SNOR_06186	M1-2	FALSE	0
SNOR_09516	M1-2	FALSE	0
SNOR_06964	M1-2	FALSE	0
SNOR_14610	M1-2	FALSE	0
SNOR_08406	M1-2	FALSE	0
SNOR_06250	M1-2	FALSE	0
SNOR_13895	M1-2	FALSE	0
SNOR_14206	M1-2	FALSE	0
SNOR_02053	M1-2	FALSE	0
SNOR_11670	M1-2	FALSE	0
SNOR_16543	M1-2	FALSE	0
SNOR_13348	M1-2	FALSE	0
SNOR_11626	M1-2	FALSE	0
SNOR_09003	M1-2	FALSE	0
SNOR_09804	M1-2	FALSE	0
SNOR_07191	M1-2	FALSE	0
SNOR_16410	M1-2	FALSE	0
SNOR_15019	M1-2	FALSE	0
SNOR_10626	M1-2	FALSE	0
SNOR_09176	M1-2	TRUE	2
SNOR_10441	M1-2	FALSE	0
SNOR_02095	M1-2	FALSE	0
SNOR_04286	M1-2	FALSE	0
SNOR_08031	M1-2	FALSE	0
SNOR_14710	M1-2	FALSE	0
SNOR_11221	M1-2	FALSE	0
SNOR_30149	M1-2	FALSE	0
SNOR_15973	M1-2	FALSE	0
SNOR_10993	M1-2	FALSE	0
SNOR_06135	M1-2	FALSE	0
SNOR_00554	M1-2	FALSE	0
SNOR_12939	M1-2	FALSE	0
SNOR_11443	M1-2	FALSE	0
SNOR_15618	M1-2	FALSE	0
SNOR_05057	M1-2	FALSE	0
SNOR_15223	M1-2	TRUE	0
SNOR_08754	M1-2	FALSE	0
SNOR_13759	M1-2	FALSE	0
SNOR_04692	M1-2	FALSE	0
SNOR_30082	M1-2	FALSE	0
SNOR_11990	M1-2	FALSE	0
SNOR_07232	M1-2	FALSE	0
SNOR_09463	M1-2	FALSE	0
SNOR_10361	M1-2	FALSE	0
SNOR_11657	M1-2	FALSE	0
SNOR_30941	M1-2	FALSE	0
SNOR_03634	M1-2	FALSE	0
SNOR_03862	M1-2	FALSE	0
SNOR_07565	M1-2	FALSE	0
SNOR_01185	M1-2	FALSE	0
SNOR_06605	M1-2	FALSE	0
SNOR_06500	M1-2	FALSE	0
SNOR_11674	M1-2	FALSE	0
SNOR_00865	M1-2	FALSE	0
SNOR_15318	M1-2	FALSE	0
SNOR_12915	M1-2	FALSE	0
SNOR_06385	M1-2	FALSE	0
SNOR_14226	M1-2	FALSE	0
SNOR_02688	M1-2	FALSE	0
SNOR_02853	M1-2	FALSE	0
SNOR_11374	M1-2	TRUE	0
SNOR_30587	M1-2	FALSE	0
SNOR_13005	M1-2	FALSE	0
SNOR_00203	M1-2	FALSE	0
SNOR_08467	M1-2	FALSE	0
SNOR_09439	M1-2	TRUE	1
SNOR_07423	M1-2	FALSE	0
SNOR_12384	M1-2	FALSE	0
SNOR_09794	M1-2	FALSE	0
SNOR_09646	M1-2	FALSE	0
SNOR_01684	M1-2	FALSE	0
SNOR_14988	M1-2	FALSE	0
SNOR_149882	M1-2	FALSE	0
SNOR_14793	M1-2	FALSE	0
SNOR_07060	M1-2	FALSE	0
SNOR_00099	M1-2	FALSE	0
SNOR_00122	M1-2	FALSE	0
SNOR_02694	M1-2	FALSE	0
SNOR_12263	M1-2	FALSE	0
SNOR_01976	M1-2	FALSE	0
SNOR_05088	M1-2	FALSE	0
SNOR_11828	M1-2	FALSE	0
SNOR_06218	M1-2	FALSE	0
SNOR_03931	M1-2	FALSE	0
SNOR_13961	M1-2	FALSE	0
SNOR_00236	M1-2	FALSE	0
SNOR_02749	M1-2	FALSE	0
SNOR_08122	M1-2	FALSE	0
SNOR_08657	M1-2	FALSE	0
SNOR_05705	M1-2	FALSE	0
SNOR_07231	M1-2	TRUE	0
SNOR_01796	M1-2	FALSE	0
SNOR_04917	M1-2	FALSE	0
SNOR_13377	M1-2	FALSE	0
SNOR_30337	M1-2	FALSE	0
SNOR_12565	M1-2	FALSE	0
SNOR_09930	M1-2	FALSE	0
SNOR_15345	M1-2	FALSE	0
SNOR_30109	M1-2	FALSE	0
SNOR_09017	M1-2	TRUE	0
SNOR_04509	M1-2	FALSE	0
SNOR_08034	M1-2	FALSE	0
SNOR_11032	M1-2	FALSE	0
SNOR_07917	M1-2	FALSE	0
SNOR_07225	M1-2	FALSE	0
SNOR_08089	M1-2	FALSE	0
SNOR_05032	M1-2	FALSE	0
SNOR_05144	M1-2	FALSE	0
SNOR_14237	M1-2	FALSE	0
SNOR_15738	M1-2	FALSE	0
SNOR_04469	M1-2	FALSE	0
SNOR_02775	M1-2	FALSE	0
SNOR_04573	M1-2	FALSE	0
SNOR_15422	M1-2	FALSE	0
SNOR_05723	M1-2	FALSE	0
SNOR_12436	M1-2	FALSE	0
SNOR_14317	M1-2	FALSE	0
SNOR_30730	M1-2	FALSE	0
SNOR_15162	M1-2	FALSE	0
SNOR_30227	M1-2	TRUE	0
SNOR_08524	M1-2	FALSE	0
SNOR_13095	M1-2	FALSE	0
SNOR_06355	M1-2	FALSE	0
SNOR_12693	M1-2	FALSE	0
SNOR_05632	M1-2	FALSE	0
SNOR_11956	M1-2	FALSE	0
SNOR_11503	M1-2	FALSE	0
SNOR_01425	M1-2	FALSE	0
SNOR_30413	M1-2	TRUE	1
SNOR_01693	M1-2	FALSE	0
SNOR_06260	M1-2	FALSE	0
SNOR_10512	M1-2	FALSE	0
SNOR_07096	M1-2	FALSE	0
SNOR_00771	M1-2	FALSE	0
SNOR_00543	M1-2	FALSE	0
SNOR_30466	M1-2	TRUE	1
SNOR_00308	M1-2	FALSE	0
SNOR_11095	M1-2	FALSE	0
SNOR_13764	M1-2	FALSE	0
SNOR_04189	M1-2	TRUE	1
SNOR_05237	M1-2	FALSE	0
SNOR_00299	M1-2	FALSE	0
SNOR_10500	M1-2	FALSE	0
SNOR_04545	M1-2	FALSE	0
SNOR_01231	M1-2	FALSE	0
SNOR_09094	M1-2	FALSE	0
SNOR_09294	M1-2	TRUE	3
SNOR_14253	M1-2	FALSE	0
SNOR_07482	M1-2	FALSE	0
SNOR_20170	M1-2	FALSE	0
SNOR_05130	M1-2	FALSE	0
SNOR_30571	M1-2	FALSE	0
SNOR_13565	M1-2	TRUE	0
SNOR_00425	M1-2	FALSE	0
SNOR_12593	M1-2	FALSE	0
SNOR_10948	M1-2	FALSE	0
SNOR_04184	M1-2	FALSE	0
SNOR_15277	M1-2	FALSE	0
SNOR_16304	M1-2	FALSE	0
SNOR_15171	M1-2	FALSE	0
SNOR_10471	M1-2	FALSE	0
SNOR_10262	M1-2	FALSE	0
SNOR_10542	M1-2	FALSE	0
SNOR_15917	M1-2	FALSE	0
SNOR_05462	M1-2	FALSE	0
SNOR_12653	M1-2	FALSE	0
SNOR_00744	M1-2	FALSE	0
SNOR_03332	M1-2	FALSE	0
SNOR_08558	M1-2	FALSE	0
SNOR_09884	M1-2	FALSE	0
SNOR_04814	M1-2	FALSE	0
SNOR_13524	M1-2	TRUE	8
SNOR_02139	M1-2	FALSE	0
SNOR_06015	M1-2	FALSE	0
SNOR_08610	M1-2	FALSE	0
SNOR_06684	M1-2	FALSE	0
SNOR_12337	M1-2	FALSE	0
SNOR_30272	M1-2	FALSE	0
SNOR_08002	M1-2	FALSE	0
SNOR_15959	M1-2	FALSE	0
SNOR_06445	M1-2	FALSE	0
SNOR_07328	M1-2	FALSE	0
SNOR_14029	M1-2	FALSE	0
SNOR_06543	M1-2	FALSE	0
SNOR_02636	M1-2	FALSE	0
SNOR_01134	M1-2	FALSE	0
SNOR_12412	M1-2	FALSE	0
SNOR_12197	M1-2	FALSE	0
SNOR_13264	M1-2	FALSE	0
SNOR_10784	M1-2	FALSE	0
SNOR_15491	M1-2	FALSE	0
SNOR_08293	M1-2	FALSE	0
SNOR_15364	M1-2	FALSE	0
SNOR_30128	M1-2	TRUE	2
SNOR_14127	M1-2	FALSE	0
SNOR_11946	M1-2	FALSE	0
SNOR_00094	M1-2	FALSE	0
SNOR_16433	M1-2	TRUE	0
SNOR_03019	M1-2	FALSE	0
SNOR_12761	M1-2	FALSE	0
SNOR_11528	M1-2	FALSE	0
SNOR_06267	M1-2	FALSE	0
SNOR_11405	M1-2	FALSE	0
SNOR_13847	M1-2	FALSE	0
SNOR_13093	M1-2	FALSE	0
SNOR_08494	M1-2	FALSE	0
SNOR_05563	M1-2	FALSE	0
SNOR_09809	M1-2	FALSE	0
SNOR_00881	M1-2	FALSE	0
SNOR_07643	M1-2	FALSE	0
SNOR_05055	M1-2	FALSE	0
SNOR_13699	M1-2	FALSE	0
SNOR_13293	M1-2	FALSE	0
SNOR_00464	M1-2	FALSE	0
SNOR_10118	M1-2	FALSE	0
SNOR_04800	M1-2	FALSE	0
SNOR_09652	M1-2	FALSE	0
SNOR_10827	M1-2	FALSE	0
SNOR_30665	M1-2	FALSE	0
SNOR_14204	M1-2	FALSE	0
SNOR_14398	M1-2	TRUE	0
SNOR_01067	M1-2	FALSE	0
SNOR_07897	M1-2	FALSE	0
SNOR_15085	M1-2	FALSE	0
SNOR_04472	M1-2	FALSE	0
SNOR_07633	M1-2	FALSE	0
SNOR_01380	M1-2	FALSE	0
SNOR_13417	M1-2	FALSE	0
SNOR_08616	M1-2	FALSE	0
SNOR_09958	M1-2	FALSE	1
SNOR_00555	M1-2	FALSE	0
SNOR_14261	M1-2	FALSE	0
SNOR_13428	M1-2	FALSE	0
SNOR_12903	M1-2	FALSE	0
SNOR_15265	M1-2	FALSE	0
SNOR_05683	M1-2	FALSE	0
SNOR_04570	M1-2	FALSE	0
SNOR_09739	M1-2	FALSE	0
SNOR_04948	M1-2	FALSE	0
SNOR_12270	M1-2	FALSE	0
SNOR_00642	M1-2	FALSE	0
SNOR_14203	M1-2	FALSE	0
SNOR_05056	M1-2	FALSE	0
SNOR_15765	M1-2	TRUE	2
SNOR_04868	M1-2	FALSE	0
SNOR_09750	M1-2	FALSE	0
SNOR_01991	M1-2	FALSE	0
SNOR_04304	M1-2	FALSE	0
SNOR_02074	M1-2	FALSE	0
SNOR_00239	M1-2	FALSE	0
SNOR_14452	M1-2	FALSE	0
SNOR_02584	M1-2	FALSE	0
SNOR_09634	M1-2	FALSE	0
SNOR_00264	M1-2	FALSE	0
SNOR_08995	M1-2	FALSE	0
SNOR_06343	M1-2	FALSE	0
SNOR_09886	M1-2	TRUE	0
SNOR_06468	M1-2	FALSE	0
SNOR_16189	M1-2	TRUE	0
SNOR_13917	M1-2	FALSE	0
SNOR_01147	M1-2	FALSE	0
SNOR_08166	M1-2	FALSE	0
SNOR_07413	M1-2	FALSE	0
SNOR_10043	M1-2	FALSE	0
SNOR_08497	M1-2	FALSE	0
SNOR_12953	M1-2	FALSE	0
SNOR_14888	M1-2	FALSE	0
SNOR_30729	M1-2	TRUE	0
SNOR_14330	M1-2	FALSE	0
SNOR_15674	M1-2	FALSE	0
SNOR_12177	M1-2	FALSE	0
SNOR_15466	M1-2	FALSE	0
SNOR_06963	M1-2	FALSE	0
SNOR_01783	M1-2	FALSE	0
SNOR_00549	M1-2	FALSE	0
SNOR_07105	M1-2	FALSE	0
SNOR_16443	M1-2	FALSE	0
SNOR_03872	M1-2	FALSE	0
SNOR_07173	M1-2	FALSE	0
SNOR_01918	M1-2	FALSE	0
SNOR_11325	M1-2	FALSE	0
SNOR_04735	M1-2	FALSE	0
SNOR_02008	M1-2	FALSE	0
SNOR_08426	M1-2	FALSE	0
SNOR_11488	M1-2	FALSE	0
SNOR_06322	M1-2	FALSE	0
SNOR_13149	M1-2	FALSE	0
SNOR_01004	M1-2	FALSE	0
SNOR_11784	M1-2	FALSE	0
SNOR_14110	M1-2	FALSE	0
SNOR_01570	M1-2	TRUE	2
SNOR_09543	M1-2	FALSE	0
SNOR_13046	M1-2	FALSE	0
SNOR_07269	M1-2	FALSE	0
SNOR_04825	M1-2	FALSE	0
SNOR_30431	M1-2	FALSE	0
SNOR_00888	M1-2	FALSE	0
SNOR_02725	M1-2	FALSE	0
SNOR_15725	M1-2	FALSE	0
SNOR_02800	M1-2	FALSE	0
SNOR_04241	M1-2	FALSE	1
SNOR_00830	M1-2	FALSE	0
SNOR_00818	M1-2	FALSE	0
SNOR_05265	M1-2	FALSE	0
SNOR_10816	M1-2	FALSE	0
SNOR_01524	M1-2	FALSE	0
SNOR_12545	M1-2	FALSE	0
SNOR_09270	M1-2	FALSE	0
SNOR_00656	M1-2	FALSE	0
SNOR_00169	M1-2	FALSE	0
SNOR_00920	M1-2	FALSE	0
SNOR_08140	M1-2	FALSE	0
SNOR_14289	M1-2	FALSE	0
SNOR_12057	M1-2	FALSE	0
SNOR_06564	M1-2	FALSE	0
SNOR_04617	M1-2	FALSE	0
SNOR_04741	M1-2	FALSE	0
SNOR_30940	M1-2	TRUE	1
SNOR_03728	M1-2	FALSE	0
SNOR_08373	M1-2	FALSE	0
SNOR_05493	M1-2	FALSE	0
SNOR_30295	M1-2	FALSE	0
SNOR_08668	M1-2	FALSE	0
SNOR_12303	M1-2	FALSE	0
SNOR_11587	M1-2	FALSE	0
SNOR_14721	M1-2	FALSE	0
SNOR_04307	M1-2	FALSE	0
SNOR_09768	M1-2	FALSE	0
SNOR_11615	M1-2	FALSE	0
SNOR_16245	M1-2	TRUE	1
SNOR_08888	M1-2	FALSE	0
SNOR_07593	M1-2	FALSE	0
SNOR_05382	M1-2	FALSE	0
SNOR_30562	M1-2	FALSE	0
SNOR_11247	M1-2	FALSE	0
SNOR_03476	M1-2	FALSE	0
SNOR_06394	M1-2	FALSE	0
SNOR_11230	M1-2	FALSE	0
SNOR_07625	M1-2	FALSE	0
SNOR_08145	M1-2	FALSE	0
SNOR_06041	M1-2	FALSE	0
SNOR_06842	M1-2	FALSE	0
SNOR_14507	M1-2	FALSE	0
SNOR_08242	M1-2	FALSE	0
SNOR_12756	M1-2	FALSE	0
SNOR_15043	M1-2	FALSE	0
SNOR_00387	M1-2	FALSE	0
SNOR_07473	M1-2	FALSE	0
SNOR_02993	M1-2	FALSE	0
SNOR_02012	M1-2	FALSE	0
SNOR_09084	M1-2	FALSE	0
SNOR_01805	M1-2	FALSE	0
SNOR_16074	M1-2	FALSE	0
SNOR_13500	M1-2	FALSE	0
SNOR_07493	M1-2	FALSE	0
SNOR_060902	M1-2	TRUE	7
SNOR_07304	M1-2	FALSE	0
SNOR_12738	M1-2	FALSE	0
SNOR_20142	M1-2	FALSE	0
SNOR_05348	M1-2	FALSE	0
SNOR_08132	M1-2	FALSE	0
SNOR_15594	M1-2	FALSE	0
SNOR_01198	M1-2	FALSE	0
SNOR_06180	M1-2	FALSE	0
SNOR_13765	M1-2	FALSE	0
SNOR_03660	M1-2	FALSE	0
SNOR_11052	M1-2	FALSE	0
SNOR_10811	M1-2	FALSE	0
SNOR_07592	M1-2	FALSE	0
SNOR_15745	M1-2	FALSE	0
SNOR_13203	M1-2	FALSE	0
SNOR_11918	M1-2	FALSE	0
SNOR_11876	M1-2	FALSE	0
SNOR_11156	M1-2	FALSE	0
SNOR_30495	M1-2	FALSE	0
SNOR_30714	M1-2	FALSE	0
SNOR_30232	M1-2	FALSE	0
SNOR_00100	M1-2	FALSE	0
SNOR_30912	M1-2	TRUE	0
SNOR_01424	M1-2	FALSE	0
SNOR_15232	M1-2	FALSE	0
SNOR_05286	M1-2	FALSE	0
SNOR_02769	M1-2	FALSE	0
SNOR_12478	M1-2	FALSE	0
SNOR_12421	M1-2	FALSE	0
SNOR_13241	M1-2	FALSE	0
SNOR_08529	M1-2	FALSE	0
SNOR_15672	M1-2	FALSE	0
SNOR_07143	M1-2	FALSE	0
SNOR_00202	M1-2	FALSE	0
SNOR_16316	M1-2	TRUE	0
SNOR_14810	M1-2	FALSE	0
SNOR_03130	M1-2	FALSE	0
SNOR_05625	M1-2	FALSE	0
SNOR_00116	M1-2	FALSE	0
SNOR_13734	M1-2	FALSE	0
SNOR_08899	M1-2	TRUE	0
SNOR_13336	M1-2	TRUE	9
SNOR_13207	M1-2	FALSE	0
SNOR_03671	M1-2	FALSE	0
SNOR_07940	M1-2	FALSE	0
SNOR_06062	M1-2	FALSE	0
SNOR_15904	M1-2	FALSE	0
SNOR_12227	M1-2	FALSE	0
SNOR_13397	M1-2	FALSE	0
SNOR_09755	M1-2	FALSE	0
SNOR_14772	M1-2	FALSE	0
SNOR_01559	M1-2	FALSE	0
SNOR_05278	M1-2	TRUE	12
SNOR_09603	M1-2	FALSE	0
SNOR_14720	M1-2	FALSE	0
SNOR_07033	M1-2	FALSE	0
SNOR_05849	M1-2	FALSE	0
SNOR_30526	M1-2	FALSE	0
SNOR_04779	M1-2	FALSE	0
SNOR_00391	M1-2	FALSE	0
SNOR_16135	M1-2	FALSE	0
SNOR_00922	M1-2	TRUE	0
SNOR_12066	M1-2	FALSE	0
SNOR_12357	M1-2	FALSE	0
SNOR_09446	M1-2	TRUE	1
SNOR_13756	M1-2	FALSE	0
SNOR_08156	M1-2	FALSE	0
SNOR_05169	M1-2	TRUE	2
SNOR_06968	M1-2	FALSE	0
SNOR_05698	M1-2	FALSE	0
SNOR_10196	M1-2	FALSE	0
SNOR_03623	M1-2	FALSE	0
SNOR_09262	M1-2	FALSE	0
SNOR_15526	M1-2	FALSE	0
SNOR_10188	M1-2	FALSE	0
SNOR_06273	M1-2	FALSE	0
SNOR_00256	M1-2	FALSE	0
SNOR_30067	M1-2	FALSE	0
SNOR_14258	M1-2	FALSE	0
SNOR_08615	M1-2	FALSE	0
SNOR_05146	M1-2	FALSE	0
SNOR_30153	M1-2	FALSE	0
SNOR_09677	M1-2	FALSE	0
SNOR_10568	M1-2	FALSE	0
SNOR_07580	M1-2	FALSE	0
SNOR_12329	M1-2	FALSE	0
SNOR_03040	M1-2	FALSE	0
SNOR_04899	M1-2	FALSE	0
SNOR_09757	M1-2	FALSE	0
SNOR_30758	M1-2	FALSE	0
SNOR_00905	M1-2	FALSE	0
SNOR_05904	M1-2	FALSE	0
SNOR_04898	M1-2	FALSE	0
SNOR_00429	M1-2	FALSE	0
SNOR_04659	M1-2	FALSE	0
SNOR_03912	M1-2	FALSE	0
SNOR_04864	M1-2	FALSE	0
SNOR_13790	M1-2	FALSE	0
SNOR_08602	M1-2	FALSE	0
SNOR_01483	M1-2	FALSE	0
SNOR_02016	M1-2	FALSE	0
SNOR_02743	M1-2	FALSE	0
SNOR_15142	M1-2	TRUE	0
SNOR_14737	M1-2	FALSE	0
SNOR_06714	M1-2	FALSE	1
SNOR_08549	M1-2	FALSE	0
SNOR_14338	M1-2	FALSE	0
SNOR_09000	M1-2	FALSE	0
SNOR_11320	M1-2	FALSE	0
SNOR_01857	M1-2	FALSE	0
SNOR_03759	M1-2	FALSE	0
SNOR_05504	M1-2	FALSE	0
SNOR_03229	M1-2	FALSE	0
SNOR_30516	M1-2	FALSE	0
SNOR_00128	M1-2	FALSE	0
SNOR_10068	M1-2	FALSE	0
SNOR_10665	M1-2	FALSE	0
SNOR_30297	M1-2	FALSE	0
SNOR_00062	M1-2	FALSE	0
SNOR_30600	M1-2	FALSE	0
SNOR_03449	M1-2	FALSE	0
SNOR_01891	M1-2	FALSE	0
SNOR_08078	M1-2	FALSE	0
SNOR_01204	M1-2	TRUE	2
SNOR_02470	M1-2	FALSE	0
SNOR_024702	M1-2	FALSE	0
SNOR_30871	M1-2	FALSE	0
SNOR_30346	M1-2	TRUE	25
SNOR_10514	M1-2	FALSE	0
SNOR_16360	M1-2	FALSE	0
SNOR_14522	M1-2	FALSE	0
SNOR_05444	M1-2	FALSE	0
SNOR_08703	M1-2	FALSE	0
SNOR_30687	M1-2	FALSE	0
SNOR_07459	M1-2	FALSE	0
SNOR_04592	M1-2	FALSE	0
SNOR_30454	M1-2	FALSE	0
SNOR_03123	M1-2	FALSE	0
SNOR_10469	M1-2	FALSE	0
SNOR_00265	M1-2	FALSE	0
SNOR_304612	M1-2	FALSE	0
SNOR_30559	M1-2	FALSE	0
SNOR_13320	M1-2	FALSE	0
SNOR_10765	M1-2	FALSE	0
SNOR_15845	M1-2	FALSE	0
SNOR_05000	M1-2	FALSE	0
SNOR_02159	M1-2	FALSE	0
SNOR_12885	M1-2	FALSE	0
SNOR_04660	M1-2	TRUE	11
SNOR_08627	M1-2	FALSE	0
SNOR_01317	M1-2	FALSE	0
SNOR_09564	M1-2	FALSE	0
SNOR_30302	M1-2	TRUE	1
SNOR_02985	M1-2	FALSE	0
SNOR_02157	M1-2	FALSE	0
SNOR_30056	M1-2	FALSE	0
SNOR_03656	M1-2	FALSE	0
SNOR_05034	M1-2	FALSE	2
SNOR_04217	M1-2	FALSE	0
SNOR_10727	M1-2	FALSE	0
SNOR_08870	M1-2	FALSE	0
SNOR_03677	M1-2	FALSE	0
SNOR_09918	M1-2	FALSE	0
SNOR_16376	M1-2	FALSE	0
SNOR_163762	M1-2	FALSE	0
SNOR_30491	M1-2	FALSE	0
SNOR_12201	M1-2	FALSE	0
SNOR_30360	M1-2	FALSE	0
SNOR_08938	M1-2	FALSE	0
SNOR_11894	M1-2	TRUE	0
SNOR_06321	M1-2	FALSE	0
SNOR_12059	M1-2	FALSE	0
SNOR_08282	M1-2	FALSE	0
SNOR_08604	M1-2	FALSE	0
SNOR_08567	M1-2	FALSE	0
SNOR_03606	M1-2	FALSE	0
SNOR_30047	M1-2	FALSE	0
SNOR_05864	M1-2	FALSE	0
SNOR_14058	M1-2	TRUE	21
SNOR_10824	M1-2	FALSE	0
SNOR_03361	M1-2	FALSE	0
SNOR_06007	M1-2	FALSE	0
SNOR_30048	M1-2	FALSE	0
SNOR_02543	M1-2	FALSE	0
SNOR_13156	M1-2	FALSE	0
SNOR_13357	M1-2	FALSE	0
SNOR_15262	M1-2	FALSE	0
SNOR_08466	M1-2	FALSE	0
SNOR_06435	M1-2	FALSE	0
SNOR_10534	M1-2	FALSE	0
SNOR_08150	M1-2	FALSE	0
SNOR_30890	M1-2	FALSE	0
SNOR_11419	M1-2	FALSE	0
SNOR_05209	M1-2	FALSE	0
SNOR_10360	M1-2	FALSE	0
SNOR_01874	M1-2	TRUE	1
SNOR_05837	M1-2	FALSE	0
SNOR_02915	M1-2	TRUE	0
SNOR_04118	M1-2	FALSE	0
SNOR_13787	M1-2	FALSE	0
SNOR_08510	M1-2	FALSE	0
SNOR_08240	M1-2	FALSE	0
SNOR_03602	M1-2	FALSE	0
SNOR_06683	M1-2	FALSE	0
SNOR_01252	M1-2	FALSE	0
SNOR_08300	M1-2	FALSE	0
SNOR_00016	M1-2	FALSE	0
SNOR_04116	M1-2	FALSE	0
SNOR_05208	M1-2	FALSE	0
SNOR_14845	M1-2	FALSE	0
SNOR_01487	M1-2	FALSE	0
SNOR_06549	M1-2	FALSE	1
SNOR_05910	M1-2	FALSE	0
SNOR_14878	M1-2	FALSE	0
SNOR_08036	M1-2	FALSE	0
SNOR_080362	M1-2	FALSE	0
SNOR_30482	M1-2	FALSE	0
SNOR_04107	M1-2	FALSE	0
SNOR_11768	M1-2	FALSE	0
SNOR_11007	M1-2	FALSE	0
SNOR_11662	M1-2	FALSE	0
SNOR_16378	M1-2	TRUE	0
SNOR_03564	M1-2	FALSE	0
SNOR_30868	M1-2	FALSE	0
SNOR_15490	M1-2	FALSE	0
SNOR_15161	M1-2	FALSE	0
SNOR_00716	M1-2	FALSE	0
SNOR_11579	M1-2	FALSE	0
SNOR_06403	M1-2	TRUE	0
SNOR_08520	M1-2	FALSE	0
SNOR_05547	M1-2	FALSE	0
SNOR_05118	M1-2	FALSE	0
SNOR_09581	M1-2	FALSE	0
SNOR_10745	M1-2	FALSE	0
SNOR_30831	M1-2	FALSE	0
SNOR_15561	M1-2	FALSE	0
SNOR_05275	M1-2	FALSE	0
SNOR_04197	M1-2	FALSE	0
SNOR_11283	M1-2	FALSE	0
SNOR_04755	M1-2	FALSE	0
SNOR_06465	M1-2	FALSE	0
SNOR_10953	M1-2	FALSE	0
SNOR_05719	M1-2	FALSE	0
SNOR_30412	M1-2	FALSE	0
SNOR_05374	M1-2	FALSE	0
SNOR_11329	M1-2	FALSE	0
SNOR_15657	M1-2	FALSE	0
SNOR_06378	M1-2	FALSE	0
SNOR_00006	M1-2	FALSE	0
SNOR_04668	M1-2	FALSE	0
SNOR_07563	M1-2	FALSE	0
SNOR_30627	M1-2	FALSE	0
SNOR_07229	M1-2	FALSE	0
SNOR_02972	M1-2	FALSE	0
SNOR_09381	M1-2	FALSE	0
SNOR_00739	M1-2	FALSE	0
SNOR_00714	M1-2	FALSE	0
SNOR_13706	M1-2	FALSE	0
SNOR_11431	M1-2	FALSE	0
SNOR_01902	M1-2	FALSE	0
SNOR_04756	M1-2	FALSE	0
SNOR_03349	M1-2	TRUE	16
SNOR_12119	M1-2	FALSE	0
SNOR_01791	M1-2	FALSE	0
SNOR_03754	M1-2	FALSE	0
SNOR_03470	M1-2	FALSE	0
SNOR_12290	M1-2	FALSE	0
SNOR_11135	M1-2	FALSE	0
SNOR_07549	M1-2	FALSE	0
SNOR_04421	M1-2	FALSE	0
SNOR_15170	M1-2	TRUE	0
SNOR_15879	M1-2	FALSE	0
SNOR_14851	M1-2	FALSE	0
SNOR_148512	M1-2	FALSE	0
SNOR_14415	M1-2	FALSE	0
SNOR_08288	M1-2	TRUE	0
SNOR_03673	M1-2	FALSE	0
SNOR_08291	M1-2	TRUE	1
SNOR_06364	M1-2	FALSE	0
SNOR_02924	M1-2	FALSE	0
SNOR_09317	M1-2	FALSE	0
SNOR_05148	M1-2	FALSE	0
SNOR_08630	M1-2	FALSE	0
SNOR_15151	M1-2	FALSE	0
SNOR_00090	M1-2	TRUE	2
SNOR_15285	M1-2	FALSE	0
SNOR_30656	M1-2	FALSE	0
SNOR_09855	M1-2	FALSE	0
SNOR_04677	M1-2	FALSE	0
SNOR_07310	M1-2	FALSE	0
SNOR_12548	M1-2	FALSE	0
SNOR_14197	M1-2	FALSE	0
SNOR_07904	M1-2	FALSE	0
SNOR_02699	M1-2	FALSE	0
SNOR_09030	M1-2	FALSE	0
SNOR_10852	M1-2	FALSE	0
SNOR_14957	M1-2	FALSE	0
SNOR_098282	M1-2	TRUE	4
SNOR_12719	M1-2	FALSE	0
SNOR_01217	M1-2	FALSE	0
SNOR_03488	M1-2	FALSE	0
SNOR_03683	M1-2	FALSE	0
SNOR_06624	M1-2	FALSE	0
SNOR_05119	M1-2	FALSE	0
SNOR_06729	M1-2	FALSE	0
SNOR_11835	M1-2	FALSE	0
SNOR_14411	M1-2	FALSE	0
SNOR_06161	M1-2	FALSE	0
SNOR_14095	M1-2	TRUE	4
SNOR_01657	M1-2	FALSE	0
SNOR_07116	M1-2	FALSE	0
SNOR_12165	M1-2	FALSE	0
SNOR_30634	M1-2	FALSE	0
SNOR_00038	M1-2	FALSE	0
SNOR_07595	M1-2	FALSE	0
SNOR_03847	M1-2	FALSE	0
SNOR_13453	M1-2	FALSE	0
SNOR_30567	M1-2	FALSE	0
SNOR_07306	M1-2	FALSE	0
SNOR_08980	M1-2	FALSE	0
SNOR_09257	M1-2	FALSE	0
SNOR_12521	M1-2	FALSE	0
SNOR_01335	M1-2	FALSE	0
SNOR_02753	M1-2	FALSE	0
SNOR_16062	M1-2	FALSE	0
SNOR_15322	M1-2	FALSE	0
SNOR_08173	M1-2	TRUE	3
SNOR_13305	M1-2	FALSE	0
SNOR_09575	M1-2	FALSE	0
SNOR_08158	M1-2	FALSE	0
SNOR_13683	M1-2	FALSE	0
SNOR_11378	M1-2	TRUE	0
SNOR_02129	M1-2	FALSE	0
SNOR_06985	M1-2	FALSE	0
SNOR_06853	M1-2	FALSE	0
SNOR_15530	M1-2	FALSE	0
SNOR_00617	M1-2	FALSE	0
SNOR_09106	M1-2	FALSE	0
SNOR_15679	M1-2	FALSE	0
SNOR_00802	M1-2	FALSE	0
SNOR_105892	M1-2	FALSE	0
SNOR_02887	M1-2	FALSE	0
SNOR_12347	M1-2	FALSE	0
SNOR_00181	M1-2	FALSE	0
SNOR_05486	M1-2	FALSE	0
SNOR_15604	M1-2	FALSE	0
SNOR_10664	M1-2	TRUE	2
SNOR_30828	M1-2	FALSE	0
SNOR_13820	M1-2	FALSE	0
SNOR_30893	M1-2	FALSE	0
SNOR_08650	M1-2	FALSE	0
SNOR_20043	M1-2	FALSE	0
SNOR_03667	M1-2	TRUE	1
SNOR_01143	M1-2	FALSE	0
SNOR_10998	M1-2	FALSE	0
SNOR_09220	M1-2	FALSE	0
SNOR_05363	M1-2	FALSE	0
SNOR_02269	M1-2	FALSE	0
SNOR_10730	M1-2	FALSE	0
SNOR_11217	M1-2	FALSE	0
SNOR_14510	M1-2	FALSE	0
SNOR_06925	M1-2	TRUE	1
SNOR_10980	M1-2	FALSE	0
SNOR_05906	M1-2	FALSE	0
SNOR_15525	M1-2	FALSE	0
SNOR_08263	M1-2	FALSE	1
SNOR_15199	M1-2	FALSE	0
SNOR_10759	M1-2	FALSE	0
SNOR_12820	M1-2	FALSE	0
SNOR_04936	M1-2	FALSE	0
SNOR_07795	M1-2	FALSE	0
SNOR_00892	M1-2	FALSE	0
SNOR_04564	M1-2	FALSE	0
SNOR_12127	M1-2	FALSE	0
SNOR_15601	M1-2	FALSE	0
SNOR_07125	M1-2	TRUE	1
SNOR_05449	M1-2	FALSE	0
SNOR_06906	M1-2	FALSE	0
SNOR_05528	M1-2	FALSE	0
SNOR_13766	M1-2	FALSE	0
SNOR_13017	M1-2	FALSE	0
SNOR_16461	M1-2	FALSE	0
SNOR_06013	M1-2	FALSE	0
SNOR_01384	M1-2	FALSE	0
SNOR_16008	M1-2	FALSE	0
SNOR_14887	M1-2	TRUE	1
SNOR_01114	M1-2	FALSE	0
SNOR_08660	M1-2	TRUE	0
SNOR_30447	M1-2	FALSE	0
SNOR_00428	M1-2	FALSE	0
SNOR_00433	M1-2	FALSE	0
SNOR_02371	M1-2	FALSE	0
SNOR_02071	M1-2	FALSE	0
SNOR_09247	M1-2	FALSE	0
SNOR_14305	M1-2	FALSE	0
SNOR_11744	M1-2	FALSE	0
SNOR_16038	M1-2	FALSE	0
SNOR_11897	M1-2	FALSE	0
SNOR_00939	M1-2	FALSE	0
SNOR_30395	M1-2	FALSE	0
SNOR_09859	M1-2	FALSE	0
SNOR_04248	M1-2	FALSE	0
SNOR_04965	M1-2	FALSE	0
SNOR_14178	M1-2	FALSE	0
SNOR_05420	M1-2	FALSE	0
SNOR_04529	M1-2	FALSE	0
SNOR_12210	M1-2	TRUE	1
SNOR_07709	M1-2	FALSE	0
SNOR_12854	M1-2	FALSE	0
SNOR_09239	M1-2	TRUE	0
SNOR_11851	M1-2	FALSE	0
SNOR_30217	M1-2	FALSE	0
SNOR_15355	M1-2	FALSE	0
SNOR_30012	M1-2	FALSE	0
SNOR_09125	M1-2	FALSE	0
SNOR_30465	M1-2	FALSE	0
SNOR_04813	M1-2	TRUE	0
SNOR_03041	M1-2	FALSE	0
SNOR_30474	M1-2	TRUE	0
SNOR_03436	M1-2	FALSE	0
SNOR_00153	M1-2	FALSE	0
SNOR_08559	M1-2	FALSE	0
SNOR_30616	M1-2	TRUE	4
SNOR_30929	M1-2	FALSE	0
SNOR_15108	M1-2	FALSE	0
SNOR_01232	M1-2	FALSE	0
SNOR_09833	M1-2	FALSE	0
SNOR_13250	M1-2	FALSE	0
SNOR_14575	M1-2	FALSE	0
SNOR_12769	M1-2	FALSE	0
SNOR_03665	M1-2	FALSE	0
SNOR_10753	M1-2	FALSE	0
SNOR_13630	M1-2	FALSE	0
SNOR_14797	M1-2	FALSE	0
SNOR_15379	M1-2	FALSE	0
SNOR_03052	M1-2	FALSE	0
SNOR_15168	M1-2	TRUE	0
SNOR_14327	M1-2	FALSE	0
SNOR_11010	M1-2	FALSE	0
SNOR_08450	M1-2	FALSE	0
SNOR_10141	M1-2	FALSE	0
SNOR_06057	M1-2	FALSE	0
SNOR_07773	M1-2	FALSE	0
SNOR_01280	M1-2	FALSE	0
SNOR_04167	M1-2	TRUE	1
SNOR_05165	M1-2	FALSE	0
SNOR_13976	M1-2	TRUE	3
SNOR_30857	M1-2	FALSE	0
SNOR_00597	M1-2	FALSE	0
SNOR_03266	M1-2	FALSE	0
SNOR_09291	M1-2	FALSE	0
SNOR_01494	M1-2	FALSE	0
SNOR_12075	M1-2	FALSE	0
SNOR_11912	M1-2	FALSE	0
SNOR_12543	M1-2	FALSE	0
SNOR_04844	M1-2	FALSE	0
SNOR_02291	M1-2	FALSE	0
SNOR_10411	M1-2	FALSE	0
SNOR_08612	M1-2	FALSE	0
SNOR_10961	M1-2	FALSE	0
SNOR_05820	M1-2	TRUE	0
SNOR_075572	M1-2	FALSE	0
SNOR_12804	M1-2	FALSE	0
SNOR_09779	M1-2	FALSE	0
SNOR_00806	M1-2	FALSE	0
SNOR_13386	M1-2	FALSE	0
SNOR_05318	M1-2	FALSE	0
SNOR_02770	M1-2	FALSE	0
SNOR_027702	M1-2	FALSE	0
SNOR_13591	M1-2	FALSE	0
SNOR_12898	M1-2	FALSE	0
SNOR_04137	M1-2	FALSE	0
SNOR_07610	M1-2	FALSE	0
SNOR_05157	M1-2	FALSE	0
SNOR_13923	M1-2	FALSE	0
SNOR_07654	M1-2	FALSE	0
SNOR_09336	M1-2	FALSE	0
SNOR_15880	M1-2	FALSE	0
SNOR_08699	M1-2	FALSE	0
SNOR_08084	M1-2	FALSE	0
SNOR_15305	M1-2	FALSE	0
SNOR_13785	M1-2	FALSE	0
SNOR_00443	M1-2	FALSE	0
SNOR_10232	M1-2	FALSE	0
SNOR_07501	M1-2	FALSE	0
SNOR_16441	M1-2	FALSE	0
SNOR_00365	M1-2	FALSE	0
SNOR_12251	M1-2	FALSE	0
SNOR_05682	M1-2	FALSE	0
SNOR_02275	M1-2	TRUE	0
SNOR_02050	M1-2	TRUE	2
SNOR_14707	M1-2	FALSE	0
SNOR_30740	M1-2	FALSE	0
SNOR_05806	M1-2	FALSE	0
SNOR_14842	M1-2	FALSE	0
SNOR_04888	M1-2	FALSE	0
SNOR_02844	M1-2	FALSE	0
SNOR_09315	M1-2	FALSE	0
SNOR_05955	M1-2	FALSE	0
SNOR_30306	M1-2	FALSE	0
SNOR_01421	M1-2	FALSE	0
SNOR_05527	M1-2	FALSE	0
SNOR_09813	M1-2	FALSE	0
SNOR_098132	M1-2	FALSE	0
SNOR_14242	M1-2	FALSE	0
SNOR_07040	M1-2	FALSE	0
SNOR_00170	M1-2	FALSE	0
SNOR_00390	M1-2	FALSE	0
SNOR_05027	M1-2	FALSE	0
SNOR_30691	M1-2	FALSE	0
SNOR_14057	M1-2	FALSE	0
SNOR_13014	M1-2	FALSE	0
SNOR_03746	M1-2	FALSE	0
SNOR_02098	M1-2	TRUE	0
SNOR_03870	M1-2	FALSE	0
SNOR_04437	M1-2	FALSE	0
SNOR_13675	M1-2	FALSE	0
SNOR_04698	M1-2	TRUE	0
SNOR_04636	M1-2	FALSE	0
SNOR_10202	M1-2	FALSE	0
SNOR_00075	M1-2	FALSE	0
SNOR_30320	M1-2	FALSE	0
SNOR_05626	M1-2	FALSE	0
SNOR_04606	M1-2	FALSE	0
SNOR_07022	M1-2	FALSE	0
SNOR_16552	M1-2	FALSE	0
SNOR_03646	M1-2	FALSE	0
SNOR_01103	M1-2	FALSE	0
SNOR_00583	M1-2	FALSE	0
SNOR_08353	M1-2	FALSE	0
SNOR_07244	M1-2	FALSE	0
SNOR_07385	M1-2	FALSE	0
SNOR_05241	M1-2	FALSE	0
SNOR_06981	M1-2	FALSE	0
SNOR_09117	M1-2	FALSE	0
SNOR_14219	M1-2	FALSE	0
SNOR_09582	M1-2	FALSE	0
SNOR_00826	M1-2	FALSE	0
SNOR_16576	M1-2	FALSE	0
SNOR_30706	M1-2	FALSE	0
SNOR_09060	M1-2	FALSE	0
SNOR_13400	M1-2	TRUE	9
SNOR_02019	M1-2	FALSE	0
SNOR_01692	M1-2	FALSE	0
SNOR_07808	M1-2	FALSE	0
SNOR_15316	M1-2	TRUE	0
SNOR_06631	M1-2	FALSE	0
SNOR_09408	M1-2	FALSE	0
SNOR_11076	M1-2	FALSE	0
SNOR_06555	M1-2	FALSE	0
SNOR_14348	M1-2	FALSE	0
SNOR_13236	M1-2	FALSE	0
SNOR_03355	M1-2	FALSE	0
SNOR_30044	M1-2	TRUE	9
SNOR_16001	M1-2	FALSE	0
SNOR_09902	M1-2	FALSE	0
SNOR_14607	M1-2	FALSE	0
SNOR_07668	M1-2	FALSE	0
SNOR_13997	M1-2	FALSE	0
SNOR_05448	M1-2	FALSE	0
SNOR_03458	M1-2	FALSE	0
SNOR_07082	M1-2	FALSE	0
SNOR_30201	M1-2	FALSE	0
SNOR_16548	M1-2	FALSE	0
SNOR_00819	M1-2	FALSE	0
SNOR_30967	M1-2	FALSE	0
SNOR_12361	M1-2	FALSE	0
SNOR_10523	M1-2	FALSE	0
SNOR_08539	M1-2	FALSE	0
SNOR_10968	M1-2	FALSE	0
SNOR_11441	M1-2	FALSE	0
SNOR_15247	M1-2	FALSE	0
SNOR_05515	M1-2	TRUE	6
SNOR_04379	M1-2	FALSE	0
SNOR_12856	M1-2	FALSE	0
SNOR_03733	M1-2	FALSE	0
SNOR_06974	M1-2	TRUE	0
SNOR_10960	M1-2	FALSE	0
SNOR_03643	M1-2	FALSE	0
SNOR_16365	M1-2	FALSE	0
SNOR_14354	M1-2	FALSE	0
SNOR_10851	M1-2	TRUE	0
SNOR_09495	M1-2	FALSE	0
SNOR_14909	M1-2	FALSE	0
SNOR_06188	M1-2	FALSE	0
SNOR_07126	M1-2	FALSE	0
SNOR_30028	M1-2	FALSE	0
SNOR_04993	M1-2	FALSE	0
SNOR_00902	M1-2	TRUE	0
SNOR_11011	M1-2	FALSE	0
SNOR_07737	M1-2	FALSE	0
SNOR_12678	M1-2	FALSE	0
SNOR_12731	M1-2	FALSE	0
SNOR_02214	M1-2	FALSE	0
SNOR_07798	M1-2	FALSE	0
SNOR_09128	M1-2	FALSE	0
SNOR_00439	M1-2	FALSE	0
SNOR_01672	M1-2	TRUE	2
SNOR_00276	M1-2	FALSE	0
SNOR_04523	M1-2	TRUE	3
SNOR_30343	M1-2	FALSE	0
SNOR_30068	M1-2	FALSE	0
SNOR_06190	M1-2	FALSE	0
SNOR_08675	M1-2	FALSE	0
SNOR_01138	M1-2	FALSE	0
SNOR_07314	M1-2	FALSE	0
SNOR_13059	M1-2	FALSE	0
SNOR_14254	M1-2	FALSE	0
SNOR_15369	M1-2	FALSE	0
SNOR_09002	M1-2	FALSE	0
SNOR_09939	M1-2	FALSE	0
SNOR_01676	M1-2	FALSE	0
SNOR_06678	M1-2	FALSE	0
SNOR_30984	M1-2	TRUE	0
SNOR_04176	M1-2	FALSE	0
SNOR_13534	M1-2	FALSE	0
SNOR_13533	M1-2	FALSE	0
SNOR_08431	M1-2	FALSE	0
SNOR_11074	M1-2	FALSE	0
SNOR_06128	M1-2	FALSE	0
SNOR_09391	M1-2	FALSE	0
SNOR_13331	M1-2	FALSE	0
SNOR_11318	M1-2	FALSE	0
SNOR_10419	M1-2	TRUE	0
SNOR_15924	M1-2	TRUE	20
SNOR_03629	M1-2	TRUE	0
SNOR_12278	M1-2	FALSE	0
SNOR_09037	M1-2	FALSE	0
SNOR_13486	M1-2	FALSE	0
SNOR_30959	M1-2	TRUE	0
SNOR_13016	M1-2	FALSE	0
SNOR_06977	M1-2	FALSE	0
SNOR_05763	M1-2	FALSE	0
SNOR_05748	M1-2	FALSE	0
SNOR_06085	M1-2	FALSE	0
SNOR_13443	M1-2	FALSE	0
SNOR_30645	M1-2	FALSE	0
SNOR_03178	M1-2	TRUE	0
SNOR_10647	M1-2	FALSE	0
SNOR_30480	M1-2	TRUE	0
SNOR_02152	M1-2	FALSE	0
SNOR_30755	M1-2	TRUE	0
SNOR_12006	M1-2	FALSE	0
SNOR_10210	M1-2	FALSE	0
SNOR_08894	M1-2	FALSE	0
SNOR_14298	M1-2	TRUE	0
SNOR_06038	M1-2	FALSE	0
SNOR_09744	M1-2	FALSE	0
SNOR_01706	M1-2	FALSE	0
SNOR_30658	M1-2	FALSE	0
SNOR_00307	M1-2	FALSE	0
SNOR_11073	M1-2	FALSE	0
SNOR_10268	M1-2	FALSE	0
SNOR_03157	M1-2	FALSE	0
SNOR_09051	M1-2	FALSE	0
SNOR_14783	M1-2	FALSE	0
SNOR_06767	M1-2	FALSE	0
SNOR_10408	M1-2	FALSE	0
SNOR_30593	M1-2	FALSE	0
SNOR_30673	M1-2	FALSE	0
SNOR_13373	M1-2	FALSE	0
SNOR_15680	M1-2	FALSE	0
SNOR_08053	M1-2	FALSE	0
SNOR_09367	M1-2	FALSE	0
SNOR_07318	M1-2	FALSE	0
SNOR_12841	M1-2	FALSE	0
SNOR_03062	M1-2	FALSE	0
SNOR_15979	M1-2	FALSE	0
SNOR_30468	M1-2	FALSE	0
SNOR_12100	M1-2	FALSE	0
SNOR_13836	M1-2	FALSE	0
SNOR_15049	M1-2	FALSE	0
SNOR_10031	M1-2	FALSE	0
SNOR_15782	M1-2	FALSE	0
SNOR_03668	M1-2	FALSE	0
SNOR_01943	M1-2	FALSE	0
SNOR_14016	M1-2	FALSE	0
SNOR_00491	M1-2	FALSE	0
SNOR_09339	M1-2	FALSE	0
SNOR_01564	M1-2	FALSE	0
SNOR_30288	M1-2	FALSE	0
SNOR_08901	M1-2	FALSE	0
SNOR_06360	M1-2	FALSE	0
SNOR_02344	M1-2	FALSE	0
SNOR_02905	M1-2	FALSE	0
SNOR_11000	M1-2	FALSE	0
SNOR_14372	M1-2	FALSE	0
SNOR_09827	M1-2	FALSE	0
SNOR_06259	M1-2	FALSE	0
SNOR_01245	M1-2	FALSE	0
SNOR_00559	M1-2	FALSE	0
SNOR_16466	M1-2	FALSE	0
SNOR_02898	M1-2	FALSE	0
SNOR_11316	M1-2	FALSE	0
SNOR_03043	M1-2	FALSE	0
SNOR_030432	M1-2	FALSE	0
SNOR_12566	M1-2	FALSE	0
SNOR_08289	M1-2	FALSE	0
SNOR_08509	M1-2	TRUE	11
SNOR_10913	M1-2	FALSE	0
SNOR_06470	M1-2	TRUE	1
SNOR_11261	M1-2	FALSE	0
SNOR_14071	M1-2	FALSE	0
SNOR_01272	M1-2	FALSE	0
SNOR_04424	M1-2	FALSE	0
SNOR_02856	M1-2	FALSE	0
SNOR_05360	M1-2	FALSE	0
SNOR_03026	M1-2	FALSE	0
SNOR_12971	M1-2	FALSE	0
SNOR_11511	M1-2	FALSE	0
SNOR_10261	M1-2	FALSE	0
SNOR_16432	M1-2	FALSE	0
SNOR_30988	M1-2	FALSE	0
SNOR_16150	M1-2	FALSE	0
SNOR_15548	M1-2	FALSE	0
SNOR_11415	M1-2	FALSE	0
SNOR_01171	M1-2	FALSE	0
SNOR_11186	M1-2	FALSE	0
SNOR_15145	M1-2	FALSE	0
SNOR_04318	M1-2	FALSE	0
SNOR_13047	M1-2	FALSE	0
SNOR_03610	M1-2	FALSE	0
SNOR_10670	M1-2	FALSE	0
SNOR_01290	M1-2	FALSE	0
SNOR_14243	M1-2	FALSE	0
SNOR_08594	M1-2	FALSE	0
SNOR_09865	M1-2	FALSE	0
SNOR_15819	M1-2	FALSE	0
SNOR_14948	M1-2	FALSE	0
SNOR_09155	M1-2	FALSE	0
SNOR_11531	M1-2	FALSE	0
SNOR_13665	M1-2	FALSE	0
SNOR_01985	M1-2	FALSE	0
SNOR_03413	M1-2	TRUE	0
SNOR_30473	M1-2	FALSE	0
SNOR_14006	M1-2	FALSE	0
SNOR_04329	M1-2	FALSE	0
SNOR_00178	M1-2	FALSE	0
SNOR_12085	M1-2	FALSE	0
SNOR_13029	M1-2	FALSE	0
SNOR_05678	M1-2	FALSE	0
SNOR_03928	M1-2	FALSE	0
SNOR_04590	M1-2	FALSE	0
SNOR_15726	M1-2	FALSE	0
SNOR_11005	M1-2	FALSE	0
SNOR_13265	M1-2	FALSE	0
SNOR_12230	M1-2	FALSE	0
SNOR_14996	M1-2	FALSE	0
SNOR_16095	M1-2	FALSE	0
SNOR_12204	M1-2	FALSE	0
SNOR_04142	M1-2	FALSE	0
SNOR_03860	M1-2	FALSE	0
SNOR_06129	M1-2	FALSE	0
SNOR_15511	M1-2	FALSE	0
SNOR_01728	M1-2	FALSE	0
SNOR_08902	M1-2	FALSE	0
SNOR_15833	M1-2	FALSE	0
SNOR_13682	M1-2	FALSE	0
SNOR_13022	M1-2	FALSE	0
SNOR_11291	M1-2	FALSE	0
SNOR_11098	M1-2	FALSE	0
SNOR_07867	M1-2	FALSE	0
SNOR_04939	M1-2	FALSE	0
SNOR_05154	M1-2	FALSE	0
SNOR_14862	M1-2	FALSE	0
SNOR_11462	M1-2	FALSE	0
SNOR_13343	M1-2	FALSE	0
SNOR_05042	M1-2	TRUE	2
SNOR_05171	M1-2	FALSE	0
SNOR_14135	M1-2	TRUE	9
SNOR_12008	M1-2	FALSE	0
SNOR_03755	M1-2	FALSE	0
SNOR_30829	M1-2	TRUE	0
SNOR_10597	M1-2	FALSE	0
SNOR_14743	M1-2	FALSE	0
SNOR_00398	M1-2	FALSE	0
SNOR_10705	M1-2	FALSE	0
SNOR_06610	M1-2	FALSE	0
SNOR_03180	M1-2	FALSE	0
SNOR_09921	M1-2	FALSE	0
SNOR_12886	M1-2	TRUE	0
SNOR_06903	M1-2	FALSE	0
SNOR_15656	M1-2	FALSE	0
SNOR_06603	M1-2	FALSE	0
SNOR_02271	M1-2	FALSE	0
SNOR_30669	M1-2	FALSE	0
SNOR_08575	M1-2	FALSE	0
SNOR_04494	M1-2	FALSE	0
SNOR_10396	M1-2	FALSE	0
SNOR_02479	M1-2	FALSE	0
SNOR_30888	M1-2	FALSE	0
SNOR_03169	M1-2	FALSE	0
SNOR_04295	M1-2	FALSE	0
SNOR_30074	M1-2	TRUE	0
SNOR_01501	M1-2	FALSE	0
SNOR_07598	M1-2	FALSE	0
SNOR_06027	M1-2	FALSE	0
SNOR_01190	M1-2	FALSE	0
SNOR_07862	M1-2	FALSE	0
SNOR_13926	M1-2	FALSE	0
SNOR_04555	M1-2	FALSE	0
SNOR_07736	M1-2	FALSE	0
SNOR_06132	M1-2	FALSE	0
SNOR_02877	M1-2	FALSE	0
SNOR_09806	M1-2	FALSE	0
SNOR_01199	M1-2	FALSE	0
SNOR_12074	M1-2	FALSE	0
SNOR_02739	M1-2	FALSE	0
SNOR_03031	M1-2	FALSE	0
SNOR_14375	M1-2	TRUE	0
SNOR_02605	M1-2	FALSE	0
SNOR_00451	M1-2	FALSE	0
SNOR_02538	M1-2	FALSE	0
SNOR_04369	M1-2	FALSE	0
SNOR_02716	M1-2	FALSE	0
SNOR_10589	M1-2	FALSE	0
SNOR_02764	M1-2	FALSE	0
SNOR_08118	M1-2	FALSE	0
SNOR_08790	M1-2	FALSE	0
SNOR_11772	M1-2	FALSE	0
SNOR_00590	M1-2	FALSE	0
SNOR_11762	M1-2	FALSE	0
SNOR_00589	M1-2	FALSE	0
SNOR_14012	M1-2	FALSE	0
SNOR_13410	M1-2	FALSE	0
SNOR_08707	M1-2	FALSE	0
SNOR_14765	M1-2	FALSE	0
SNOR_30494	M1-2	FALSE	0
SNOR_14147	M1-2	FALSE	0
SNOR_11722	M1-2	FALSE	0
SNOR_06037	M1-2	FALSE	0
SNOR_01700	M1-2	FALSE	0
SNOR_04409	M1-2	FALSE	0
SNOR_12999	M1-2	FALSE	0
SNOR_04448	M1-2	FALSE	0
SNOR_09567	M1-2	FALSE	0
SNOR_11934	M1-2	FALSE	0
SNOR_04507	M1-2	FALSE	0
SNOR_06138	M1-2	FALSE	0
SNOR_06796	M1-2	FALSE	0
SNOR_10840	M1-2	FALSE	0
SNOR_05809	M1-2	FALSE	0
SNOR_15864	M1-2	FALSE	0
SNOR_06908	M1-2	FALSE	0
SNOR_03269	M1-2	FALSE	0
SNOR_00384	M1-2	FALSE	0
SNOR_13569	M1-2	FALSE	0
SNOR_08306	M1-2	FALSE	0
SNOR_08778	M1-2	FALSE	0
SNOR_16406	M1-2	FALSE	0
SNOR_09831	M1-2	FALSE	0
SNOR_098312	M1-2	FALSE	0
SNOR_15972	M1-2	FALSE	0
SNOR_15288	M1-2	FALSE	0
SNOR_30177	M1-2	FALSE	0
SNOR_04745	M1-2	FALSE	0
SNOR_07965	M1-2	FALSE	0
SNOR_04375	M1-2	FALSE	0
SNOR_16493	M1-2	TRUE	21
SNOR_11565	M1-2	FALSE	0
SNOR_04260	M1-2	FALSE	0
SNOR_16435	M1-2	TRUE	1
SNOR_01999	M1-2	TRUE	3
SNOR_15066	M1-2	FALSE	0
SNOR_14597	M1-2	FALSE	0
SNOR_05338	M1-2	FALSE	0
SNOR_13278	M1-2	FALSE	0
SNOR_13525	M1-2	TRUE	5
SNOR_03093	M1-2	FALSE	0
SNOR_09412	M1-2	FALSE	0
SNOR_13738	M1-2	FALSE	0
SNOR_16362	M1-2	FALSE	0
SNOR_04446	M1-2	FALSE	0
SNOR_09619	M1-2	FALSE	0
SNOR_30652	M1-2	FALSE	0
SNOR_14529	M1-2	TRUE	3
SNOR_04783	M1-2	FALSE	0
SNOR_00964	M1-2	FALSE	0
SNOR_00074	M1-2	FALSE	0
SNOR_08653	M1-2	TRUE	1
SNOR_08588	M1-2	FALSE	0
SNOR_30560	M1-2	TRUE	3
SNOR_09524	M1-2	FALSE	0
SNOR_08428	M1-2	FALSE	0
SNOR_03512	M1-2	FALSE	0
SNOR_08021	M1-2	FALSE	0
SNOR_15090	M1-2	FALSE	0
SNOR_12727	M1-2	FALSE	0
SNOR_09846	M1-2	FALSE	0
SNOR_09004	M1-2	FALSE	0
SNOR_14488	M1-2	FALSE	0
SNOR_06764	M1-2	FALSE	0
SNOR_05978	M1-2	FALSE	0
SNOR_09462	M1-2	FALSE	0
SNOR_10584	M1-2	FALSE	0
SNOR_03079	M1-2	FALSE	0
SNOR_04614	M1-2	FALSE	0
SNOR_00400	M1-2	FALSE	0
SNOR_09211	M1-2	FALSE	0
SNOR_05835	M1-2	FALSE	0
SNOR_12896	M1-2	FALSE	0
SNOR_11658	M1-2	FALSE	0
SNOR_11068	M1-2	FALSE	0
SNOR_09544	M1-2	FALSE	0
SNOR_04941	M1-2	FALSE	0
SNOR_10132	M1-2	FALSE	0
SNOR_07087	M1-2	FALSE	0
SNOR_06238	M1-2	FALSE	0
SNOR_14623	M1-2	FALSE	0
SNOR_11845	M1-2	TRUE	2
SNOR_09761	M1-2	FALSE	0
SNOR_30179	M1-2	FALSE	1
SNOR_05478	M1-2	FALSE	0
SNOR_10296	M1-2	FALSE	0
SNOR_01771	M1-2	FALSE	0
SNOR_06433	M1-2	FALSE	0
SNOR_09752	M1-2	FALSE	0
SNOR_14365	M1-2	FALSE	0
SNOR_12889	M1-2	FALSE	0
SNOR_02531	M1-2	FALSE	0
SNOR_09718	M1-2	FALSE	0
SNOR_02222	M1-2	FALSE	0
SNOR_15377	M1-2	FALSE	0
SNOR_09440	M1-2	FALSE	0
SNOR_12342	M1-2	FALSE	0
SNOR_12039	M1-2	FALSE	0
SNOR_09983	M1-2	FALSE	0
SNOR_14895	M1-2	FALSE	0
SNOR_07141	M1-2	FALSE	0
SNOR_16039	M1-2	TRUE	0
SNOR_03937	M1-2	TRUE	0
SNOR_00207	M1-2	FALSE	0
SNOR_04407	M1-2	FALSE	0
SNOR_13949	M1-2	FALSE	0
SNOR_10951	M1-2	FALSE	0
SNOR_08750	M1-2	FALSE	0
SNOR_13914	M1-2	FALSE	0
SNOR_14217	M1-2	FALSE	0
SNOR_11540	M1-2	FALSE	1
SNOR_08012	M1-2	FALSE	0
SNOR_01898	M1-2	FALSE	0
SNOR_16328	M1-2	FALSE	0
SNOR_01565	M1-2	FALSE	0
SNOR_01044	M1-2	FALSE	0
SNOR_00360	M1-2	FALSE	0
SNOR_003602	M1-2	FALSE	0
SNOR_12930	M1-2	TRUE	4
SNOR_05920	M1-2	FALSE	0
SNOR_05015	M1-2	FALSE	0
SNOR_08697	M1-2	FALSE	0
SNOR_12964	M1-2	FALSE	0
SNOR_30484	M1-2	FALSE	0
SNOR_02931	M1-2	FALSE	0
SNOR_14546	M1-2	FALSE	0
SNOR_30396	M1-2	FALSE	0
SNOR_08206	M1-2	FALSE	0
SNOR_01401	M1-2	FALSE	0
SNOR_14207	M1-2	FALSE	0
SNOR_10359	M1-2	FALSE	0
SNOR_09992	M1-2	FALSE	0
SNOR_02066	M1-2	FALSE	0
SNOR_11224	M1-2	FALSE	0
SNOR_03177	M1-2	FALSE	0
SNOR_09732	M1-2	TRUE	0
SNOR_13351	M1-2	FALSE	0
SNOR_11614	M1-2	FALSE	0
SNOR_01953	M1-2	FALSE	0
SNOR_15237	M1-2	FALSE	0
SNOR_02390	M1-2	FALSE	0
SNOR_13802	M1-2	FALSE	0
SNOR_004822	M1-2	FALSE	0
SNOR_15642	M1-2	FALSE	0
SNOR_02436	M1-2	FALSE	0
SNOR_11652	M1-2	FALSE	0
SNOR_16467	M1-2	FALSE	0
SNOR_11109	M1-2	FALSE	0
SNOR_08710	M1-2	FALSE	0
SNOR_06235	M1-2	FALSE	0
SNOR_02525	M1-2	FALSE	0
SNOR_00953	M1-2	FALSE	0
SNOR_11469	M1-2	FALSE	0
SNOR_00518	M1-2	FALSE	0
SNOR_10349	M1-2	FALSE	0
SNOR_14287	M1-2	FALSE	0
SNOR_16511	M1-2	FALSE	0
SNOR_12071	M1-2	FALSE	0
SNOR_02859	M1-2	FALSE	0
SNOR_03903	M1-2	FALSE	0
SNOR_11639	M1-2	TRUE	1
SNOR_03067	M1-2	FALSE	0
SNOR_09688	M1-2	FALSE	0
SNOR_30527	M1-2	FALSE	0
SNOR_07695	M1-2	FALSE	0
SNOR_09473	M1-2	FALSE	0
SNOR_15124	M1-2	FALSE	0
SNOR_00193	M1-2	FALSE	0
SNOR_02964	M1-2	FALSE	0
SNOR_05464	M1-2	FALSE	0
SNOR_12124	M1-2	FALSE	0
SNOR_13462	M1-2	FALSE	0
SNOR_04700	M1-2	FALSE	0
SNOR_15260	M1-2	FALSE	0
SNOR_06514	M1-2	FALSE	0
SNOR_11814	M1-2	FALSE	0
SNOR_04123	M1-2	FALSE	0
SNOR_13353	M1-2	FALSE	0
SNOR_06698	M1-2	FALSE	0
SNOR_30053	M1-2	FALSE	0
SNOR_12980	M1-2	FALSE	0
SNOR_13877	M1-2	FALSE	0
SNOR_16076	M1-2	TRUE	0
SNOR_15838	M1-2	FALSE	0
SNOR_06593	M1-2	FALSE	0
SNOR_065932	M1-2	FALSE	0
SNOR_03674	M1-2	FALSE	0
SNOR_00871	M1-2	FALSE	0
SNOR_10485	M1-2	FALSE	0
SNOR_07289	M1-2	FALSE	0
SNOR_11298	M1-2	FALSE	0
SNOR_14440	M1-2	FALSE	0
SNOR_01821	M1-2	FALSE	0
SNOR_04853	M1-2	FALSE	0
SNOR_10317	M1-2	FALSE	0
SNOR_16484	M1-2	FALSE	0
SNOR_11087	M1-2	FALSE	0
SNOR_08297	M1-2	FALSE	0
SNOR_11026	M1-2	FALSE	0
SNOR_14714	M1-2	FALSE	0
SNOR_02438	M1-2	FALSE	0
SNOR_14815	M1-2	TRUE	0
SNOR_04436	M1-2	FALSE	0
SNOR_04737	M1-2	FALSE	0
SNOR_00167	M1-2	TRUE	0
SNOR_07460	M1-2	FALSE	0
SNOR_03309	M1-2	FALSE	0
SNOR_01108	M1-2	FALSE	0
SNOR_01362	M1-2	FALSE	0
SNOR_04678	M1-2	FALSE	0
SNOR_03496	M1-2	FALSE	0
SNOR_01966	M1-2	FALSE	0
SNOR_05552	M1-2	FALSE	0
SNOR_12796	M1-2	FALSE	0
SNOR_13143	M1-2	FALSE	0
SNOR_13613	M1-2	FALSE	0
SNOR_10685	M1-2	FALSE	0
SNOR_10979	M1-2	FALSE	0
SNOR_07157	M1-2	FALSE	0
SNOR_00577	M1-2	TRUE	0
SNOR_005772	M1-2	TRUE	0
SNOR_04726	M1-2	FALSE	0
SNOR_15537	M1-2	FALSE	0
SNOR_06170	M1-2	FALSE	0
SNOR_06317	M1-2	FALSE	0
SNOR_09459	M1-2	FALSE	0
SNOR_14133	M1-2	FALSE	0
SNOR_10342	M1-2	FALSE	0
SNOR_10277	M1-2	FALSE	0
SNOR_11124	M1-2	TRUE	1
SNOR_09537	M1-2	FALSE	0
SNOR_03055	M1-2	FALSE	0
SNOR_04232	M1-2	TRUE	0
SNOR_11582	M1-2	FALSE	0
SNOR_09059	M1-2	FALSE	0
SNOR_090592	M1-2	FALSE	0
SNOR_11552	M1-2	FALSE	0
SNOR_12072	M1-2	FALSE	0
SNOR_30836	M1-2	FALSE	0
SNOR_09968	M1-2	FALSE	0
SNOR_09267	M1-2	FALSE	0
SNOR_07182	M1-2	FALSE	0
SNOR_00704	M1-2	FALSE	0
SNOR_04178	M1-2	FALSE	0
SNOR_01479	M1-2	FALSE	0
SNOR_00397	M1-2	FALSE	0
SNOR_05767	M1-2	FALSE	0
SNOR_14152	M1-2	FALSE	0
SNOR_09623	M1-2	FALSE	0
SNOR_30972	M1-2	FALSE	0
SNOR_01005	M1-2	FALSE	0
SNOR_14324	M1-2	FALSE	0
SNOR_13944	M1-2	FALSE	0
SNOR_09869	M1-2	FALSE	0
SNOR_11850	M1-2	FALSE	0
SNOR_07999	M1-2	FALSE	0
SNOR_05870	M1-2	FALSE	1
SNOR_07381	M1-2	FALSE	0
SNOR_15440	M1-2	FALSE	0
SNOR_11575	M1-2	FALSE	0
SNOR_14385	M1-2	FALSE	0
SNOR_09872	M1-2	FALSE	0
SNOR_00292	M1-2	FALSE	0
SNOR_15054	M1-2	FALSE	0
SNOR_01588	M1-2	FALSE	0
SNOR_04319	M1-2	TRUE	0
SNOR_12561	M1-2	FALSE	0
SNOR_11875	M1-2	TRUE	0
SNOR_10651	M1-2	FALSE	0
SNOR_15995	M1-2	FALSE	0
SNOR_03279	M1-2	FALSE	0
SNOR_16338	M1-2	FALSE	0
SNOR_10410	M1-2	FALSE	0
SNOR_10392	M1-2	FALSE	0
SNOR_01922	M1-2	FALSE	0
SNOR_09355	M1-2	FALSE	0
SNOR_11584	M1-2	FALSE	0
SNOR_03571	M1-2	FALSE	0
SNOR_05395	M1-2	FALSE	0
SNOR_10001	M1-2	FALSE	0
SNOR_12388	M1-2	FALSE	0
SNOR_12362	M1-2	FALSE	0
SNOR_11637	M1-2	FALSE	0
SNOR_14855	M1-2	FALSE	0
SNOR_09486	M1-2	TRUE	1
SNOR_08029	M1-2	FALSE	0
SNOR_15866	M1-2	FALSE	1
SNOR_04104	M1-2	FALSE	0
SNOR_30965	M1-2	FALSE	0
SNOR_00670	M1-2	FALSE	0
SNOR_05773	M1-2	FALSE	0
SNOR_11629	M1-2	FALSE	0
SNOR_05568	M1-2	FALSE	0
SNOR_04481	M1-2	FALSE	0
SNOR_06379	M1-2	FALSE	0
SNOR_14991	M1-2	FALSE	0
SNOR_00259	M1-2	FALSE	0
SNOR_02128	M1-2	FALSE	0
SNOR_30216	M1-2	FALSE	0
SNOR_30393	M1-2	FALSE	0
SNOR_10105	M1-2	FALSE	0
SNOR_09215	M1-2	FALSE	0
SNOR_08393	M1-2	FALSE	0
SNOR_09302	M1-2	FALSE	0
SNOR_30333	M1-2	TRUE	6
SNOR_10734	M1-2	FALSE	0
SNOR_08600	M1-2	TRUE	0
SNOR_07990	M1-2	FALSE	0
SNOR_01010	M1-2	FALSE	0
SNOR_03153	M1-2	FALSE	0
SNOR_05170	M1-2	TRUE	4
SNOR_09384	M1-2	FALSE	0
SNOR_08878	M1-2	FALSE	0
SNOR_03713	M1-2	FALSE	0
SNOR_06877	M1-2	FALSE	0
SNOR_03098	M1-2	FALSE	0
SNOR_030982	M1-2	FALSE	0
SNOR_11493	M1-2	FALSE	0
SNOR_11280	M1-2	FALSE	0
SNOR_01169	M1-2	TRUE	1
SNOR_09451	M1-2	FALSE	0
SNOR_05793	M1-2	FALSE	0
SNOR_08502	M1-2	FALSE	0
SNOR_00488	M1-2	FALSE	0
SNOR_138852	M1-2	FALSE	0
SNOR_11304	M1-2	FALSE	0
SNOR_09063	M1-2	FALSE	0
SNOR_06430	M1-2	FALSE	0
SNOR_064302	M1-2	FALSE	0
SNOR_06005	M1-2	FALSE	0
SNOR_13255	M1-2	FALSE	0
SNOR_13746	M1-2	FALSE	0
SNOR_07644	M1-2	FALSE	0
SNOR_15677	M1-2	FALSE	0
SNOR_06254	M1-2	FALSE	0
SNOR_09032	M1-2	FALSE	0
SNOR_12235	M1-2	FALSE	0
SNOR_01274	M1-2	FALSE	0
SNOR_02633	M1-2	FALSE	0
SNOR_00988	M1-2	FALSE	0
SNOR_12821	M1-2	FALSE	0
SNOR_09190	M1-2	FALSE	0
SNOR_16459	M1-2	FALSE	0
SNOR_15989	M1-2	FALSE	0
SNOR_02539	M1-2	FALSE	0
SNOR_01468	M1-2	FALSE	0
SNOR_08011	M1-2	FALSE	0
SNOR_08557	M1-2	FALSE	0
SNOR_10157	M1-2	FALSE	0
SNOR_07779	M1-2	FALSE	0
SNOR_11926	M1-2	FALSE	0
SNOR_15324	M1-2	FALSE	0
SNOR_01743	M1-2	FALSE	0
SNOR_09972	M1-2	FALSE	0
SNOR_09551	M1-2	FALSE	0
SNOR_00079	M1-2	FALSE	0
SNOR_30671	M1-2	FALSE	0
SNOR_03430	M1-2	FALSE	0
SNOR_12715	M1-2	FALSE	0
SNOR_02006	M1-2	FALSE	0
SNOR_04623	M1-2	FALSE	0
SNOR_13891	M1-2	FALSE	0
SNOR_06191	M1-2	FALSE	0
SNOR_10327	M1-2	FALSE	0
SNOR_03352	M1-2	FALSE	0
SNOR_04759	M1-2	FALSE	0
SNOR_06047	M1-2	FALSE	0
SNOR_05823	M1-2	FALSE	0
SNOR_08725	M1-2	FALSE	0
SNOR_087252	M1-2	FALSE	0
SNOR_12676	M1-2	FALSE	0
SNOR_126762	M1-2	FALSE	0
SNOR_14716	M1-2	FALSE	0
SNOR_00766	M1-2	FALSE	0
SNOR_11556	M1-2	FALSE	0
SNOR_07687	M1-2	FALSE	0
SNOR_01916	M1-2	FALSE	0
SNOR_02388	M1-2	TRUE	0
SNOR_07997	M1-2	FALSE	0
SNOR_15569	M1-2	FALSE	0
SNOR_07358	M1-2	FALSE	0
SNOR_03368	M1-2	FALSE	0
SNOR_064482	M1-2	FALSE	0
SNOR_10935	M1-2	FALSE	0
SNOR_30058	M1-2	FALSE	0
SNOR_03880	M1-2	TRUE	1
SNOR_038802	M1-2	TRUE	1
SNOR_09282	M1-2	TRUE	0
SNOR_10682	M1-2	FALSE	0
SNOR_30909	M1-2	FALSE	0
SNOR_03762	M1-2	FALSE	0
SNOR_01724	M1-2	FALSE	0
SNOR_112482	M1-2	TRUE	0
SNOR_00970	M1-2	FALSE	0
SNOR_14170	M1-2	TRUE	3
SNOR_11838	M1-2	FALSE	0
SNOR_11589	M1-2	FALSE	0
SNOR_00817	M1-2	FALSE	0
SNOR_05164	M1-2	FALSE	0
SNOR_15712	M1-2	FALSE	0
SNOR_03850	M1-2	FALSE	0
SNOR_00311	M1-2	FALSE	0
SNOR_14834	M1-2	FALSE	0
SNOR_02442	M1-2	FALSE	0
SNOR_07591	M1-2	FALSE	0
SNOR_06691	M1-2	FALSE	0
SNOR_02908	M1-2	FALSE	0
SNOR_01230	M1-2	FALSE	0
SNOR_11182	M1-2	FALSE	0
SNOR_07656	M1-2	TRUE	2
SNOR_00149	M1-2	FALSE	0
SNOR_00937	M1-2	FALSE	0
SNOR_08832	M1-2	FALSE	0
SNOR_09877	M1-2	FALSE	0
SNOR_07744	M1-2	TRUE	1
SNOR_09268	M1-2	FALSE	0
SNOR_14953	M1-2	FALSE	0
SNOR_14309	M1-2	FALSE	0
SNOR_12779	M1-2	FALSE	0
SNOR_15810	M1-2	FALSE	0
SNOR_05018	M1-2	FALSE	0
SNOR_05701	M1-2	FALSE	0
SNOR_06091	M1-2	FALSE	0
SNOR_08268	M1-2	FALSE	0
SNOR_00627	M1-2	FALSE	0
SNOR_06880	M1-2	FALSE	0
SNOR_09613	M1-2	FALSE	0
SNOR_08570	M1-2	FALSE	0
SNOR_30762	M1-2	FALSE	0
SNOR_06885	M1-2	FALSE	0
SNOR_06552	M1-2	FALSE	0
SNOR_14076	M1-2	FALSE	0
SNOR_03801	M1-2	FALSE	0
SNOR_15441	M1-2	FALSE	0
SNOR_30499	M1-2	TRUE	0
SNOR_09674	M1-2	FALSE	0
SNOR_06315	M1-2	FALSE	0
SNOR_01068	M1-2	FALSE	0
SNOR_05804	M1-2	FALSE	0
SNOR_05129	M1-2	FALSE	0
SNOR_01057	M1-2	FALSE	0
SNOR_10416	M1-2	FALSE	0
SNOR_15551	M1-2	FALSE	0
SNOR_13957	M1-2	FALSE	0
SNOR_14308	M1-2	FALSE	0
SNOR_05062	M1-2	FALSE	0
SNOR_14075	M1-2	FALSE	0
SNOR_16478	M1-2	FALSE	0
SNOR_07442	M1-2	FALSE	0
SNOR_05735	M1-2	FALSE	0
SNOR_12065	M1-2	FALSE	0
SNOR_16012	M1-2	FALSE	0
SNOR_06548	M1-2	FALSE	0
SNOR_02874	M1-2	FALSE	0
SNOR_30049	M1-2	FALSE	0
SNOR_13993	M1-2	FALSE	0
SNOR_11395	M1-2	FALSE	0
SNOR_12900	M1-2	FALSE	0
SNOR_09942	M1-2	TRUE	1
SNOR_09682	M1-2	FALSE	0
SNOR_13697	M1-2	FALSE	0
SNOR_13704	M1-2	FALSE	0
SNOR_13509	M1-2	FALSE	0
SNOR_07349	M1-2	FALSE	0
SNOR_073492	M1-2	FALSE	0
SNOR_30840	M1-2	FALSE	0
SNOR_09323	M1-2	FALSE	0
SNOR_10431	M1-2	FALSE	0
SNOR_07488	M1-2	FALSE	0
SNOR_04473	M1-2	FALSE	0
SNOR_05005	M1-2	FALSE	0
SNOR_02379	M1-2	FALSE	0
SNOR_15126	M1-2	FALSE	0
SNOR_00915	M1-2	FALSE	0
SNOR_10446	M1-2	FALSE	0
SNOR_12859	M1-2	FALSE	0
SNOR_01500	M1-2	FALSE	0
SNOR_08152	M1-2	FALSE	0
SNOR_12495	M1-2	FALSE	0
SNOR_13032	M1-2	FALSE	0
SNOR_11478	M1-2	FALSE	0
SNOR_03821	M1-2	FALSE	0
SNOR_02782	M1-2	FALSE	0
SNOR_07376	M1-2	FALSE	0
SNOR_01718	M1-2	TRUE	1
SNOR_04346	M1-2	FALSE	0
SNOR_04987	M1-2	FALSE	0
SNOR_11412	M1-2	FALSE	0
SNOR_06276	M1-2	FALSE	0
SNOR_14159	M1-2	FALSE	0
SNOR_15388	M1-2	TRUE	0
SNOR_08636	M1-2	FALSE	0
SNOR_11474	M1-2	FALSE	0
SNOR_03516	M1-2	FALSE	0
SNOR_04940	M1-2	FALSE	0
SNOR_20031	M1-2	FALSE	0
SNOR_03204	M1-2	TRUE	0
SNOR_00212	M1-2	FALSE	0
SNOR_14882	M1-2	TRUE	1
SNOR_10645	M1-2	FALSE	0
SNOR_12864	M1-2	FALSE	0
SNOR_02686	M1-2	FALSE	0
SNOR_03479	M1-2	FALSE	0
SNOR_13477	M1-2	FALSE	0
SNOR_00004	M1-2	FALSE	0
SNOR_03723	M1-2	FALSE	0
SNOR_08513	M1-2	FALSE	0
SNOR_11975	M1-2	FALSE	0
SNOR_03579	M1-2	FALSE	0
SNOR_12241	M1-2	FALSE	0
SNOR_06219	M1-2	FALSE	0
SNOR_15433	M1-2	FALSE	0
SNOR_06229	M1-2	FALSE	0
SNOR_08838	M1-2	FALSE	0
SNOR_02113	M1-2	FALSE	0
SNOR_14044	M1-2	FALSE	0
SNOR_07520	M1-2	FALSE	0
SNOR_09105	M1-2	FALSE	0
SNOR_03742	M1-2	FALSE	0
SNOR_30832	M1-2	FALSE	0
SNOR_13535	M1-2	FALSE	1
SNOR_13007	M1-2	FALSE	0
SNOR_10335	M1-2	FALSE	0
SNOR_103352	M1-2	FALSE	0
SNOR_02147	M1-2	FALSE	0
SNOR_05836	M1-2	FALSE	0
SNOR_03032	M1-2	FALSE	0
SNOR_04314	M1-2	FALSE	1
SNOR_13773	M1-2	FALSE	0
SNOR_03327	M1-2	FALSE	0
SNOR_06354	M1-2	FALSE	0
SNOR_10312	M1-2	FALSE	1
SNOR_06208	M1-2	FALSE	0
SNOR_09475	M1-2	TRUE	3
SNOR_07830	M1-2	FALSE	0
SNOR_30461	M1-2	FALSE	0
SNOR_06801	M1-2	FALSE	0
SNOR_14935	M1-2	FALSE	0
SNOR_02512	M1-2	FALSE	0
SNOR_14154	M1-2	FALSE	0
SNOR_15011	M1-2	FALSE	0
SNOR_03414	M1-2	FALSE	0
SNOR_04863	M1-2	FALSE	0
SNOR_00685	M1-2	FALSE	0
SNOR_14767	M1-2	FALSE	0
SNOR_08339	M1-2	FALSE	0
SNOR_08473	M1-2	FALSE	0
SNOR_024292	M1-2	FALSE	0
SNOR_07975	M1-2	FALSE	0
SNOR_00129	M1-2	FALSE	0
SNOR_08154	M1-2	FALSE	0
SNOR_30860	M1-2	FALSE	0
SNOR_13110	M1-2	FALSE	0
SNOR_10328	M1-2	FALSE	0
SNOR_00836	M1-2	FALSE	0
SNOR_12194	M1-2	FALSE	0
SNOR_02638	M1-2	FALSE	0
SNOR_15854	M1-2	FALSE	0
SNOR_08085	M1-2	FALSE	0
SNOR_03366	M1-2	FALSE	0
SNOR_09536	M1-2	FALSE	0
SNOR_02049	M1-2	FALSE	0
SNOR_07031	M1-2	FALSE	0
SNOR_00325	M1-2	FALSE	0
SNOR_14478	M1-2	FALSE	0
SNOR_13748	M1-2	FALSE	0
SNOR_11437	M1-2	FALSE	0
SNOR_13809	M1-2	TRUE	0
SNOR_00672	M1-2	FALSE	0
[truncated: 10,584 more rows]
